# Supplementary material for: Direct and Indirect Transcriptional Effects of Abiotic Stress in Zea mays Plants Defective in RNA-Directed DNA Methylation
Source: Front Plant Sci. 2021 Aug 19;12:694289. doi: 10.3389/fpls.2021.694289 (PMC8418275; doi:10.3389/fpls.2021.694289)
Supplement: Supplementary Table 2 — List of DEGs for 1 h, 8 h and 8 h/1 h Venn diagrams. [file Table_2.XLSX]

## Sheet: E+GRN Venn results
Names	total	elements
2 targets of MOP1->C_1h E_Up	918	Zm00001d028118
		Zm00001d049485
		Zm00001d049796
		Zm00001d037911
		Zm00001d039011
		Zm00001d044725
		Zm00001d006327
		Zm00001d047325
		Zm00001d011006
		Zm00001d015012
		Zm00001d051877
		Zm00001d052985
		Zm00001d012956
		Zm00001d028092
		Zm00001d028870
		Zm00001d052537
		Zm00001d049643
		Zm00001d037958
		Zm00001d011495
		Zm00001d039914
		Zm00001d013565
		Zm00001d043205
		Zm00001d016152
		Zm00001d022163
		Zm00001d029062
		Zm00001d002965
		Zm00001d032098
		Zm00001d051944
		Zm00001d043549
		Zm00001d053202
		Zm00001d010961
		Zm00001d012972
		Zm00001d025699
		Zm00001d037894
		Zm00001d034109
		Zm00001d012273
		Zm00001d020723
		Zm00001d024762
		Zm00001d035163
		Zm00001d030526
		Zm00001d033222
		Zm00001d012672
		Zm00001d022184
		Zm00001d048469
		Zm00001d044954
		Zm00001d040019
		Zm00001d028873
		Zm00001d053120
		Zm00001d042359
		Zm00001d003052
		Zm00001d007473
		Zm00001d006374
		Zm00001d025947
		Zm00001d044495
		Zm00001d049704
		Zm00001d047579
		Zm00001d002826
		Zm00001d002301
		Zm00001d008250
		Zm00001d024414
		Zm00001d017466
		Zm00001d023859
		Zm00001d031858
		Zm00001d038358
		Zm00001d022245
		Zm00001d051468
		Zm00001d050903
		Zm00001d032502
		Zm00001d004706
		Zm00001d035447
		Zm00001d045130
		Zm00001d043339
		Zm00001d011669
		Zm00001d012381
		Zm00001d038883
		Zm00001d038959
		Zm00001d021687
		Zm00001d009116
		Zm00001d032461
		Zm00001d028656
		Zm00001d052243
		Zm00001d043889
		Zm00001d044966
		Zm00001d025924
		Zm00001d038291
		Zm00001d024520
		Zm00001d021628
		Zm00001d003770
		Zm00001d011655
		Zm00001d020528
		Zm00001d051496
		Zm00001d047675
		Zm00001d052944
		Zm00001d019504
		Zm00001d011419
		Zm00001d049813
		Zm00001d051239
		Zm00001d003829
		Zm00001d020535
		Zm00001d011972
		Zm00001d043569
		Zm00001d019505
		Zm00001d023617
		Zm00001d003197
		Zm00001d037611
		Zm00001d023654
		Zm00001d050893
		Zm00001d037476
		Zm00001d015310
		Zm00001d027520
		Zm00001d037608
		Zm00001d042209
		Zm00001d029067
		Zm00001d047476
		Zm00001d017762
		Zm00001d038304
		Zm00001d018614
		Zm00001d028368
		Zm00001d033256
		Zm00001d007113
		Zm00001d043024
		Zm00001d003545
		Zm00001d003064
		Zm00001d032745
		Zm00001d022456
		Zm00001d042933
		Zm00001d038002
		Zm00001d048466
		Zm00001d005609
		Zm00001d046676
		Zm00001d034558
		Zm00001d002592
		Zm00001d048621
		Zm00001d024853
		Zm00001d021665
		Zm00001d032324
		Zm00001d015382
		Zm00001d043450
		Zm00001d047883
		Zm00001d008739
		Zm00001d045988
		Zm00001d018292
		Zm00001d029473
		Zm00001d017366
		Zm00001d025665
		Zm00001d004335
		Zm00001d040148
		Zm00001d028012
		Zm00001d017989
		Zm00001d009103
		Zm00001d041844
		Zm00001d016873
		Zm00001d042275
		Zm00001d020408
		Zm00001d044857
		Zm00001d028721
		Zm00001d040667
		Zm00001d010007
		Zm00001d037234
		Zm00001d008529
		Zm00001d001862
		Zm00001d052409
		Zm00001d008812
		Zm00001d038768
		Zm00001d052122
		Zm00001d043361
		Zm00001d045017
		Zm00001d040059
		Zm00001d047772
		Zm00001d039387
		Zm00001d011955
		Zm00001d027447
		Zm00001d047235
		Zm00001d034417
		Zm00001d003593
		Zm00001d039313
		Zm00001d013703
		Zm00001d012962
		Zm00001d048789
		Zm00001d052964
		Zm00001d003287
		Zm00001d026379
		Zm00001d017008
		Zm00001d048226
		Zm00001d017619
		Zm00001d044075
		Zm00001d025967
		Zm00001d021627
		Zm00001d050518
		Zm00001d043006
		Zm00001d031926
		Zm00001d030498
		Zm00001d017014
		Zm00001d024745
		Zm00001d052977
		Zm00001d041220
		Zm00001d027341
		Zm00001d044416
		Zm00001d026368
		Zm00001d015153
		Zm00001d002802
		Zm00001d027256
		Zm00001d020673
		Zm00001d003035
		Zm00001d051121
		Zm00001d012516
		Zm00001d003144
		Zm00001d021738
		Zm00001d003004
		Zm00001d009474
		Zm00001d038471
		Zm00001d025434
		Zm00001d045884
		Zm00001d014250
		Zm00001d047640
		Zm00001d049640
		Zm00001d010284
		Zm00001d002943
		Zm00001d027755
		Zm00001d003626
		Zm00001d029387
		Zm00001d027338
		Zm00001d047992
		Zm00001d038177
		Zm00001d029738
		Zm00001d025933
		Zm00001d007820
		Zm00001d006646
		Zm00001d005766
		Zm00001d030098
		Zm00001d026440
		Zm00001d050837
		Zm00001d044748
		Zm00001d032999
		Zm00001d005506
		Zm00001d013617
		Zm00001d037610
		Zm00001d011784
		Zm00001d008528
		Zm00001d032479
		Zm00001d047109
		Zm00001d002952
		Zm00001d005885
		Zm00001d052170
		Zm00001d051666
		Zm00001d046718
		Zm00001d029349
		Zm00001d015777
		Zm00001d043607
		Zm00001d006618
		Zm00001d021294
		Zm00001d039982
		Zm00001d011118
		Zm00001d051908
		Zm00001d017425
		Zm00001d011720
		Zm00001d016076
		Zm00001d032040
		Zm00001d018177
		Zm00001d038810
		Zm00001d009106
		Zm00001d007915
		Zm00001d040190
		Zm00001d021576
		Zm00001d027901
		Zm00001d035166
		Zm00001d020265
		Zm00001d026512
		Zm00001d021688
		Zm00001d036737
		Zm00001d023404
		Zm00001d026398
		Zm00001d041375
		Zm00001d005698
		Zm00001d014610
		Zm00001d020937
		Zm00001d034197
		Zm00001d023838
		Zm00001d038267
		Zm00001d036740
		Zm00001d045928
		Zm00001d002530
		Zm00001d014055
		Zm00001d032610
		Zm00001d043800
		Zm00001d043374
		Zm00001d019936
		Zm00001d030644
		Zm00001d002360
		Zm00001d037181
		Zm00001d008923
		Zm00001d047685
		Zm00001d016083
		Zm00001d042593
		Zm00001d029428
		Zm00001d052609
		Zm00001d009372
		Zm00001d053675
		Zm00001d027443
		Zm00001d013571
		Zm00001d021690
		Zm00001d013030
		Zm00001d003187
		Zm00001d002088
		Zm00001d041464
		Zm00001d017365
		Zm00001d014109
		Zm00001d006688
		Zm00001d026414
		Zm00001d042286
		Zm00001d013173
		Zm00001d034990
		Zm00001d038357
		Zm00001d035994
		Zm00001d050514
		Zm00001d044212
		Zm00001d048914
		Zm00001d016128
		Zm00001d013021
		Zm00001d011559
		Zm00001d019256
		Zm00001d043868
		Zm00001d043935
		Zm00001d043515
		Zm00001d048629
		Zm00001d009264
		Zm00001d041567
		Zm00001d018064
		Zm00001d039826
		Zm00001d027534
		Zm00001d038780
		Zm00001d002834
		Zm00001d051977
		Zm00001d010825
		Zm00001d014804
		Zm00001d012010
		Zm00001d037769
		Zm00001d045862
		Zm00001d003575
		Zm00001d038791
		Zm00001d006294
		Zm00001d051114
		Zm00001d041678
		Zm00001d039735
		Zm00001d012005
		Zm00001d016567
		Zm00001d047737
		Zm00001d034642
		Zm00001d022303
		Zm00001d033943
		Zm00001d037937
		Zm00001d010965
		Zm00001d006626
		Zm00001d045667
		Zm00001d022516
		Zm00001d037203
		Zm00001d025911
		Zm00001d049769
		Zm00001d020317
		Zm00001d043252
		Zm00001d047378
		Zm00001d053639
		Zm00001d042192
		Zm00001d006793
		Zm00001d032120
		Zm00001d028129
		Zm00001d024798
		Zm00001d030858
		Zm00001d012022
		Zm00001d028454
		Zm00001d012069
		Zm00001d017065
		Zm00001d026289
		Zm00001d003102
		Zm00001d010588
		Zm00001d009497
		Zm00001d014074
		Zm00001d037025
		Zm00001d039260
		Zm00001d043596
		Zm00001d004006
		Zm00001d009762
		Zm00001d045478
		Zm00001d038884
		Zm00001d039110
		Zm00001d039529
		Zm00001d048804
		Zm00001d023800
		Zm00001d044301
		Zm00001d019312
		Zm00001d021774
		Zm00001d031213
		Zm00001d003671
		Zm00001d043221
		Zm00001d032646
		Zm00001d004762
		Zm00001d050885
		Zm00001d039058
		Zm00001d047418
		Zm00001d029340
		Zm00001d006360
		Zm00001d026665
		Zm00001d016551
		Zm00001d032868
		Zm00001d014181
		Zm00001d036532
		Zm00001d053208
		Zm00001d008573
		Zm00001d048740
		Zm00001d052871
		Zm00001d049632
		Zm00001d007231
		Zm00001d051511
		Zm00001d028451
		Zm00001d008397
		Zm00001d003301
		Zm00001d039530
		Zm00001d032557
		Zm00001d021062
		Zm00001d018700
		Zm00001d032721
		Zm00001d032906
		Zm00001d043838
		Zm00001d050132
		Zm00001d045570
		Zm00001d042244
		Zm00001d037759
		Zm00001d005818
		Zm00001d037730
		Zm00001d021205
		Zm00001d046242
		Zm00001d024465
		Zm00001d003272
		Zm00001d052357
		Zm00001d017643
		Zm00001d031636
		Zm00001d041416
		Zm00001d017287
		Zm00001d009626
		Zm00001d007143
		Zm00001d050872
		Zm00001d018428
		Zm00001d005975
		Zm00001d011811
		Zm00001d004442
		Zm00001d017696
		Zm00001d035306
		Zm00001d038881
		Zm00001d052234
		Zm00001d027948
		Zm00001d021990
		Zm00001d002761
		Zm00001d001945
		Zm00001d016992
		Zm00001d034571
		Zm00001d009700
		Zm00001d027924
		Zm00001d010798
		Zm00001d049073
		Zm00001d024751
		Zm00001d041830
		Zm00001d005032
		Zm00001d013210
		Zm00001d042225
		Zm00001d021959
		Zm00001d038846
		Zm00001d013220
		Zm00001d043180
		Zm00001d023830
		Zm00001d014097
		Zm00001d043993
		Zm00001d034783
		Zm00001d041684
		Zm00001d006682
		Zm00001d052639
		Zm00001d042063
		Zm00001d001996
		Zm00001d016649
		Zm00001d036768
		Zm00001d043443
		Zm00001d050310
		Zm00001d015515
		Zm00001d048736
		Zm00001d043324
		Zm00001d042634
		Zm00001d029703
		Zm00001d052152
		Zm00001d029098
		Zm00001d028304
		Zm00001d051313
		Zm00001d007083
		Zm00001d028768
		Zm00001d020789
		Zm00001d005936
		Zm00001d003510
		Zm00001d014368
		Zm00001d005324
		Zm00001d030213
		Zm00001d009411
		Zm00001d004079
		Zm00001d036418
		Zm00001d013572
		Zm00001d023294
		Zm00001d014481
		Zm00001d012258
		Zm00001d031267
		Zm00001d011762
		Zm00001d033835
		Zm00001d012982
		Zm00001d042445
		Zm00001d011881
		Zm00001d018973
		Zm00001d048588
		Zm00001d023620
		Zm00001d022347
		Zm00001d038825
		Zm00001d020429
		Zm00001d003757
		Zm00001d003024
		Zm00001d005970
		Zm00001d026252
		Zm00001d053049
		Zm00001d044387
		Zm00001d046263
		Zm00001d049286
		Zm00001d053557
		Zm00001d016851
		Zm00001d039148
		Zm00001d024960
		Zm00001d019712
		Zm00001d031228
		Zm00001d027893
		Zm00001d030544
		Zm00001d003930
		Zm00001d033998
		Zm00001d053975
		Zm00001d053617
		Zm00001d052962
		Zm00001d051338
		Zm00001d034807
		Zm00001d038860
		Zm00001d031527
		Zm00001d012611
		Zm00001d028679
		Zm00001d002347
		Zm00001d021772
		Zm00001d008199
		Zm00001d025873
		Zm00001d020702
		Zm00001d027500
		Zm00001d001832
		Zm00001d013333
		Zm00001d031290
		Zm00001d052500
		Zm00001d029721
		Zm00001d045495
		Zm00001d034249
		Zm00001d022420
		Zm00001d007486
		Zm00001d018699
		Zm00001d002733
		Zm00001d014753
		Zm00001d021639
		Zm00001d019116
		Zm00001d047563
		Zm00001d003603
		Zm00001d023811
		Zm00001d002610
		Zm00001d023366
		Zm00001d013208
		Zm00001d003499
		Zm00001d002836
		Zm00001d039464
		Zm00001d004095
		Zm00001d036001
		Zm00001d021573
		Zm00001d042756
		Zm00001d020496
		Zm00001d050308
		Zm00001d018529
		Zm00001d050689
		Zm00001d018811
		Zm00001d045204
		Zm00001d030850
		Zm00001d023995
		Zm00001d040682
		Zm00001d030343
		Zm00001d050155
		Zm00001d028267
		Zm00001d026026
		Zm00001d032130
		Zm00001d022204
		Zm00001d004843
		Zm00001d042862
		Zm00001d026480
		Zm00001d031773
		Zm00001d028838
		Zm00001d023680
		Zm00001d008849
		Zm00001d025018
		Zm00001d021192
		Zm00001d002285
		Zm00001d005998
		Zm00001d008173
		Zm00001d053006
		Zm00001d053160
		Zm00001d045136
		Zm00001d049926
		Zm00001d012296
		Zm00001d025846
		Zm00001d021892
		Zm00001d031220
		Zm00001d031808
		Zm00001d012591
		Zm00001d017807
		Zm00001d013725
		Zm00001d043060
		Zm00001d035246
		Zm00001d012929
		Zm00001d050254
		Zm00001d002072
		Zm00001d020609
		Zm00001d037164
		Zm00001d047728
		Zm00001d024572
		Zm00001d012080
		Zm00001d017978
		Zm00001d052903
		Zm00001d028752
		Zm00001d047981
		Zm00001d007718
		Zm00001d019334
		Zm00001d006331
		Zm00001d044662
		Zm00001d044142
		Zm00001d001908
		Zm00001d021803
		Zm00001d014703
		Zm00001d013004
		Zm00001d020133
		Zm00001d034133
		Zm00001d004361
		Zm00001d018701
		Zm00001d033254
		Zm00001d024778
		Zm00001d034572
		Zm00001d046474
		Zm00001d042362
		Zm00001d009619
		Zm00001d024771
		Zm00001d044069
		Zm00001d044864
		Zm00001d011434
		Zm00001d020936
		Zm00001d014043
		Zm00001d031286
		Zm00001d043538
		Zm00001d013115
		Zm00001d044875
		Zm00001d027983
		Zm00001d028404
		Zm00001d010371
		Zm00001d034615
		Zm00001d033233
		Zm00001d014443
		Zm00001d005037
		Zm00001d052079
		Zm00001d045124
		Zm00001d003271
		Zm00001d045515
		Zm00001d013611
		Zm00001d002939
		Zm00001d022069
		Zm00001d007015
		Zm00001d045788
		Zm00001d042864
		Zm00001d034085
		Zm00001d035080
		Zm00001d047719
		Zm00001d010969
		Zm00001d029461
		Zm00001d045309
		Zm00001d028616
		Zm00001d047567
		Zm00001d040613
		Zm00001d048513
		Zm00001d033447
		Zm00001d037941
		Zm00001d002867
		Zm00001d023611
		Zm00001d009647
		Zm00001d045460
		Zm00001d052653
		Zm00001d002136
		Zm00001d045883
		Zm00001d034836
		Zm00001d035134
		Zm00001d042090
		Zm00001d012687
		Zm00001d038913
		Zm00001d015977
		Zm00001d047260
		Zm00001d018200
		Zm00001d037471
		Zm00001d007395
		Zm00001d025704
		Zm00001d002018
		Zm00001d046855
		Zm00001d015852
		Zm00001d010183
		Zm00001d008793
		Zm00001d010287
		Zm00001d039636
		Zm00001d020804
		Zm00001d013003
		Zm00001d026370
		Zm00001d052118
		Zm00001d025872
		Zm00001d010743
		Zm00001d007079
		Zm00001d010168
		Zm00001d030990
		Zm00001d039615
		Zm00001d014226
		Zm00001d019411
		Zm00001d013114
		Zm00001d008399
		Zm00001d020492
		Zm00001d028912
		Zm00001d044109
		Zm00001d038991
		Zm00001d031189
		Zm00001d014617
		Zm00001d042367
		Zm00001d009140
		Zm00001d005894
		Zm00001d008692
		Zm00001d005926
		Zm00001d033395
		Zm00001d028808
		Zm00001d006534
		Zm00001d024665
		Zm00001d029934
		Zm00001d001990
		Zm00001d035588
		Zm00001d043442
		Zm00001d009583
		Zm00001d043503
		Zm00001d011144
		Zm00001d034369
		Zm00001d008785
		Zm00001d023535
		Zm00001d007876
		Zm00001d035233
		Zm00001d048709
		Zm00001d009904
		Zm00001d017806
		Zm00001d038320
		Zm00001d043782
		Zm00001d049381
		Zm00001d018963
		Zm00001d027988
		Zm00001d012590
		Zm00001d048341
		Zm00001d037334
		Zm00001d007191
		Zm00001d023343
		Zm00001d035032
		Zm00001d042019
		Zm00001d023596
		Zm00001d029835
		Zm00001d006713
		Zm00001d037968
		Zm00001d052018
		Zm00001d032295
		Zm00001d047547
		Zm00001d015319
		Zm00001d028576
		Zm00001d026322
		Zm00001d052298
		Zm00001d036438
		Zm00001d005423
		Zm00001d051554
		Zm00001d037757
		Zm00001d045119
		Zm00001d020345
		Zm00001d045321
		Zm00001d011755
		Zm00001d050623
		Zm00001d018691
		Zm00001d002762
		Zm00001d007575
		Zm00001d016568
		Zm00001d037870
		Zm00001d011886
		Zm00001d010131
		Zm00001d017682
		Zm00001d025055
		Zm00001d051460
		Zm00001d043464
		Zm00001d006494
		Zm00001d017714
		Zm00001d042274
		Zm00001d033878
		Zm00001d021439
		Zm00001d008744
		Zm00001d040048
		Zm00001d046644
		Zm00001d019228
		Zm00001d003304
		Zm00001d042202
		Zm00001d039880
		Zm00001d002410
		Zm00001d029619
		Zm00001d012645
		Zm00001d033782
		Zm00001d014200
		Zm00001d023229
		Zm00001d034787
		Zm00001d010052
		Zm00001d050577
		Zm00001d010234
		Zm00001d044124
		Zm00001d034933
		Zm00001d047829
		Zm00001d014664
		Zm00001d034418
		Zm00001d046824
		Zm00001d006170
		Zm00001d009718
		Zm00001d035079
		Zm00001d043469
		Zm00001d007418
		Zm00001d045283
		Zm00001d006619
		Zm00001d020558
		Zm00001d046961
		Zm00001d044093
		Zm00001d009608
		Zm00001d044967
		Zm00001d028986
		Zm00001d009382
		Zm00001d009568
		Zm00001d034482
		Zm00001d018819
		Zm00001d051596
		Zm00001d012584
		Zm00001d048561
		Zm00001d037868
		Zm00001d048521
		Zm00001d044411
		Zm00001d007050
		Zm00001d021724
		Zm00001d027483
		Zm00001d005439
		Zm00001d027375
		Zm00001d042683
		Zm00001d013743
		Zm00001d008905
		Zm00001d014325
		Zm00001d003966
		Zm00001d008882
		Zm00001d020487
		Zm00001d005790
		Zm00001d013494
		Zm00001d016483
		Zm00001d019053
		Zm00001d032620
		Zm00001d039302
		Zm00001d010676
		Zm00001d013212
		Zm00001d020552
		Zm00001d016446
		Zm00001d032809
		Zm00001d006794
		Zm00001d039517
		Zm00001d047290
		Zm00001d004171
		Zm00001d033330
		Zm00001d009138
		Zm00001d051611
		Zm00001d038607
		Zm00001d027947
		Zm00001d002175
		Zm00001d036683
		Zm00001d032866
		Zm00001d046634
		Zm00001d008794
		Zm00001d014625
		Zm00001d015331
		Zm00001d045405
		Zm00001d039548
		Zm00001d035770
		Zm00001d046132
		Zm00001d039997
		Zm00001d012632
		Zm00001d019142
		Zm00001d044015
		Zm00001d002799
		Zm00001d022581
		Zm00001d007100
		Zm00001d044382
		Zm00001d044518
		Zm00001d028282
		Zm00001d043168
		Zm00001d003508
		Zm00001d051355
		Zm00001d013222
		Zm00001d028941
		Zm00001d039112
		Zm00001d035000
		Zm00001d009118
		Zm00001d009945
		Zm00001d031911
		Zm00001d021577
		Zm00001d025823
		Zm00001d040057
		Zm00001d014007
2 targets of MOP1->C_1h E_Down	425	Zm00001d020344
		Zm00001d014456
		Zm00001d038699
		Zm00001d051112
		Zm00001d018348
		Zm00001d021122
		Zm00001d049343
		Zm00001d007285
		Zm00001d048108
		Zm00001d017331
		Zm00001d013915
		Zm00001d053684
		Zm00001d006446
		Zm00001d013146
		Zm00001d034318
		Zm00001d019899
		Zm00001d010907
		Zm00001d018147
		Zm00001d025900
		Zm00001d035752
		Zm00001d030786
		Zm00001d047820
		Zm00001d032961
		Zm00001d037974
		Zm00001d016408
		Zm00001d013245
		Zm00001d016550
		Zm00001d008228
		Zm00001d043621
		Zm00001d026160
		Zm00001d025398
		Zm00001d004804
		Zm00001d041308
		Zm00001d025939
		Zm00001d048770
		Zm00001d034538
		Zm00001d014155
		Zm00001d010313
		Zm00001d018867
		Zm00001d003123
		Zm00001d026680
		Zm00001d053348
		Zm00001d034416
		Zm00001d011901
		Zm00001d048643
		Zm00001d047186
		Zm00001d015366
		Zm00001d038579
		Zm00001d006866
		Zm00001d023887
		Zm00001d029126
		Zm00001d023330
		Zm00001d002953
		Zm00001d042344
		Zm00001d044608
		Zm00001d009233
		Zm00001d051099
		Zm00001d036788
		Zm00001d042104
		Zm00001d053807
		Zm00001d018415
		Zm00001d013039
		Zm00001d025653
		Zm00001d021334
		Zm00001d038084
		Zm00001d007491
		Zm00001d047935
		Zm00001d005520
		Zm00001d033473
		Zm00001d011827
		Zm00001d026298
		Zm00001d003663
		Zm00001d011673
		Zm00001d002038
		Zm00001d018432
		Zm00001d034674
		Zm00001d027601
		Zm00001d009975
		Zm00001d045575
		Zm00001d041962
		Zm00001d030267
		Zm00001d012808
		Zm00001d013240
		Zm00001d001901
		Zm00001d041758
		Zm00001d024323
		Zm00001d025435
		Zm00001d049464
		Zm00001d051746
		Zm00001d049939
		Zm00001d039852
		Zm00001d049491
		Zm00001d033262
		Zm00001d025149
		Zm00001d023260
		Zm00001d019052
		Zm00001d053374
		Zm00001d042454
		Zm00001d033665
		Zm00001d051652
		Zm00001d041873
		Zm00001d025100
		Zm00001d011787
		Zm00001d042526
		Zm00001d049583
		Zm00001d052056
		Zm00001d002510
		Zm00001d038489
		Zm00001d002115
		Zm00001d016365
		Zm00001d014845
		Zm00001d050737
		Zm00001d047349
		Zm00001d022192
		Zm00001d037468
		Zm00001d003797
		Zm00001d001820
		Zm00001d042469
		Zm00001d006738
		Zm00001d035317
		Zm00001d018917
		Zm00001d029903
		Zm00001d007758
		Zm00001d054013
		Zm00001d029391
		Zm00001d039253
		Zm00001d038299
		Zm00001d030795
		Zm00001d020219
		Zm00001d005671
		Zm00001d023646
		Zm00001d027395
		Zm00001d012673
		Zm00001d012781
		Zm00001d044465
		Zm00001d032699
		Zm00001d020726
		Zm00001d018401
		Zm00001d042533
		Zm00001d033751
		Zm00001d013861
		Zm00001d051020
		Zm00001d026412
		Zm00001d052556
		Zm00001d024786
		Zm00001d004208
		Zm00001d045567
		Zm00001d040312
		Zm00001d027999
		Zm00001d050907
		Zm00001d004977
		Zm00001d020182
		Zm00001d037369
		Zm00001d014680
		Zm00001d033181
		Zm00001d003756
		Zm00001d013779
		Zm00001d012306
		Zm00001d029636
		Zm00001d007630
		Zm00001d040837
		Zm00001d015008
		Zm00001d005460
		Zm00001d047894
		Zm00001d027480
		Zm00001d029074
		Zm00001d003482
		Zm00001d051629
		Zm00001d005090
		Zm00001d048354
		Zm00001d039988
		Zm00001d044095
		Zm00001d033648
		Zm00001d016587
		Zm00001d032480
		Zm00001d025524
		Zm00001d009270
		Zm00001d035802
		Zm00001d033717
		Zm00001d042641
		Zm00001d044581
		Zm00001d041525
		Zm00001d042302
		Zm00001d027466
		Zm00001d032615
		Zm00001d038263
		Zm00001d051567
		Zm00001d009800
		Zm00001d007228
		Zm00001d005482
		Zm00001d006137
		Zm00001d030316
		Zm00001d036631
		Zm00001d022464
		Zm00001d038097
		Zm00001d028967
		Zm00001d032695
		Zm00001d021654
		Zm00001d038029
		Zm00001d009596
		Zm00001d041757
		Zm00001d007902
		Zm00001d043523
		Zm00001d029096
		Zm00001d030656
		Zm00001d038288
		Zm00001d018624
		Zm00001d021699
		Zm00001d033112
		Zm00001d040322
		Zm00001d032197
		Zm00001d037599
		Zm00001d045747
		Zm00001d047540
		Zm00001d030421
		Zm00001d049432
		Zm00001d053177
		Zm00001d031696
		Zm00001d007768
		Zm00001d045128
		Zm00001d051334
		Zm00001d038282
		Zm00001d004468
		Zm00001d027456
		Zm00001d010321
		Zm00001d024830
		Zm00001d050412
		Zm00001d035859
		Zm00001d006875
		Zm00001d052684
		Zm00001d031420
		Zm00001d044110
		Zm00001d033671
		Zm00001d009374
		Zm00001d033985
		Zm00001d018779
		Zm00001d012320
		Zm00001d037267
		Zm00001d044481
		Zm00001d027319
		Zm00001d038336
		Zm00001d015605
		Zm00001d012287
		Zm00001d008612
		Zm00001d022229
		Zm00001d039489
		Zm00001d031873
		Zm00001d012549
		Zm00001d021653
		Zm00001d002366
		Zm00001d031994
		Zm00001d016744
		Zm00001d022275
		Zm00001d045431
		Zm00001d049418
		Zm00001d012674
		Zm00001d052809
		Zm00001d041776
		Zm00001d049525
		Zm00001d034313
		Zm00001d036761
		Zm00001d003613
		Zm00001d030250
		Zm00001d014983
		Zm00001d011133
		Zm00001d018891
		Zm00001d010174
		Zm00001d020610
		Zm00001d034180
		Zm00001d009967
		Zm00001d007369
		Zm00001d017418
		Zm00001d013873
		Zm00001d018097
		Zm00001d026427
		Zm00001d015151
		Zm00001d007764
		Zm00001d020550
		Zm00001d011256
		Zm00001d045482
		Zm00001d049553
		Zm00001d017037
		Zm00001d043170
		Zm00001d010434
		Zm00001d043508
		Zm00001d053156
		Zm00001d013271
		Zm00001d043101
		Zm00001d014093
		Zm00001d040741
		Zm00001d021025
		Zm00001d008295
		Zm00001d053743
		Zm00001d033025
		Zm00001d038626
		Zm00001d005148
		Zm00001d035682
		Zm00001d017170
		Zm00001d004451
		Zm00001d018498
		Zm00001d014820
		Zm00001d033912
		Zm00001d020516
		Zm00001d044224
		Zm00001d003618
		Zm00001d045845
		Zm00001d041707
		Zm00001d031799
		Zm00001d027484
		Zm00001d002590
		Zm00001d007857
		Zm00001d018157
		Zm00001d009231
		Zm00001d023470
		Zm00001d029906
		Zm00001d052595
		Zm00001d048116
		Zm00001d002564
		Zm00001d032621
		Zm00001d009022
		Zm00001d008681
		Zm00001d028471
		Zm00001d023544
		Zm00001d049945
		Zm00001d039104
		Zm00001d009189
		Zm00001d014487
		Zm00001d040787
		Zm00001d013095
		Zm00001d050251
		Zm00001d030317
		Zm00001d024094
		Zm00001d048214
		Zm00001d001970
		Zm00001d027488
		Zm00001d002426
		Zm00001d038047
		Zm00001d026469
		Zm00001d043737
		Zm00001d032187
		Zm00001d041701
		Zm00001d021507
		Zm00001d044052
		Zm00001d037732
		Zm00001d010625
		Zm00001d002873
		Zm00001d019852
		Zm00001d048149
		Zm00001d031729
		Zm00001d022139
		Zm00001d025193
		Zm00001d016144
		Zm00001d015579
		Zm00001d010558
		Zm00001d053377
		Zm00001d052683
		Zm00001d017584
		Zm00001d012229
		Zm00001d024872
		Zm00001d041593
		Zm00001d009415
		Zm00001d043070
		Zm00001d017449
		Zm00001d051785
		Zm00001d037122
		Zm00001d024723
		Zm00001d036234
		Zm00001d008539
		Zm00001d015999
		Zm00001d018070
		Zm00001d049113
		Zm00001d043089
		Zm00001d035761
		Zm00001d028770
		Zm00001d040246
		Zm00001d004513
		Zm00001d035978
		Zm00001d027330
		Zm00001d023421
		Zm00001d051061
		Zm00001d037847
		Zm00001d052245
		Zm00001d006540
		Zm00001d051157
		Zm00001d019957
		Zm00001d002284
		Zm00001d037727
		Zm00001d027421
		Zm00001d034724
		Zm00001d028625
		Zm00001d011467
		Zm00001d005346
		Zm00001d001857
		Zm00001d018366
		Zm00001d032703
		Zm00001d020296
		Zm00001d043201
		Zm00001d037784
		Zm00001d002737
		Zm00001d037675
		Zm00001d011274
		Zm00001d004480
		Zm00001d053036
		Zm00001d020537
		Zm00001d053923
		Zm00001d017711
		Zm00001d019701
		Zm00001d006620
		Zm00001d004020
		Zm00001d047347
		Zm00001d015182
		Zm00001d037982
		Zm00001d039946
		Zm00001d040842
		Zm00001d048568
		Zm00001d051653
		Zm00001d041842
		Zm00001d043898
		Zm00001d010912
		Zm00001d038961
		Zm00001d002721
		Zm00001d033815
		Zm00001d013845
		Zm00001d004127
		Zm00001d053526
E_Up	753	MSTRG.23323
		Zm00001d048087
		MSTRG.14279
		Zm00001d021446
		Zm00001d039492
		MSTRG.28272
		MSTRG.3751
		Zm00001d039520
		Zm00001d018191
		MSTRG.28056
		MSTRG.3935
		MSTRG.31747
		Zm00001d012484
		MSTRG.2930
		Zm00001d024574
		MSTRG.6013
		MSTRG.25480
		MSTRG.23296
		Zm00001d014996
		MSTRG.11375
		Zm00001d034382
		MSTRG.9332
		MSTRG.30551
		MSTRG.26517
		Zm00001d006915
		MSTRG.17152
		zma-MIR156d
		Zm00001d011126
		MSTRG.3306
		Zm00001d039680
		Zm00001d049179
		Zm00001d000195
		Zm00001d014874
		MSTRG.31933
		MSTRG.14966
		MSTRG.6128
		Zm00001d041774
		Zm00001d034496
		Zm00001d032869
		MSTRG.8926
		Zm00001d052264
		Zm00001d054067
		MSTRG.15525
		MSTRG.8315
		Zm00001d020951
		MSTRG.31818
		MSTRG.27663
		Zm00001d045553
		Zm00001d000909
		Zm00001d013170
		MSTRG.27495
		Zm00001d005430
		Zm00001d053746
		MSTRG.14624
		MSTRG.14946
		MSTRG.16465
		MSTRG.7582
		Zm00001d049107
		MSTRG.25666
		Zm00001d032519
		Zm00001d046053
		MSTRG.15372
		MSTRG.10050
		MSTRG.10745
		Zm00001d022222
		Zm00001d040313
		MSTRG.5054
		MSTRG.13796
		MSTRG.22810
		Zm00001d029103
		MSTRG.28563
		MSTRG.19178
		MSTRG.5508
		Zm00001d035560
		Zm00001d001165
		MSTRG.3578
		MSTRG.8814
		MSTRG.25788
		MSTRG.13807
		MSTRG.29848
		Zm00001d052173
		MSTRG.16081
		Zm00001d034435
		MSTRG.16331
		Zm00001d018862
		MSTRG.25224
		MSTRG.6518
		Zm00001d013087
		MSTRG.24421
		Zm00001d045770
		Zm00001d051125
		Zm00001d012567
		Zm00001d024541
		MSTRG.25185
		MSTRG.23395
		MSTRG.30350
		Zm00001d030079
		Zm00001d042115
		MSTRG.23863
		Zm00001d051905
		Zm00001d051194
		MSTRG.16512
		Zm00001d047996
		MSTRG.6305
		MSTRG.20529
		MSTRG.15472
		Zm00001d002997
		MSTRG.30363
		Zm00001d015223
		MSTRG.25627
		MSTRG.31531
		MSTRG.8836
		Zm00001d019227
		Zm00001d010873
		MSTRG.19308
		MSTRG.8470
		MSTRG.17023
		Zm00001d035501
		MSTRG.3103
		MSTRG.2192
		Zm00001d005425
		MSTRG.11935
		zma-MIR164c
		Zm00001d010136
		Zm00001d026759
		MSTRG.24764
		MSTRG.26273
		Zm00001d051287
		Zm00001d042243
		MSTRG.24166
		Zm00001d031248
		Zm00001d034643
		MSTRG.29982
		MSTRG.31827
		Zm00001d021243
		MSTRG.14928
		Zm00001d029668
		MSTRG.855
		MSTRG.8646
		MSTRG.26879
		Zm00001d040120
		MSTRG.1838
		MSTRG.24937
		Zm00001d018744
		MSTRG.21915
		Zm00001d023984
		MSTRG.6151
		Zm00001d048680
		Zm00001d023461
		Zm00001d013164
		MSTRG.9490
		MSTRG.18143
		MSTRG.8992
		MSTRG.5471
		MSTRG.16290
		MSTRG.9553
		Zm00001d036597
		Zm00001d053938
		Zm00001d042898
		MSTRG.18890
		MSTRG.17276
		Zm00001d045351
		MSTRG.7064
		Zm00001d051340
		Zm00001d027587
		Zm00001d030575
		Zm00001d007501
		MSTRG.27630
		MSTRG.24460
		Zm00001d010591
		Zm00001d014639
		Zm00001d038784
		MSTRG.141
		MSTRG.19837
		MSTRG.14720
		MSTRG.1905
		MSTRG.21404
		MSTRG.23781
		MSTRG.11658
		MSTRG.22078
		Zm00001d027021
		MSTRG.27805
		MSTRG.6215
		MSTRG.16406
		Zm00001d000298
		MSTRG.24201
		MSTRG.32035
		Zm00001d050185
		MSTRG.27695
		Zm00001d008271
		MSTRG.74
		MSTRG.28411
		Zm00001d049631
		MSTRG.6299
		Zm00001d029579
		Zm00001d045859
		MSTRG.16117
		MSTRG.18190
		Zm00001d049308
		MSTRG.12075
		MSTRG.17731
		MSTRG.14091
		Zm00001d042633
		MSTRG.21781
		Zm00001d022461
		MSTRG.22258
		Zm00001d028574
		MSTRG.9454
		Zm00001d026729
		MSTRG.6373
		Zm00001d047900
		Zm00001d052297
		Zm00001d005018
		Zm00001d050021
		MSTRG.4478
		MSTRG.123
		MSTRG.16385
		Zm00001d014328
		Zm00001d034104
		MSTRG.13838
		MSTRG.11065
		Zm00001d038551
		MSTRG.29713
		MSTRG.27105
		Zm00001d033357
		Zm00001d023168
		Zm00001d012338
		MSTRG.5722
		Zm00001d038312
		Zm00001d049516
		MSTRG.28724
		MSTRG.13156
		Zm00001d020495
		MSTRG.1379
		Zm00001d045091
		MSTRG.5450
		MSTRG.4476
		Zm00001d012605
		MSTRG.13096
		Zm00001d052963
		Zm00001d041530
		MSTRG.9737
		MSTRG.29753
		Zm00001d033304
		MSTRG.25406
		Zm00001d043713
		Zm00001d048723
		MSTRG.10679
		Zm00001d053939
		Zm00001d043730
		MSTRG.14975
		MSTRG.16419
		MSTRG.11073
		Zm00001d000092
		MSTRG.2594
		MSTRG.1160
		MSTRG.20057
		Zm00001d046909
		MSTRG.28315
		MSTRG.7258
		Zm00001d051526
		Zm00001d021414
		MSTRG.17624
		Zm00001d004486
		Zm00001d046765
		MSTRG.16252
		Zm00001d031880
		Zm00001d030548
		MSTRG.27933
		Zm00001d039412
		MSTRG.28131
		MSTRG.25031
		Zm00001d017503
		Zm00001d053661
		Zm00001d046374
		Zm00001d050380
		MSTRG.11848
		Zm00001d045581
		MSTRG.7700
		Zm00001d002326
		MSTRG.12345
		Zm00001d007624
		Zm00001d027051
		Zm00001d022211
		MSTRG.11382
		Zm00001d003183
		Zm00001d047639
		Zm00001d016260
		MSTRG.14685
		MSTRG.24870
		Zm00001d013990
		Zm00001d000429
		MSTRG.29508
		MSTRG.4
		Zm00001d004583
		Zm00001d020636
		MSTRG.16663
		Zm00001d046148
		MSTRG.3124
		Zm00001d019752
		Zm00001d050583
		MSTRG.4929
		MSTRG.10209
		Zm00001d007474
		MSTRG.31791
		Zm00001d012867
		Zm00001d034536
		MSTRG.12141
		MSTRG.190
		Zm00001d018823
		Zm00001d002829
		Zm00001d013165
		MSTRG.10437
		MSTRG.617
		Zm00001d025476
		Zm00001d000740
		Zm00001d040772
		Zm00001d002837
		MSTRG.25572
		MSTRG.13370
		MSTRG.18148
		Zm00001d012333
		Zm00001d042602
		Zm00001d022506
		MSTRG.8779
		Zm00001d024000
		Zm00001d047793
		MSTRG.12961
		Zm00001d047932
		MSTRG.26
		Zm00001d008239
		Zm00001d049111
		MSTRG.15502
		MSTRG.17941
		Zm00001d039619
		Zm00001d011417
		Zm00001d032561
		MSTRG.30812
		MSTRG.8745
		Zm00001d052513
		MSTRG.2551
		Zm00001d039374
		Zm00001d051047
		MSTRG.7680
		Zm00001d000800
		Zm00001d008343
		MSTRG.2335
		Zm00001d001016
		MSTRG.20018
		MSTRG.10914
		Zm00001d013801
		Zm00001d034888
		Zm00001d002872
		Zm00001d047261
		MSTRG.557
		MSTRG.6895
		Zm00001d012515
		MSTRG.15781
		MSTRG.21397
		Zm00001d042279
		Zm00001d049577
		MSTRG.21000
		Zm00001d036766
		Zm00001d029207
		Zm00001d019259
		MSTRG.3744
		MSTRG.6132
		MSTRG.23568
		Zm00001d053068
		MSTRG.24608
		MSTRG.9034
		MSTRG.5125
		MSTRG.11570
		MSTRG.23752
		MSTRG.30667
		Zm00001d019925
		Zm00001d002782
		MSTRG.5442
		Zm00001d045420
		Zm00001d001547
		Zm00001d038799
		Zm00001d050572
		Zm00001d002614
		Zm00001d038418
		MSTRG.30441
		Zm00001d015448
		MSTRG.2779
		Zm00001d017504
		MSTRG.32150
		MSTRG.1843
		Zm00001d028708
		Zm00001d000967
		MSTRG.6409
		Zm00001d022944
		MSTRG.12415
		MSTRG.29384
		Zm00001d019093
		Zm00001d043278
		MSTRG.31324
		Zm00001d048229
		MSTRG.3815
		Zm00001d016262
		MSTRG.25522
		Zm00001d037170
		Zm00001d037768
		Zm00001d051658
		Zm00001d023247
		MSTRG.15382
		MSTRG.2631
		Zm00001d001686
		Zm00001d047616
		Zm00001d042207
		Zm00001d027258
		Zm00001d044950
		MSTRG.30272
		Zm00001d027522
		MSTRG.29017
		Zm00001d024204
		Zm00001d005593
		Zm00001d010493
		MSTRG.14427
		MSTRG.22903
		MSTRG.12860
		Zm00001d017874
		MSTRG.24761
		MSTRG.27907
		MSTRG.22519
		Zm00001d007111
		Zm00001d027881
		Zm00001d022052
		Zm00001d045078
		Zm00001d012441
		MSTRG.7679
		Zm00001d041405
		MSTRG.8780
		Zm00001d051424
		MSTRG.10636
		MSTRG.30991
		MSTRG.9319
		MSTRG.768
		MSTRG.11069
		MSTRG.14717
		MSTRG.27980
		Zm00001d040627
		MSTRG.25447
		Zm00001d052474
		MSTRG.6222
		Zm00001d000339
		MSTRG.25472
		MSTRG.15921
		MSTRG.32243
		Zm00001d017918
		MSTRG.25638
		MSTRG.14811
		Zm00001d053812
		zma-MIR162
		Zm00001d039256
		Zm00001d044647
		Zm00001d007011
		MSTRG.6777
		MSTRG.9075
		MSTRG.26308
		MSTRG.30563
		Zm00001d000204
		MSTRG.16756
		Zm00001d047223
		Zm00001d001882
		Zm00001d000977
		Zm00001d021866
		MSTRG.21794
		Zm00001d042060
		Zm00001d026182
		MSTRG.31996
		MSTRG.16745
		MSTRG.18149
		Zm00001d016661
		Zm00001d013616
		Zm00001d048991
		Zm00001d014947
		Zm00001d033176
		Zm00001d027733
		Zm00001d013549
		Zm00001d031359
		MSTRG.4477
		Zm00001d010380
		MSTRG.8720
		Zm00001d052238
		MSTRG.11746
		MSTRG.9007
		MSTRG.19092
		MSTRG.3292
		Zm00001d011477
		MSTRG.30439
		MSTRG.15967
		MSTRG.30172
		MSTRG.22156
		Zm00001d026240
		Zm00001d035992
		Zm00001d028413
		Zm00001d041782
		Zm00001d048660
		Zm00001d051361
		MSTRG.9573
		MSTRG.22165
		Zm00001d025576
		MSTRG.3138
		Zm00001d044002
		zma-MIR408b
		Zm00001d039375
		Zm00001d048658
		MSTRG.2066
		MSTRG.25585
		Zm00001d003405
		MSTRG.12344
		Zm00001d006603
		Zm00001d020100
		MSTRG.5661
		MSTRG.72
		MSTRG.32048
		Zm00001d046803
		MSTRG.27171
		Zm00001d022034
		Zm00001d014013
		Zm00001d008205
		MSTRG.24766
		Zm00001d022323
		MSTRG.2109
		Zm00001d040035
		Zm00001d049561
		MSTRG.29725
		Zm00001d021410
		MSTRG.25074
		MSTRG.6596
		Zm00001d011268
		MSTRG.9236
		MSTRG.25860
		MSTRG.22395
		Zm00001d042594
		Zm00001d009990
		MSTRG.8222
		MSTRG.14626
		Zm00001d051550
		Zm00001d026131
		Zm00001d051248
		MSTRG.2249
		Zm00001d023443
		MSTRG.6773
		Zm00001d010644
		MSTRG.8744
		MSTRG.3696
		Zm00001d013313
		Zm00001d016307
		Zm00001d029184
		Zm00001d000224
		MSTRG.8393
		MSTRG.21925
		Zm00001d020594
		MSTRG.9110
		Zm00001d026186
		MSTRG.16478
		Zm00001d048840
		MSTRG.31999
		MSTRG.30055
		Zm00001d004323
		Zm00001d005898
		Zm00001d007604
		MSTRG.23859
		MSTRG.26478
		MSTRG.25578
		Zm00001d021282
		Zm00001d009741
		Zm00001d041458
		MSTRG.12100
		MSTRG.14136
		MSTRG.14718
		Zm00001d039377
		MSTRG.22764
		MSTRG.1514
		Zm00001d032643
		Zm00001d012289
		MSTRG.16348
		MSTRG.10883
		MSTRG.17213
		Zm00001d010633
		Zm00001d027131
		Zm00001d029371
		Zm00001d027361
		Zm00001d009121
		MSTRG.3499
		Zm00001d013903
		Zm00001d005719
		Zm00001d019596
		MSTRG.27340
		Zm00001d049750
		MSTRG.29585
		MSTRG.14874
		Zm00001d008578
		MSTRG.11162
		MSTRG.3115
		Zm00001d045079
		Zm00001d010828
		Zm00001d019757
		MSTRG.26660
		Zm00001d026184
		MSTRG.6526
		Zm00001d010119
		MSTRG.29437
		Zm00001d026460
		MSTRG.9359
		Zm00001d011202
		zma-MIR168b
		Zm00001d022608
		Zm00001d003651
		MSTRG.31070
		Zm00001d044986
		Zm00001d016363
		Zm00001d052172
		Zm00001d011132
		Zm00001d053293
		MSTRG.9010
		Zm00001d010010
		Zm00001d013101
		Zm00001d017955
		Zm00001d042134
		Zm00001d022210
		Zm00001d002904
		MSTRG.17354
		MSTRG.21783
		Zm00001d005622
		MSTRG.11309
		Zm00001d032545
		MSTRG.8341
		Zm00001d052064
		Zm00001d053815
		Zm00001d000203
		Zm00001d005656
		Zm00001d022009
		Zm00001d026736
		MSTRG.12751
		Zm00001d019983
		Zm00001d029940
		Zm00001d007885
		MSTRG.28665
		Zm00001d028611
		Zm00001d011679
		MSTRG.30440
		Zm00001d006010
		Zm00001d032159
		MSTRG.12700
		MSTRG.30668
		Zm00001d047359
		Zm00001d024102
		MSTRG.5804
		Zm00001d013914
		MSTRG.25264
		Zm00001d041790
[truncated: 17,357 more rows]

## Sheet: G+GRN Venn results
2 targets of MOP1->C_1h G_Up	991	Zm00001d028118
		Zm00001d012563
		Zm00001d013113
		Zm00001d037165
		Zm00001d015125
		Zm00001d048185
		Zm00001d006327
		Zm00001d030864
		Zm00001d033711
		Zm00001d044146
		Zm00001d051877
		Zm00001d052985
		Zm00001d028092
		Zm00001d044385
		Zm00001d042285
		Zm00001d021321
		Zm00001d012816
		Zm00001d028870
		Zm00001d052537
		Zm00001d011495
		Zm00001d039914
		Zm00001d005951
		Zm00001d030832
		Zm00001d016152
		Zm00001d022574
		Zm00001d029062
		Zm00001d002965
		Zm00001d032098
		Zm00001d051944
		Zm00001d031568
		Zm00001d012972
		Zm00001d025699
		Zm00001d037894
		Zm00001d024762
		Zm00001d035163
		Zm00001d040501
		Zm00001d036402
		Zm00001d012480
		Zm00001d048469
		Zm00001d001924
		Zm00001d053120
		Zm00001d006759
		Zm00001d014089
		Zm00001d019534
		Zm00001d007473
		Zm00001d025947
		Zm00001d009084
		Zm00001d047579
		Zm00001d002826
		Zm00001d023253
		Zm00001d008250
		Zm00001d017466
		Zm00001d023859
		Zm00001d026434
		Zm00001d038358
		Zm00001d033020
		Zm00001d042319
		Zm00001d022245
		Zm00001d023269
		Zm00001d014757
		Zm00001d020968
		Zm00001d051468
		Zm00001d017583
		Zm00001d023228
		Zm00001d044106
		Zm00001d032502
		Zm00001d048859
		Zm00001d004706
		Zm00001d045130
		Zm00001d007469
		Zm00001d028252
		Zm00001d011669
		Zm00001d046764
		Zm00001d031813
		Zm00001d038959
		Zm00001d021687
		Zm00001d028656
		Zm00001d040205
		Zm00001d043889
		Zm00001d025924
		Zm00001d024520
		Zm00001d046664
		Zm00001d021628
		Zm00001d042371
		Zm00001d045927
		Zm00001d048590
		Zm00001d044078
		Zm00001d049551
		Zm00001d010481
		Zm00001d020528
		Zm00001d037689
		Zm00001d030556
		Zm00001d039051
		Zm00001d029688
		Zm00001d012293
		Zm00001d019504
		Zm00001d003829
		Zm00001d023267
		Zm00001d020535
		Zm00001d018665
		Zm00001d020686
		Zm00001d006232
		Zm00001d017777
		Zm00001d050302
		Zm00001d012050
		Zm00001d023654
		Zm00001d003358
		Zm00001d018388
		Zm00001d044259
		Zm00001d015310
		Zm00001d035333
		Zm00001d028465
		Zm00001d052333
		Zm00001d005839
		Zm00001d043318
		Zm00001d038207
		Zm00001d027878
		Zm00001d029546
		Zm00001d017762
		Zm00001d038304
		Zm00001d018614
		Zm00001d002594
		Zm00001d049544
		Zm00001d045454
		Zm00001d003545
		Zm00001d003064
		Zm00001d043839
		Zm00001d032745
		Zm00001d026055
		Zm00001d022456
		Zm00001d048466
		Zm00001d005609
		Zm00001d046676
		Zm00001d034558
		Zm00001d002592
		Zm00001d048621
		Zm00001d024853
		Zm00001d013488
		Zm00001d036648
		Zm00001d030911
		Zm00001d032324
		Zm00001d027557
		Zm00001d047883
		Zm00001d045988
		Zm00001d029711
		Zm00001d013786
		Zm00001d025665
		Zm00001d028012
		Zm00001d045089
		Zm00001d017989
		Zm00001d009103
		Zm00001d046145
		Zm00001d041844
		Zm00001d020308
		Zm00001d011929
		Zm00001d016873
		Zm00001d025886
		Zm00001d039057
		Zm00001d044857
		Zm00001d014789
		Zm00001d040667
		Zm00001d015057
		Zm00001d044293
		Zm00001d031666
		Zm00001d002934
		Zm00001d037234
		Zm00001d048880
		Zm00001d017748
		Zm00001d034803
		Zm00001d001862
		Zm00001d039487
		Zm00001d031127
		Zm00001d051981
		Zm00001d008812
		Zm00001d052122
		Zm00001d043361
		Zm00001d045017
		Zm00001d031229
		Zm00001d011955
		Zm00001d033267
		Zm00001d047259
		Zm00001d047235
		Zm00001d035133
		Zm00001d034417
		Zm00001d022367
		Zm00001d032408
		Zm00001d047402
		Zm00001d039313
		Zm00001d012962
		Zm00001d048666
		Zm00001d048789
		Zm00001d035436
		Zm00001d047240
		Zm00001d003287
		Zm00001d026379
		Zm00001d044075
		Zm00001d011614
		Zm00001d002576
		Zm00001d025967
		Zm00001d021627
		Zm00001d050518
		Zm00001d043006
		Zm00001d038522
		Zm00001d031926
		Zm00001d030498
		Zm00001d028360
		Zm00001d037289
		Zm00001d026368
		Zm00001d043196
		Zm00001d010385
		Zm00001d002802
		Zm00001d023384
		Zm00001d027256
		Zm00001d014063
		Zm00001d020673
		Zm00001d051121
		Zm00001d033229
		Zm00001d012516
		Zm00001d020871
		Zm00001d021738
		Zm00001d036889
		Zm00001d005945
		Zm00001d008842
		Zm00001d051637
		Zm00001d028824
		Zm00001d014889
		Zm00001d014250
		Zm00001d020551
		Zm00001d047640
		Zm00001d049640
		Zm00001d002943
		Zm00001d005776
		Zm00001d027755
		Zm00001d027338
		Zm00001d047992
		Zm00001d050462
		Zm00001d007820
		Zm00001d051896
		Zm00001d006646
		Zm00001d030737
		Zm00001d046891
		Zm00001d047969
		Zm00001d037724
		Zm00001d038115
		Zm00001d045296
		Zm00001d024027
		Zm00001d016009
		Zm00001d007073
		Zm00001d044748
		Zm00001d038609
		Zm00001d032999
		Zm00001d036224
		Zm00001d052545
		Zm00001d037610
		Zm00001d028809
		Zm00001d037439
		Zm00001d038436
		Zm00001d028930
		Zm00001d004690
		Zm00001d006525
		Zm00001d047109
		Zm00001d005885
		Zm00001d023625
		Zm00001d031732
		Zm00001d025477
		Zm00001d026126
		Zm00001d030888
		Zm00001d028347
		Zm00001d015964
		Zm00001d043607
		Zm00001d003763
		Zm00001d006618
		Zm00001d008187
		Zm00001d028834
		Zm00001d024598
		Zm00001d051908
		Zm00001d011720
		Zm00001d021168
		Zm00001d023825
		Zm00001d016076
		Zm00001d032040
		Zm00001d018177
		Zm00001d016664
		Zm00001d040190
		Zm00001d024943
		Zm00001d021576
		Zm00001d035166
		Zm00001d042556
		Zm00001d048227
		Zm00001d020501
		Zm00001d026200
		Zm00001d023404
		Zm00001d006553
		Zm00001d041375
		Zm00001d005698
		Zm00001d009826
		Zm00001d020937
		Zm00001d028524
		Zm00001d031196
		Zm00001d021629
		Zm00001d018799
		Zm00001d040285
		Zm00001d025825
		Zm00001d036740
		Zm00001d023291
		Zm00001d018340
		Zm00001d002137
		Zm00001d032610
		Zm00001d034388
		Zm00001d043374
		Zm00001d019936
		Zm00001d030644
		Zm00001d050455
		Zm00001d037181
		Zm00001d047685
		Zm00001d020811
		Zm00001d029428
		Zm00001d049330
		Zm00001d009372
		Zm00001d053675
		Zm00001d027443
		Zm00001d013571
		Zm00001d021690
		Zm00001d006171
		Zm00001d026319
		Zm00001d003264
		Zm00001d013030
		Zm00001d048670
		Zm00001d034726
		Zm00001d036536
		Zm00001d032310
		Zm00001d042054
		Zm00001d002088
		Zm00001d014109
		Zm00001d006688
		Zm00001d026414
		Zm00001d042286
		Zm00001d020791
		Zm00001d034186
		Zm00001d039531
		Zm00001d019216
		Zm00001d034990
		Zm00001d043796
		Zm00001d020967
		Zm00001d007311
		Zm00001d037721
		Zm00001d025430
		Zm00001d034765
		Zm00001d038357
		Zm00001d035994
		Zm00001d002833
		Zm00001d044212
		Zm00001d003707
		Zm00001d016128
		Zm00001d013445
		Zm00001d013021
		Zm00001d011559
		Zm00001d019256
		Zm00001d043868
		Zm00001d026625
		Zm00001d043515
		Zm00001d048629
		Zm00001d038251
		Zm00001d009264
		Zm00001d006467
		Zm00001d039826
		Zm00001d032458
		Zm00001d039799
		Zm00001d027534
		Zm00001d014804
		Zm00001d012010
		Zm00001d024497
		Zm00001d037769
		Zm00001d006096
		Zm00001d003575
		Zm00001d021615
		Zm00001d020790
		Zm00001d035568
		Zm00001d032724
		Zm00001d038791
		Zm00001d049832
		Zm00001d045064
		Zm00001d022278
		Zm00001d041678
		Zm00001d039461
		Zm00001d006435
		Zm00001d039735
		Zm00001d025847
		Zm00001d047737
		Zm00001d032527
		Zm00001d012282
		Zm00001d009473
		Zm00001d008601
		Zm00001d006813
		Zm00001d043510
		Zm00001d033943
		Zm00001d024672
		Zm00001d010965
		Zm00001d028643
		Zm00001d022516
		Zm00001d037203
		Zm00001d039312
		Zm00001d020317
		Zm00001d039859
		Zm00001d008825
		Zm00001d043252
		Zm00001d012279
		Zm00001d042192
		Zm00001d006793
		Zm00001d003657
		Zm00001d028129
		Zm00001d024798
		Zm00001d048449
		Zm00001d042739
		Zm00001d012069
		Zm00001d017065
		Zm00001d012015
		Zm00001d049375
		Zm00001d035980
		Zm00001d010588
		Zm00001d014074
		Zm00001d025812
		Zm00001d037025
		Zm00001d039260
		Zm00001d043596
		Zm00001d004006
		Zm00001d005038
		Zm00001d021753
		Zm00001d016800
		Zm00001d005940
		Zm00001d030479
		Zm00001d031379
		Zm00001d013504
		Zm00001d048804
		Zm00001d023800
		Zm00001d047560
		Zm00001d019312
		Zm00001d003047
		Zm00001d021774
		Zm00001d016915
		Zm00001d048061
		Zm00001d033483
		Zm00001d013787
		Zm00001d026367
		Zm00001d031213
		Zm00001d051534
		Zm00001d018775
		Zm00001d050026
		Zm00001d004762
		Zm00001d050885
		Zm00001d035132
		Zm00001d036449
		Zm00001d047418
		Zm00001d020273
		Zm00001d038342
		Zm00001d052967
		Zm00001d032868
		Zm00001d014181
		Zm00001d036532
		Zm00001d016982
		Zm00001d048740
		Zm00001d017671
		Zm00001d006397
		Zm00001d007231
		Zm00001d051511
		Zm00001d011117
		Zm00001d043378
		Zm00001d039530
		Zm00001d047663
		Zm00001d032721
		Zm00001d048606
		Zm00001d012576
		Zm00001d016876
		Zm00001d042948
		Zm00001d006211
		Zm00001d050132
		Zm00001d045570
		Zm00001d005818
		Zm00001d037730
		Zm00001d007201
		Zm00001d021019
		Zm00001d024465
		Zm00001d003272
		Zm00001d052357
		Zm00001d017643
		Zm00001d041327
		Zm00001d050977
		Zm00001d041416
		Zm00001d034653
		Zm00001d038999
		Zm00001d009626
		Zm00001d028649
		Zm00001d007143
		Zm00001d050872
		Zm00001d011455
		Zm00001d012848
		Zm00001d020986
		Zm00001d016477
		Zm00001d018428
		Zm00001d005975
		Zm00001d046966
		Zm00001d011811
		Zm00001d021971
		Zm00001d024004
		Zm00001d004442
		Zm00001d042067
		Zm00001d034571
		Zm00001d042721
		Zm00001d012340
		Zm00001d009700
		Zm00001d005001
		Zm00001d027924
		Zm00001d032213
		Zm00001d049073
		Zm00001d005032
		Zm00001d002984
		Zm00001d044171
		Zm00001d011922
		Zm00001d042225
		Zm00001d012362
		Zm00001d053703
		Zm00001d038549
		Zm00001d038846
		Zm00001d050293
		Zm00001d031577
		Zm00001d039825
		Zm00001d031655
		Zm00001d034783
		Zm00001d041684
		Zm00001d006682
		Zm00001d001996
		Zm00001d013306
		Zm00001d009646
		Zm00001d050310
		Zm00001d015515
		Zm00001d035007
		Zm00001d021324
		Zm00001d044906
		Zm00001d042634
		Zm00001d024839
		Zm00001d052152
		Zm00001d028304
		Zm00001d051313
		Zm00001d020789
		Zm00001d025082
		Zm00001d005936
		Zm00001d003510
		Zm00001d016285
		Zm00001d017646
		Zm00001d027585
		Zm00001d035021
		Zm00001d036418
		Zm00001d029578
		Zm00001d045560
		Zm00001d013572
		Zm00001d044340
		Zm00001d008299
		Zm00001d023294
		Zm00001d022391
		Zm00001d014481
		Zm00001d039032
		Zm00001d019225
		Zm00001d031267
		Zm00001d033835
		Zm00001d012982
		Zm00001d044167
		Zm00001d024734
		Zm00001d014762
		Zm00001d009468
		Zm00001d008432
		Zm00001d011398
		Zm00001d002801
		Zm00001d023620
		Zm00001d034672
		Zm00001d051480
		Zm00001d038825
		Zm00001d048985
		Zm00001d051251
		Zm00001d036610
		Zm00001d003757
		Zm00001d032091
		Zm00001d017453
		Zm00001d044162
		Zm00001d016471
		Zm00001d053049
		Zm00001d049286
		Zm00001d020628
		Zm00001d053557
		Zm00001d016851
		Zm00001d039148
		Zm00001d019712
		Zm00001d031228
		Zm00001d021058
		Zm00001d002744
		Zm00001d027893
		Zm00001d017019
		Zm00001d033998
		Zm00001d014386
		Zm00001d009687
		Zm00001d048066
		Zm00001d043411
		Zm00001d034807
		Zm00001d038860
		Zm00001d010159
		Zm00001d038268
		Zm00001d039993
		Zm00001d045385
		Zm00001d009936
		Zm00001d028679
		Zm00001d002347
		Zm00001d021772
		Zm00001d002449
		Zm00001d008199
		Zm00001d025873
		Zm00001d020702
		Zm00001d027500
		Zm00001d022630
		Zm00001d016091
		Zm00001d045145
		Zm00001d048417
		Zm00001d031290
		Zm00001d008901
		Zm00001d052500
		Zm00001d036348
		Zm00001d031431
		Zm00001d040839
		Zm00001d022420
		Zm00001d018699
		Zm00001d037985
		Zm00001d002733
		Zm00001d048438
		Zm00001d045311
		Zm00001d019116
		Zm00001d051314
		Zm00001d047563
		Zm00001d003603
		Zm00001d002610
		Zm00001d007822
		Zm00001d023366
		Zm00001d003499
		Zm00001d029602
		Zm00001d037296
		Zm00001d052162
		Zm00001d051889
		Zm00001d004933
		Zm00001d018529
		Zm00001d045204
		Zm00001d009087
		Zm00001d030850
		Zm00001d023995
		Zm00001d053172
		Zm00001d011315
		Zm00001d022204
		Zm00001d048959
		Zm00001d004843
		Zm00001d042862
		Zm00001d003624
		Zm00001d052518
		Zm00001d026480
		Zm00001d017264
		Zm00001d017135
		Zm00001d030727
		Zm00001d007018
		Zm00001d017642
		Zm00001d036833
		Zm00001d008849
		Zm00001d025018
		Zm00001d035710
		Zm00001d048332
		Zm00001d008173
		Zm00001d034769
		Zm00001d053006
		Zm00001d053160
		Zm00001d037783
		Zm00001d049926
		Zm00001d040238
		Zm00001d021892
		Zm00001d012591
		Zm00001d017807
		Zm00001d046823
		Zm00001d011969
		Zm00001d051323
		Zm00001d020609
		Zm00001d037164
		Zm00001d047728
		Zm00001d024572
		Zm00001d012080
		Zm00001d033419
		Zm00001d052903
		Zm00001d028835
		Zm00001d044717
		Zm00001d012604
		Zm00001d047981
		Zm00001d015599
		Zm00001d007718
		Zm00001d019334
		Zm00001d006331
		Zm00001d044142
		Zm00001d003866
		Zm00001d044309
		Zm00001d015504
		Zm00001d020133
		Zm00001d046492
		Zm00001d043430
		Zm00001d037653
		Zm00001d004361
		Zm00001d024778
		Zm00001d034572
		Zm00001d029051
		Zm00001d042362
		Zm00001d032249
		Zm00001d044442
		Zm00001d024771
		Zm00001d044069
		Zm00001d015639
		Zm00001d019078
		Zm00001d020936
		Zm00001d003830
		Zm00001d031286
		Zm00001d002999
		Zm00001d043538
		Zm00001d013115
		Zm00001d027983
		Zm00001d049178
		Zm00001d014443
		Zm00001d005037
		Zm00001d052079
		Zm00001d045124
		Zm00001d003271
		Zm00001d045515
		Zm00001d017145
		Zm00001d013611
		Zm00001d002168
		Zm00001d029432
		Zm00001d002939
		Zm00001d022069
		Zm00001d051166
		Zm00001d019240
		Zm00001d029620
		Zm00001d046383
		Zm00001d045788
		Zm00001d034085
		Zm00001d034373
		Zm00001d047719
		Zm00001d010969
		Zm00001d006914
		Zm00001d040613
		Zm00001d018454
		Zm00001d033447
		Zm00001d037941
		Zm00001d021303
		Zm00001d030683
		Zm00001d023611
		Zm00001d023261
		Zm00001d009647
		Zm00001d045883
		Zm00001d034836
		Zm00001d035134
		Zm00001d050830
		Zm00001d008753
		Zm00001d015977
		Zm00001d047260
		Zm00001d048026
		Zm00001d005690
		Zm00001d044586
		Zm00001d007395
		Zm00001d046238
		Zm00001d025704
		Zm00001d024291
		Zm00001d049510
		Zm00001d046855
		Zm00001d005692
		Zm00001d015852
		Zm00001d037664
		Zm00001d008793
		Zm00001d025437
		Zm00001d036715
		Zm00001d003019
		Zm00001d020804
		Zm00001d013003
		Zm00001d042751
		Zm00001d026370
		Zm00001d023529
		Zm00001d010168
		Zm00001d039615
		Zm00001d025737
		Zm00001d014226
		Zm00001d014091
		Zm00001d019411
		Zm00001d031204
		Zm00001d008399
		Zm00001d035512
		Zm00001d007331
		Zm00001d042246
		Zm00001d044109
		Zm00001d012430
		Zm00001d038991
		Zm00001d014617
		Zm00001d042367
		Zm00001d009140
		Zm00001d043798
		Zm00001d005894
		Zm00001d028808
		Zm00001d006534
		Zm00001d006585
		Zm00001d045935
		Zm00001d029934
		Zm00001d032356
		Zm00001d008837
		Zm00001d001990
		Zm00001d004955
		Zm00001d016743
		Zm00001d005002
		Zm00001d009583
		Zm00001d042875
		Zm00001d011144
		Zm00001d003422
		Zm00001d037009
		Zm00001d037935
		Zm00001d033468
		Zm00001d023535
		Zm00001d003239
		Zm00001d048709
		Zm00001d003025
		Zm00001d003185
		Zm00001d043782
		Zm00001d049381
		Zm00001d025983
		Zm00001d036812
		Zm00001d050017
		Zm00001d006943
		Zm00001d007191
		Zm00001d023596
		Zm00001d029835
		Zm00001d006713
		Zm00001d038593
		Zm00001d051193
		Zm00001d046343
		Zm00001d037968
		Zm00001d047547
		Zm00001d038297
		Zm00001d015319
		Zm00001d026322
		Zm00001d003852
		Zm00001d036972
		Zm00001d042476
		Zm00001d045119
		Zm00001d047274
		Zm00001d020345
		Zm00001d049954
		Zm00001d019274
		Zm00001d014499
		Zm00001d050623
		Zm00001d018691
		Zm00001d002762
		Zm00001d007575
		Zm00001d046778
		Zm00001d044460
		Zm00001d016568
		Zm00001d028504
		Zm00001d050457
		Zm00001d037870
		Zm00001d047800
		Zm00001d013849
		Zm00001d017682
		Zm00001d025055
		Zm00001d043464
		Zm00001d046281
		Zm00001d017714
		Zm00001d033075
		Zm00001d042274
		Zm00001d033878
		Zm00001d032094
		Zm00001d053733
		Zm00001d046644
		Zm00001d040075
		Zm00001d002893
		Zm00001d051945
		Zm00001d019228
		Zm00001d008449
		Zm00001d049607
		Zm00001d042202
		Zm00001d002410
		Zm00001d029619
		Zm00001d031023
		Zm00001d012645
		Zm00001d007329
		Zm00001d041154
		Zm00001d020808
		Zm00001d035440
		Zm00001d023229
		Zm00001d006209
		Zm00001d022043
		Zm00001d047952
		Zm00001d030222
		Zm00001d050577
		Zm00001d010234
		Zm00001d044124
		Zm00001d034722
		Zm00001d034933
		Zm00001d044747
		Zm00001d002039
		Zm00001d007272
		Zm00001d047829
		Zm00001d014664
		Zm00001d046824
		Zm00001d017761
		Zm00001d020595
		Zm00001d002013
		Zm00001d019734
		Zm00001d009718
		Zm00001d035079
		Zm00001d045283
		Zm00001d027645
		Zm00001d039642
		Zm00001d044076
		Zm00001d020558
		Zm00001d038195
		Zm00001d022421
		Zm00001d005010
		Zm00001d007037
		Zm00001d044967
		Zm00001d052371
		Zm00001d050055
		Zm00001d009382
		Zm00001d051990
		Zm00001d012204
		Zm00001d003501
		Zm00001d051626
		Zm00001d003833
		Zm00001d051596
		Zm00001d048561
		Zm00001d038997
		Zm00001d033777
		Zm00001d048521
		Zm00001d036072
		Zm00001d043665
		Zm00001d005169
		Zm00001d013264
		Zm00001d005554
		Zm00001d038176
		Zm00001d019277
		Zm00001d020741
		Zm00001d037072
		Zm00001d008905
		Zm00001d014325
		Zm00001d051636
		Zm00001d038764
		Zm00001d029288
		Zm00001d020487
		Zm00001d035454
		Zm00001d013494
		Zm00001d052594
		Zm00001d016483
		Zm00001d013879
		Zm00001d032620
		Zm00001d013212
		Zm00001d010001
		Zm00001d048647
		Zm00001d031194
		Zm00001d006794
		Zm00001d004171
		Zm00001d051611
		Zm00001d002175
		Zm00001d036683
		Zm00001d046634
		Zm00001d008794
		Zm00001d035057
		Zm00001d014625
		Zm00001d016299
		Zm00001d025996
		Zm00001d039997
		Zm00001d019142
		Zm00001d025567
		Zm00001d008279
		Zm00001d044015
		Zm00001d010870
		Zm00001d022581
		Zm00001d007100
		Zm00001d036617
		Zm00001d030191
		Zm00001d042934
		Zm00001d028282
		Zm00001d003508
		Zm00001d013222
		Zm00001d038610
		Zm00001d002970
		Zm00001d016952
		Zm00001d035000
		Zm00001d025823
		Zm00001d007790
2 targets of MOP1->C_1h G_Down	575	Zm00001d051863
		Zm00001d040304
		Zm00001d053960
		Zm00001d008398
		Zm00001d020344
		Zm00001d021635
		Zm00001d011285
		Zm00001d051080
		Zm00001d014456
		Zm00001d038699
		Zm00001d017598
		Zm00001d028424
		Zm00001d005466
		Zm00001d010968
		Zm00001d051112
		Zm00001d002056
		Zm00001d018348
		Zm00001d021122
		Zm00001d033407
		Zm00001d049343
		Zm00001d053684
		Zm00001d028298
		Zm00001d006446
		Zm00001d049938
		Zm00001d030614
		Zm00001d002372
		Zm00001d013146
		Zm00001d046402
		Zm00001d017151
		Zm00001d032318
		Zm00001d034318
		Zm00001d002810
		Zm00001d042307
		Zm00001d045913
		Zm00001d020312
		Zm00001d034263
		Zm00001d003059
		Zm00001d046489
		Zm00001d021337
		Zm00001d018147
		Zm00001d025900
		Zm00001d030786
		Zm00001d028992
		Zm00001d037974
		Zm00001d016408
		Zm00001d016698
		Zm00001d053995
		Zm00001d044136
		Zm00001d016550
		Zm00001d008228
		Zm00001d026160
		Zm00001d004804
		Zm00001d037781
		Zm00001d041308
		Zm00001d025939
		Zm00001d048770
		Zm00001d029852
		Zm00001d002365
		Zm00001d039306
		Zm00001d010313
		Zm00001d030995
		Zm00001d039175
		Zm00001d018867
		Zm00001d005317
		Zm00001d026680
		Zm00001d034416
		Zm00001d011901
		Zm00001d047186
		Zm00001d015366
		Zm00001d038326
		Zm00001d046722
		Zm00001d038579
		Zm00001d033079
		Zm00001d006866
		Zm00001d023887
		Zm00001d013689
		Zm00001d006941
		Zm00001d049610
		Zm00001d012575
		Zm00001d002953
		Zm00001d042344
		Zm00001d021665
		Zm00001d009233
		Zm00001d050923
		Zm00001d031167
		Zm00001d033893
		Zm00001d036788
		Zm00001d053807
		Zm00001d003048
		Zm00001d025653
		Zm00001d021334
		Zm00001d041690
		Zm00001d018390
		Zm00001d016999
		Zm00001d028787
		Zm00001d033333
		Zm00001d005520
		Zm00001d026298
		Zm00001d025352
		Zm00001d006169
		Zm00001d011673
		Zm00001d039527
		Zm00001d033957
		Zm00001d042130
		Zm00001d018432
		Zm00001d027601
		Zm00001d009975
		Zm00001d050748
		Zm00001d004744
		Zm00001d045575
		Zm00001d015570
		Zm00001d013240
		Zm00001d024323
		Zm00001d017130
		Zm00001d022072
		Zm00001d013261
		Zm00001d051746
		Zm00001d029913
		Zm00001d053327
		Zm00001d044235
		Zm00001d003463
		Zm00001d046867
		Zm00001d043525
		Zm00001d006938
		Zm00001d052334
		Zm00001d025149
		Zm00001d015215
		Zm00001d046687
		Zm00001d019052
		Zm00001d053374
		Zm00001d020355
		Zm00001d012978
		Zm00001d042454
		Zm00001d037992
		Zm00001d043489
		Zm00001d033665
		Zm00001d051652
		Zm00001d041873
		Zm00001d011787
		Zm00001d039966
		Zm00001d011139
		Zm00001d052056
		Zm00001d003006
		Zm00001d002510
		Zm00001d032156
		Zm00001d038489
		Zm00001d036927
		Zm00001d007827
		Zm00001d050737
		Zm00001d015118
		Zm00001d022192
		Zm00001d025747
		Zm00001d027899
		Zm00001d017239
		Zm00001d037468
		Zm00001d003797
		Zm00001d042469
		Zm00001d007349
		Zm00001d018796
		Zm00001d035715
		Zm00001d014360
		Zm00001d018917
		Zm00001d020614
		Zm00001d029903
		Zm00001d039783
		Zm00001d040527
		Zm00001d027901
		Zm00001d054013
		Zm00001d004331
		Zm00001d029391
		Zm00001d038299
		Zm00001d030795
		Zm00001d051016
		Zm00001d020219
		Zm00001d039144
		Zm00001d038984
		Zm00001d005671
		Zm00001d049433
		Zm00001d022396
		Zm00001d011803
		Zm00001d007679
		Zm00001d027423
		Zm00001d018467
		Zm00001d044465
		Zm00001d037650
		Zm00001d021762
		Zm00001d043742
		Zm00001d018401
		Zm00001d023279
		Zm00001d044620
		Zm00001d042533
		Zm00001d021360
		Zm00001d013861
		Zm00001d044117
		Zm00001d026412
		Zm00001d052556
		Zm00001d004208
		Zm00001d051823
		Zm00001d053009
		Zm00001d027999
		Zm00001d023411
		Zm00001d050907
		Zm00001d003538
		Zm00001d014756
		Zm00001d039062
		Zm00001d015126
		Zm00001d020182
		Zm00001d014680
		Zm00001d033181
		Zm00001d003756
		Zm00001d047210
		Zm00001d015743
		Zm00001d012306
		Zm00001d030766
		Zm00001d045487
		Zm00001d002416
		Zm00001d040837
		Zm00001d045565
		Zm00001d015008
		Zm00001d037118
		Zm00001d007411
		Zm00001d003767
		Zm00001d005460
		Zm00001d047894
		Zm00001d037232
		Zm00001d029074
		Zm00001d049201
		Zm00001d043299
		Zm00001d027383
		Zm00001d051629
		Zm00001d048354
		Zm00001d020485
		Zm00001d039988
		Zm00001d033648
		Zm00001d016587
		Zm00001d025524
		Zm00001d003588
		Zm00001d009270
		Zm00001d014990
		Zm00001d035802
		Zm00001d014193
		Zm00001d013058
		Zm00001d042641
		Zm00001d044581
		Zm00001d041525
		Zm00001d043741
		Zm00001d034734
		Zm00001d021636
		Zm00001d003903
		Zm00001d042302
		Zm00001d032615
		Zm00001d049092
		Zm00001d051567
		Zm00001d009800
		Zm00001d029826
		Zm00001d005482
		Zm00001d012435
		Zm00001d051474
		Zm00001d041691
		Zm00001d032337
		Zm00001d025901
		Zm00001d015863
		Zm00001d047345
		Zm00001d030316
		Zm00001d022464
		Zm00001d032695
		Zm00001d017659
		Zm00001d052987
		Zm00001d009596
		Zm00001d021610
		Zm00001d028040
		Zm00001d009028
		Zm00001d007902
		Zm00001d043523
		Zm00001d031611
		Zm00001d021420
		Zm00001d003254
		Zm00001d030656
		Zm00001d038288
		Zm00001d018624
		Zm00001d043095
		Zm00001d040450
		Zm00001d020631
		Zm00001d021699
		Zm00001d033112
		Zm00001d040322
		Zm00001d032197
		Zm00001d017952
		Zm00001d037599
		Zm00001d043504
		Zm00001d026248
		Zm00001d014124
		Zm00001d020851
		Zm00001d049432
		Zm00001d053177
		Zm00001d031696
		Zm00001d007768
		Zm00001d045128
		Zm00001d051334
		Zm00001d004468
		Zm00001d027456
		Zm00001d039301
		Zm00001d010321
		Zm00001d049657
		Zm00001d049188
		Zm00001d011150
		Zm00001d017107
		Zm00001d024830
		Zm00001d050412
		Zm00001d052062
		Zm00001d035859
		Zm00001d028429
		Zm00001d006875
		Zm00001d007837
		Zm00001d031326
		Zm00001d052684
		Zm00001d033671
		Zm00001d018779
		Zm00001d012320
		Zm00001d037267
		Zm00001d008326
		Zm00001d043943
		Zm00001d015374
		Zm00001d027319
		Zm00001d012287
		Zm00001d053146
		Zm00001d051936
		Zm00001d048308
		Zm00001d029955
		Zm00001d022229
		Zm00001d039489
		Zm00001d031873
		Zm00001d013520
		Zm00001d017261
		Zm00001d037871
		Zm00001d031994
		Zm00001d026608
		Zm00001d013089
		Zm00001d045431
		Zm00001d039031
		Zm00001d034705
		Zm00001d012674
		Zm00001d052809
		Zm00001d016529
		Zm00001d049525
		Zm00001d020383
		Zm00001d042049
		Zm00001d003613
		Zm00001d010422
		Zm00001d013607
		Zm00001d018891
		Zm00001d010174
		Zm00001d020610
		Zm00001d009929
		Zm00001d034180
		Zm00001d006922
		Zm00001d013943
		Zm00001d007688
		Zm00001d034857
		Zm00001d007369
		Zm00001d017418
		Zm00001d013873
		Zm00001d027386
		Zm00001d037398
		Zm00001d026427
		Zm00001d003464
		Zm00001d050694
		Zm00001d038456
		Zm00001d011256
		Zm00001d044970
		Zm00001d024532
		Zm00001d049553
		Zm00001d043170
		Zm00001d043508
		Zm00001d013271
		Zm00001d012749
		Zm00001d017638
		Zm00001d014093
		Zm00001d031943
		Zm00001d040741
		Zm00001d008295
		Zm00001d053743
		Zm00001d033025
		Zm00001d017718
		Zm00001d038626
		Zm00001d005148
		Zm00001d018759
		Zm00001d021435
		Zm00001d017170
		Zm00001d043266
		Zm00001d018498
		Zm00001d012166
		Zm00001d029482
		Zm00001d020516
		Zm00001d047911
		Zm00001d047744
		Zm00001d017822
		Zm00001d003618
		Zm00001d042289
		Zm00001d024835
		Zm00001d045845
		Zm00001d007858
		Zm00001d052738
		Zm00001d041707
		Zm00001d031799
		Zm00001d030130
		Zm00001d018617
		Zm00001d036679
		Zm00001d051479
		Zm00001d002590
		Zm00001d017932
		Zm00001d026129
		Zm00001d047478
		Zm00001d023470
		Zm00001d029906
		Zm00001d052595
		Zm00001d002521
		Zm00001d048116
		Zm00001d032621
		Zm00001d014253
		Zm00001d009022
		Zm00001d035197
		Zm00001d008681
		Zm00001d047944
		Zm00001d016522
		Zm00001d028968
		Zm00001d028471
		Zm00001d028410
		Zm00001d048134
		Zm00001d023544
		Zm00001d037494
		Zm00001d049945
		Zm00001d048672
		Zm00001d045460
		Zm00001d009189
		Zm00001d014487
		Zm00001d052788
		Zm00001d038216
		Zm00001d013095
		Zm00001d021702
		Zm00001d024094
		Zm00001d048214
		Zm00001d024784
		Zm00001d003730
		Zm00001d004209
		Zm00001d050216
		Zm00001d038337
		Zm00001d027488
		Zm00001d002426
		Zm00001d038047
		Zm00001d024128
		Zm00001d018246
		Zm00001d038665
		Zm00001d006931
		Zm00001d026469
		Zm00001d022315
		Zm00001d002537
		Zm00001d007124
		Zm00001d024302
		Zm00001d021583
		Zm00001d041701
		Zm00001d021507
		Zm00001d044052
		Zm00001d037732
		Zm00001d002873
		Zm00001d017290
		Zm00001d039091
		Zm00001d025193
		Zm00001d016144
		Zm00001d039715
		Zm00001d021470
		Zm00001d053377
		Zm00001d032443
		Zm00001d037334
		Zm00001d041593
		Zm00001d045031
		Zm00001d009415
		Zm00001d021023
		Zm00001d004993
		Zm00001d017449
		Zm00001d051785
		Zm00001d025228
		Zm00001d017645
		Zm00001d024723
		Zm00001d005696
		Zm00001d035907
		Zm00001d034750
		Zm00001d036234
		Zm00001d002591
		Zm00001d051094
		Zm00001d053941
		Zm00001d043376
		Zm00001d022459
		Zm00001d042549
		Zm00001d044426
		Zm00001d049113
		Zm00001d023374
		Zm00001d040246
		Zm00001d004513
		Zm00001d035978
		Zm00001d027330
		Zm00001d023421
		Zm00001d009779
		Zm00001d042468
		Zm00001d037847
		Zm00001d041471
		Zm00001d012041
		Zm00001d029195
		Zm00001d052245
		Zm00001d024200
		Zm00001d029897
		Zm00001d006540
		Zm00001d015330
		Zm00001d037727
		Zm00001d027421
		Zm00001d034724
		Zm00001d048620
		Zm00001d042131
		Zm00001d014381
		Zm00001d033193
		Zm00001d028625
		Zm00001d011467
		Zm00001d028183
		Zm00001d014162
		Zm00001d021370
		Zm00001d005346
		Zm00001d036652
		Zm00001d012789
		Zm00001d001857
		Zm00001d018366
		Zm00001d024519
		Zm00001d008493
		Zm00001d043201
		Zm00001d018819
		Zm00001d037784
		Zm00001d002618
		Zm00001d051520
		Zm00001d033080
		Zm00001d003038
		Zm00001d020537
		Zm00001d044409
		Zm00001d053801
		Zm00001d017711
		Zm00001d006620
		Zm00001d031665
		Zm00001d004020
		Zm00001d032366
		Zm00001d043663
		Zm00001d015578
		Zm00001d018461
		Zm00001d016991
		Zm00001d040423
		Zm00001d030782
		Zm00001d051336
		Zm00001d021736
		Zm00001d047732
		Zm00001d044578
		Zm00001d040842
		Zm00001d048568
		Zm00001d051653
		Zm00001d012090
		Zm00001d053576
		Zm00001d010912
		Zm00001d006939
		Zm00001d049190
		Zm00001d030958
		Zm00001d018194
		Zm00001d033815
		Zm00001d008592
		Zm00001d026290
		Zm00001d023710
		Zm00001d013845
		Zm00001d038563
		Zm00001d038061
		Zm00001d053526
G_Up	915	Zm00001d028599
		MSTRG.23323
		MSTRG.14279
		MSTRG.10040
		MSTRG.22574
		Zm00001d047483
		MSTRG.3751
		Zm00001d039520
		Zm00001d018191
		MSTRG.5791
		MSTRG.28056
		MSTRG.13868
		Zm00001d018198
		Zm00001d012484
		MSTRG.29817
		Zm00001d019788
		MSTRG.25480
		MSTRG.23296
		MSTRG.9332
		Zm00001d020737
		MSTRG.28130
		Zm00001d011126
		Zm00001d044372
		Zm00001d009716
		Zm00001d000195
		MSTRG.6002
		Zm00001d014874
		MSTRG.5810
		MSTRG.31933
		Zm00001d010753
		MSTRG.12796
		Zm00001d013844
		Zm00001d034286
		Zm00001d041774
		Zm00001d034496
		Zm00001d051577
		Zm00001d031377
		Zm00001d054067
		MSTRG.25182
		Zm00001d016682
		MSTRG.87
		Zm00001d025414
		MSTRG.25324
		MSTRG.11434
		MSTRG.31818
		Zm00001d045157
		Zm00001d000909
		Zm00001d013170
		MSTRG.21295
		Zm00001d026203
		MSTRG.14624
		MSTRG.14946
		Zm00001d048352
		Zm00001d047346
		MSTRG.7582
		MSTRG.13259
		Zm00001d032519
		MSTRG.30669
		Zm00001d032553
		MSTRG.15372
		MSTRG.31228
		Zm00001d043731
		Zm00001d040639
		MSTRG.10745
		Zm00001d022222
		MSTRG.23030
		Zm00001d007026
		Zm00001d044702
		MSTRG.12643
		MSTRG.5054
		Zm00001d051843
		Zm00001d005647
		MSTRG.9366
		Zm00001d030121
		Zm00001d017396
		Zm00001d029103
		Zm00001d044176
		MSTRG.20690
		Zm00001d044410
		Zm00001d044157
		Zm00001d044980
		MSTRG.4424
		MSTRG.20370
		MSTRG.8814
		MSTRG.13807
		MSTRG.29848
		Zm00001d012261
		Zm00001d034435
		MSTRG.8029
		Zm00001d022376
		MSTRG.25224
		MSTRG.3875
		Zm00001d013087
		Zm00001d037490
		Zm00001d051125
		Zm00001d012567
		Zm00001d000294
		MSTRG.16044
		MSTRG.6902
		MSTRG.23395
		MSTRG.30350
		Zm00001d004200
		Zm00001d051905
		Zm00001d027332
		Zm00001d051194
		MSTRG.17256
		MSTRG.660
		MSTRG.16512
		MSTRG.8698
		MSTRG.14633
		MSTRG.15472
		MSTRG.25627
		MSTRG.17166
		MSTRG.31531
		MSTRG.8836
		MSTRG.3949
		Zm00001d010873
		MSTRG.31250
		Zm00001d040029
		Zm00001d017181
		MSTRG.7636
		Zm00001d035501
		Zm00001d001818
		Zm00001d025520
		MSTRG.27504
		MSTRG.2192
		Zm00001d016718
		Zm00001d013830
		zma-MIR164c
		Zm00001d016755
		Zm00001d020261
		MSTRG.9040
		MSTRG.28645
		Zm00001d029979
		Zm00001d026759
		MSTRG.24764
		MSTRG.26273
		Zm00001d048178
		MSTRG.12949
		Zm00001d051287
		Zm00001d042243
		Zm00001d040269
		Zm00001d018399
		MSTRG.22415
		Zm00001d038477
		MSTRG.3546
		MSTRG.15864
		MSTRG.31827
		Zm00001d029668
		MSTRG.1121
		Zm00001d022349
		MSTRG.31496
		Zm00001d047736
		MSTRG.855
		MSTRG.18123
		MSTRG.8646
		MSTRG.26879
		Zm00001d029749
		Zm00001d052627
		MSTRG.22397
		Zm00001d042780
		Zm00001d014198
		MSTRG.13948
		MSTRG.10866
		MSTRG.24937
		MSTRG.23244
		MSTRG.24214
		Zm00001d023984
		Zm00001d048680
		Zm00001d007153
		MSTRG.4097
		Zm00001d000061
		Zm00001d031131
		Zm00001d005465
		MSTRG.12279
		MSTRG.9553
		Zm00001d007762
		MSTRG.6709
		Zm00001d006130
		Zm00001d042898
		MSTRG.29358
		Zm00001d014126
		MSTRG.5145
		Zm00001d051340
		Zm00001d027587
		MSTRG.16984
		Zm00001d040298
		Zm00001d008501
		MSTRG.25807
		Zm00001d031426
		Zm00001d005823
		MSTRG.24460
		Zm00001d045463
		Zm00001d010591
		Zm00001d039786
		Zm00001d048662
		Zm00001d000358
		Zm00001d038784
		MSTRG.12354
		MSTRG.16309
		MSTRG.14720
		MSTRG.1905
		MSTRG.11658
		MSTRG.22078
		Zm00001d027021
		MSTRG.27805
		MSTRG.6215
		MSTRG.14031
		MSTRG.16406
		Zm00001d036202
		MSTRG.5
		Zm00001d044192
		MSTRG.9122
		Zm00001d008271
		MSTRG.15347
		Zm00001d008543
		MSTRG.27708
		Zm00001d040003
		MSTRG.28812
		Zm00001d048161
		Zm00001d043858
		Zm00001d036835
		MSTRG.8120
		MSTRG.10203
		Zm00001d028900
		Zm00001d053707
		MSTRG.1273
		MSTRG.3075
		Zm00001d049308
		MSTRG.11692
		MSTRG.17731
		MSTRG.649
		MSTRG.10694
		Zm00001d028474
		MSTRG.31401
		MSTRG.21781
		Zm00001d022461
		MSTRG.5897
		Zm00001d028574
		MSTRG.9454
		MSTRG.21998
		MSTRG.1923
		MSTRG.13040
		Zm00001d048335
		Zm00001d038180
		MSTRG.7189
		MSTRG.13275
		Zm00001d049068
		MSTRG.3595
		MSTRG.15410
		Zm00001d047900
		Zm00001d005018
		Zm00001d050021
		Zm00001d002929
		Zm00001d001311
		MSTRG.4478
		MSTRG.16385
		Zm00001d014328
		Zm00001d034104
		MSTRG.13838
		MSTRG.11958
		MSTRG.1758
		Zm00001d045640
		Zm00001d027590
		Zm00001d031818
		Zm00001d000683
		MSTRG.32121
		MSTRG.5287
		Zm00001d036423
		MSTRG.29713
		MSTRG.8318
		Zm00001d023168
		Zm00001d045122
		MSTRG.5722
		Zm00001d049516
		MSTRG.28724
		MSTRG.19194
		Zm00001d034331
		Zm00001d046633
		MSTRG.4476
		Zm00001d041291
		MSTRG.17153
		MSTRG.6272
		Zm00001d026488
		Zm00001d003295
		MSTRG.31151
		MSTRG.21935
		Zm00001d036671
		Zm00001d036762
		MSTRG.16200
		Zm00001d041067
		MSTRG.8366
		Zm00001d052963
		Zm00001d044521
		MSTRG.29753
		MSTRG.25406
		MSTRG.24994
		Zm00001d052876
		Zm00001d030862
		Zm00001d032650
		MSTRG.31047
		Zm00001d048723
		Zm00001d043153
		MSTRG.9474
		MSTRG.27684
		MSTRG.22130
		MSTRG.4532
		Zm00001d053939
		Zm00001d043730
		Zm00001d042998
		Zm00001d022051
		Zm00001d010352
		MSTRG.1531
		Zm00001d023563
		Zm00001d040542
		Zm00001d052950
		MSTRG.17257
		MSTRG.27559
		MSTRG.24807
		Zm00001d027870
		MSTRG.11073
		MSTRG.20057
		Zm00001d046909
		Zm00001d000327
		MSTRG.12496
		Zm00001d004486
		MSTRG.6686
		Zm00001d027440
		Zm00001d038757
		Zm00001d013552
		MSTRG.20436
		MSTRG.23316
		MSTRG.16925
		MSTRG.25316
		MSTRG.21193
		MSTRG.28131
		MSTRG.29435
		MSTRG.22883
		Zm00001d000433
		Zm00001d050380
		Zm00001d021164
		Zm00001d048331
		MSTRG.16087
		MSTRG.11848
		Zm00001d049784
		Zm00001d031690
		MSTRG.16649
		MSTRG.11439
		MSTRG.7700
		Zm00001d002326
		MSTRG.30859
		Zm00001d022211
		Zm00001d047639
		Zm00001d020646
		Zm00001d017474
		MSTRG.2571
		MSTRG.14685
		MSTRG.24870
		Zm00001d038891
		MSTRG.30024
		Zm00001d020636
		MSTRG.16663
		MSTRG.28351
		Zm00001d046148
		MSTRG.3124
		MSTRG.10209
		Zm00001d053365
		Zm00001d007474
		MSTRG.28178
		Zm00001d039053
		Zm00001d012867
		Zm00001d006604
		MSTRG.12141
		Zm00001d000676
		MSTRG.28534
		MSTRG.190
		Zm00001d037857
		Zm00001d018823
		Zm00001d013823
		MSTRG.617
		MSTRG.31548
		MSTRG.8078
		Zm00001d002740
		Zm00001d012333
		MSTRG.13190
		Zm00001d049241
		MSTRG.1842
		MSTRG.12833
		MSTRG.5492
		Zm00001d006145
		Zm00001d032221
		Zm00001d029474
		MSTRG.22827
		Zm00001d024000
		Zm00001d047793
		Zm00001d039326
		Zm00001d037810
		MSTRG.12961
		MSTRG.11577
		Zm00001d042276
		MSTRG.15346
		MSTRG.2171
		Zm00001d019265
		Zm00001d040339
		Zm00001d008239
		Zm00001d049111
		MSTRG.15502
		MSTRG.18659
		Zm00001d025807
		Zm00001d016511
		Zm00001d011417
		MSTRG.6491
		Zm00001d032561
		MSTRG.8745
		Zm00001d015206
		MSTRG.17915
		Zm00001d039374
		Zm00001d018662
		MSTRG.11897
		Zm00001d008343
		MSTRG.27864
		MSTRG.15859
		Zm00001d001016
		MSTRG.6291
		MSTRG.20018
		MSTRG.15348
		Zm00001d040497
		Zm00001d013801
		MSTRG.9069
		Zm00001d002872
		Zm00001d047261
		MSTRG.8843
		Zm00001d001900
		Zm00001d002705
[truncated: 17,696 more rows]

## Sheet: E G overlap GRN Venn results 
Names	total	elements
E_DEGs predicted to be MOP1 2ary targets G_DEGS predicted to be MOP1 2ary targets	689	Zm00001d035978
		Zm00001d033112
		Zm00001d023611
		Zm00001d042202
		Zm00001d050872
		Zm00001d028118
		Zm00001d027330
		Zm00001d023421
		Zm00001d052056
		Zm00001d002410
		Zm00001d040322
		Zm00001d015008
		Zm00001d029619
		Zm00001d002510
		Zm00001d017762
		Zm00001d006866
		Zm00001d038304
		Zm00001d009647
		Zm00001d045460
		Zm00001d018614
		Zm00001d045883
		Zm00001d026427
		Zm00001d039735
		Zm00001d022420
		Zm00001d032197
		Zm00001d020344
		Zm00001d034836
		Zm00001d009189
		Zm00001d038489
		Zm00001d037610
		Zm00001d035134
		Zm00001d018699
		Zm00001d018428
		Zm00001d002733
		Zm00001d037847
		Zm00001d005460
		Zm00001d014487
		Zm00001d023887
		Zm00001d005975
		Zm00001d012645
		Zm00001d006327
		Zm00001d003545
		Zm00001d047894
		Zm00001d011811
		Zm00001d037599
		Zm00001d003064
		Zm00001d004442
		Zm00001d011256
		Zm00001d052245
		Zm00001d019116
		Zm00001d047563
		Zm00001d003603
		Zm00001d029074
		Zm00001d002610
		Zm00001d047109
		Zm00001d032745
		Zm00001d050737
		Zm00001d022456
		Zm00001d015977
		Zm00001d051877
		Zm00001d023366
		Zm00001d047737
		Zm00001d047260
		Zm00001d052985
		Zm00001d014456
		Zm00001d002953
		Zm00001d028092
		Zm00001d003499
		Zm00001d051629
		Zm00001d048466
		Zm00001d005885
		Zm00001d042344
		Zm00001d023229
		Zm00001d022192
		Zm00001d006540
		Zm00001d005609
		Zm00001d046676
		Zm00001d034558
		Zm00001d038699
		Zm00001d002592
		Zm00001d048621
		Zm00001d048354
		Zm00001d034571
		Zm00001d024853
		Zm00001d021665
		Zm00001d028870
		Zm00001d049553
		Zm00001d007395
		Zm00001d037468
		Zm00001d039988
		Zm00001d025704
		Zm00001d032324
		Zm00001d003797
		Zm00001d009700
		Zm00001d052537
		Zm00001d033648
		Zm00001d037727
		Zm00001d009233
		Zm00001d016587
		Zm00001d027924
		Zm00001d050577
		Zm00001d049073
		Zm00001d013095
		Zm00001d051112
		Zm00001d047883
		Zm00001d010234
		Zm00001d045988
		Zm00001d033943
		Zm00001d027421
		Zm00001d025524
		Zm00001d034724
		Zm00001d011495
		Zm00001d046855
		Zm00001d044124
		Zm00001d018348
		Zm00001d043170
		Zm00001d039914
		Zm00001d015852
		Zm00001d005032
		Zm00001d049432
		Zm00001d009270
		Zm00001d021122
		Zm00001d034933
		Zm00001d042469
		Zm00001d053177
		Zm00001d008793
		Zm00001d025665
		Zm00001d031696
		Zm00001d010965
		Zm00001d018529
		Zm00001d024094
		Zm00001d035802
		Zm00001d043508
		Zm00001d042225
		Zm00001d043607
		Zm00001d016152
		Zm00001d047829
		Zm00001d007768
		Zm00001d029062
		Zm00001d006618
		Zm00001d049343
		Zm00001d045128
		Zm00001d014664
		Zm00001d020804
		Zm00001d028012
		Zm00001d045204
		Zm00001d002965
		Zm00001d013271
		Zm00001d051334
		Zm00001d013003
		Zm00001d048214
		Zm00001d017989
		Zm00001d022516
		Zm00001d030850
		Zm00001d009103
		Zm00001d028625
		Zm00001d046824
		Zm00001d032098
		Zm00001d037203
		Zm00001d036788
		Zm00001d051944
		Zm00001d053807
		Zm00001d041844
		Zm00001d026370
		Zm00001d023995
		Zm00001d020317
		Zm00001d051908
		Zm00001d038846
		Zm00001d042641
		Zm00001d043252
		Zm00001d011467
		Zm00001d014093
		Zm00001d004468
		Zm00001d010168
		Zm00001d018917
		Zm00001d009718
		Zm00001d035079
		Zm00001d027456
		Zm00001d053684
		Zm00001d025653
		Zm00001d011720
		Zm00001d012972
		Zm00001d042192
		Zm00001d006793
		Zm00001d044581
		Zm00001d045283
		Zm00001d010321
		Zm00001d025699
		Zm00001d029903
		Zm00001d021334
		Zm00001d006446
		Zm00001d039615
		Zm00001d041525
		Zm00001d040741
		Zm00001d016076
		Zm00001d032040
		Zm00001d028129
		Zm00001d016873
		Zm00001d022204
		Zm00001d037894
		Zm00001d024798
		Zm00001d004843
		Zm00001d018177
		Zm00001d042862
		Zm00001d008295
		Zm00001d034783
		Zm00001d041684
		Zm00001d006682
		Zm00001d027488
		Zm00001d020558
		Zm00001d053743
		Zm00001d024830
		Zm00001d024762
		Zm00001d012069
		Zm00001d035163
		Zm00001d033025
		Zm00001d014226
		Zm00001d040190
		Zm00001d021576
		Zm00001d005346
		Zm00001d001996
		Zm00001d027901
		Zm00001d019411
		Zm00001d042302
		Zm00001d035166
		Zm00001d002426
		Zm00001d050412
		Zm00001d044857
		Zm00001d026480
		Zm00001d017065
		Zm00001d050310
		Zm00001d038626
		Zm00001d013146
		Zm00001d005148
		Zm00001d015515
		Zm00001d008399
		Zm00001d001857
		Zm00001d040667
		Zm00001d044967
		Zm00001d054013
		Zm00001d035859
		Zm00001d018366
		Zm00001d006875
		Zm00001d017170
		Zm00001d048469
		Zm00001d029391
		Zm00001d042634
		Zm00001d010588
		Zm00001d053120
		Zm00001d023404
		Zm00001d037234
		Zm00001d038047
		Zm00001d008849
		Zm00001d032615
		Zm00001d009382
		Zm00001d041375
		Zm00001d005698
		Zm00001d025018
		Zm00001d052152
		Zm00001d028304
		Zm00001d052684
		Zm00001d001862
		Zm00001d051313
		Zm00001d044109
		Zm00001d005520
		Zm00001d014074
		Zm00001d018498
		Zm00001d038991
		Zm00001d034318
		Zm00001d051567
		Zm00001d038299
		Zm00001d008812
		Zm00001d014617
		Zm00001d026298
		Zm00001d042367
		Zm00001d037025
		Zm00001d009140
		Zm00001d008173
		Zm00001d005894
		Zm00001d020789
		Zm00001d039260
		Zm00001d020937
		Zm00001d033671
		Zm00001d043201
		Zm00001d053006
		Zm00001d052122
		Zm00001d018819
		Zm00001d005936
		Zm00001d053160
		Zm00001d043596
		Zm00001d003510
		Zm00001d009800
		Zm00001d004006
		Zm00001d007473
		Zm00001d037784
		Zm00001d043361
		Zm00001d045017
		Zm00001d018779
		Zm00001d028808
		Zm00001d049926
		Zm00001d030795
		Zm00001d051596
		Zm00001d011673
		Zm00001d021892
		Zm00001d006534
		Zm00001d020219
		Zm00001d048561
		Zm00001d012591
		Zm00001d036740
		Zm00001d017807
		Zm00001d025947
		Zm00001d026469
		Zm00001d005671
		Zm00001d011955
		Zm00001d012320
		Zm00001d029934
		Zm00001d020516
		Zm00001d047579
		Zm00001d037267
		Zm00001d047235
		Zm00001d001990
		Zm00001d048521
		Zm00001d002826
		Zm00001d018432
		Zm00001d020609
		Zm00001d034417
		Zm00001d032610
		Zm00001d008250
		Zm00001d017466
		Zm00001d023859
		Zm00001d005482
		Zm00001d020537
		Zm00001d041701
		Zm00001d037164
		Zm00001d036418
		Zm00001d047728
		Zm00001d048804
		Zm00001d024572
		Zm00001d021507
		Zm00001d023800
		Zm00001d012080
		Zm00001d013572
		Zm00001d043374
		Zm00001d044052
		Zm00001d027601
		Zm00001d009975
		Zm00001d038358
		Zm00001d019936
		Zm00001d027319
		Zm00001d037732
		Zm00001d030644
		Zm00001d039313
		Zm00001d009583
		Zm00001d003618
		Zm00001d019312
		Zm00001d052903
		Zm00001d037181
		Zm00001d045575
		Zm00001d021774
		Zm00001d012962
		Zm00001d012287
		Zm00001d047685
		Zm00001d047981
		Zm00001d048789
		Zm00001d022245
		Zm00001d007718
		Zm00001d011144
		Zm00001d002873
		Zm00001d023294
		Zm00001d045845
		Zm00001d003287
		Zm00001d031213
		Zm00001d019334
		Zm00001d026379
		Zm00001d014481
		Zm00001d006331
		Zm00001d029428
		Zm00001d017711
		Zm00001d030316
		Zm00001d044142
		Zm00001d051468
		Zm00001d041707
		Zm00001d013240
		Zm00001d031267
		Zm00001d009372
		Zm00001d008905
		Zm00001d033835
		Zm00001d014325
		Zm00001d012982
		Zm00001d023535
		Zm00001d006620
		Zm00001d018147
		Zm00001d053675
		Zm00001d031799
		Zm00001d032502
		Zm00001d025900
		Zm00001d022229
		Zm00001d044075
		Zm00001d027443
		Zm00001d013571
		Zm00001d021690
		Zm00001d004762
		Zm00001d050885
		Zm00001d004706
		Zm00001d048709
		Zm00001d039489
		Zm00001d045130
		Zm00001d022464
		Zm00001d025193
		Zm00001d020487
		Zm00001d024323
		Zm00001d013030
		Zm00001d020133
		Zm00001d044465
		Zm00001d013494
		Zm00001d030786
		Zm00001d025967
		Zm00001d011669
		Zm00001d016144
		Zm00001d004020
		Zm00001d031873
		Zm00001d004361
		Zm00001d016483
		Zm00001d038959
		Zm00001d021687
		Zm00001d021627
		Zm00001d043782
		Zm00001d049381
		Zm00001d002088
		Zm00001d018401
		Zm00001d050518
		Zm00001d043006
		Zm00001d028656
		Zm00001d030498
		Zm00001d031926
		Zm00001d024778
		Zm00001d043889
		Zm00001d032620
		Zm00001d047418
		Zm00001d053377
		Zm00001d023620
		Zm00001d037974
		Zm00001d034572
		Zm00001d016408
		Zm00001d014109
		Zm00001d013212
		Zm00001d042362
		Zm00001d051746
		Zm00001d042533
		Zm00001d031994
		Zm00001d006688
		Zm00001d038825
		Zm00001d037334
		Zm00001d026414
		Zm00001d042286
		Zm00001d025924
		Zm00001d007191
		Zm00001d024771
		Zm00001d044069
		Zm00001d013861
		Zm00001d041593
		Zm00001d023596
		Zm00001d029835
		Zm00001d026368
		Zm00001d026412
		Zm00001d052556
		Zm00001d032868
		Zm00001d024520
		Zm00001d002590
		Zm00001d006713
		Zm00001d020936
		Zm00001d003757
		Zm00001d006794
		Zm00001d045431
		Zm00001d004208
		Zm00001d014181
		Zm00001d009415
		Zm00001d036532
		Zm00001d021628
		Zm00001d002802
		Zm00001d004171
		Zm00001d031286
		Zm00001d027256
		Zm00001d037968
		Zm00001d043538
		Zm00001d032695
		Zm00001d020673
		Zm00001d048740
		Zm00001d047547
		Zm00001d034990
		Zm00001d013115
		Zm00001d051121
		Zm00001d051611
		Zm00001d015319
		Zm00001d053049
		Zm00001d016550
		Zm00001d002175
		Zm00001d026322
		Zm00001d017449
		Zm00001d036683
		Zm00001d012516
		Zm00001d007231
		Zm00001d049286
		Zm00001d008228
		Zm00001d053557
		Zm00001d051511
		Zm00001d051785
		Zm00001d046634
		Zm00001d021738
		Zm00001d027983
		Zm00001d016851
		Zm00001d008794
		Zm00001d027999
		Zm00001d020528
		Zm00001d039148
		Zm00001d038357
		Zm00001d035994
		Zm00001d026160
		Zm00001d014625
		Zm00001d019712
		Zm00001d012674
		Zm00001d031228
		Zm00001d044212
		Zm00001d052809
		Zm00001d027893
		Zm00001d023470
		Zm00001d025149
		Zm00001d009596
		Zm00001d004804
		Zm00001d045119
		Zm00001d019504
		Zm00001d050907
		Zm00001d033998
		Zm00001d020345
		Zm00001d049525
		Zm00001d029906
		Zm00001d039530
		Zm00001d024723
		Zm00001d003829
		Zm00001d014443
		Zm00001d016128
		Zm00001d005037
		Zm00001d052079
		Zm00001d020535
		Zm00001d045124
		Zm00001d041308
		Zm00001d013021
		Zm00001d003271
		Zm00001d039997
		Zm00001d025939
		Zm00001d045515
		Zm00001d052595
		Zm00001d019052
		Zm00001d048770
		Zm00001d050623
		Zm00001d048116
		Zm00001d019142
		Zm00001d040842
		Zm00001d048568
		Zm00001d051653
		Zm00001d018691
		Zm00001d013611
		Zm00001d014250
		Zm00001d011559
		Zm00001d036234
		Zm00001d002762
		Zm00001d003613
		Zm00001d007575
		Zm00001d047640
		Zm00001d019256
		Zm00001d044015
		Zm00001d043868
		Zm00001d002939
		Zm00001d049640
		Zm00001d022069
		Zm00001d032621
		Zm00001d032721
		Zm00001d034807
		Zm00001d053374
		Zm00001d002943
		Zm00001d020182
		Zm00001d016568
		Zm00001d009022
		Zm00001d022581
		Zm00001d038860
		Zm00001d007100
		Zm00001d027755
		Zm00001d043515
		Zm00001d037870
		Zm00001d042454
		Zm00001d007902
		Zm00001d050132
		Zm00001d048629
		Zm00001d018891
		Zm00001d045788
		Zm00001d009264
		Zm00001d014680
		Zm00001d010313
		Zm00001d043523
		Zm00001d010174
		Zm00001d008681
		Zm00001d027338
		Zm00001d023654
		Zm00001d025055
		Zm00001d017682
		Zm00001d033181
		Zm00001d045570
		Zm00001d020610
		Zm00001d018867
		Zm00001d047992
		Zm00001d010912
		Zm00001d043464
		Zm00001d034085
		Zm00001d003756
		Zm00001d005818
		Zm00001d039826
		Zm00001d034180
		Zm00001d007820
		Zm00001d028282
		Zm00001d037730
		Zm00001d006646
		Zm00001d027534
		Zm00001d017714
		Zm00001d024465
		Zm00001d003508
		Zm00001d047719
		Zm00001d033665
		Zm00001d010969
		Zm00001d028679
		Zm00001d002347
		Zm00001d051652
		Zm00001d021772
		Zm00001d026680
		Zm00001d042274
		Zm00001d014804
		Zm00001d012306
		Zm00001d034416
		Zm00001d033878
		Zm00001d015310
		Zm00001d030656
		Zm00001d008199
		Zm00001d003272
		Zm00001d012010
		Zm00001d025873
		Zm00001d020702
		Zm00001d013222
		Zm00001d052357
		Zm00001d028471
		Zm00001d037769
		Zm00001d003575
		Zm00001d033815
		Zm00001d011901
		Zm00001d007369
		Zm00001d017418
		Zm00001d040613
		Zm00001d038288
		Zm00001d017643
		Zm00001d035000
		Zm00001d038791
		Zm00001d018624
		Zm00001d041416
		Zm00001d041873
		Zm00001d047186
		Zm00001d015366
		Zm00001d049113
		Zm00001d027500
		Zm00001d033447
		Zm00001d044748
		Zm00001d037941
		Zm00001d023544
		Zm00001d013873
		Zm00001d038579
		Zm00001d046644
		Zm00001d025823
		Zm00001d031290
		Zm00001d009626
		Zm00001d011787
		Zm00001d013845
		Zm00001d040837
		Zm00001d052500
		Zm00001d032999
		Zm00001d019228
		Zm00001d049945
		Zm00001d053526
		Zm00001d041678
		Zm00001d007143
		Zm00001d021699
		Zm00001d040246
		Zm00001d004513
E_DEGs predicted to be MOP1 2ary targets	654	Zm00001d047476
		Zm00001d029067
		Zm00001d005506
		Zm00001d039104
		Zm00001d039880
		Zm00001d045495
		Zm00001d049485
		Zm00001d049796
		Zm00001d034249
		Zm00001d052653
		Zm00001d028368
		Zm00001d002136
		Zm00001d033256
		Zm00001d037911
		Zm00001d013617
		Zm00001d007113
		Zm00001d015151
		Zm00001d051061
		Zm00001d039011
		Zm00001d007486
		Zm00001d044725
		Zm00001d007764
		Zm00001d014753
		Zm00001d042090
		Zm00001d011784
		Zm00001d012687
		Zm00001d043024
		Zm00001d020550
		Zm00001d021639
		Zm00001d047325
		Zm00001d012005
		Zm00001d016567
		Zm00001d017696
		Zm00001d038913
		Zm00001d008528
		Zm00001d011006
		Zm00001d002115
		Zm00001d035306
		Zm00001d038881
		Zm00001d015012
		Zm00001d027480
		Zm00001d029126
		Zm00001d032479
		Zm00001d023330
		Zm00001d023811
		Zm00001d052234
		Zm00001d027948
		Zm00001d016365
		Zm00001d033782
		Zm00001d014845
		Zm00001d002952
		Zm00001d014200
		Zm00001d013208
		Zm00001d042933
		Zm00001d003482
		Zm00001d038002
		Zm00001d018200
		Zm00001d012956
		Zm00001d037471
		Zm00001d047349
		Zm00001d005090
		Zm00001d034642
		Zm00001d002836
		Zm00001d021990
		Zm00001d002761
		Zm00001d001945
		Zm00001d016992
		Zm00001d045747
		Zm00001d044608
		Zm00001d052170
		Zm00001d051666
		Zm00001d045482
		Zm00001d051157
		Zm00001d040787
		Zm00001d022303
		Zm00001d044095
		Zm00001d015382
		Zm00001d043450
		Zm00001d019957
		Zm00001d039464
		Zm00001d002284
		Zm00001d034787
		Zm00001d004095
		Zm00001d010052
		Zm00001d002018
		Zm00001d010798
		Zm00001d046718
		Zm00001d036001
		Zm00001d021573
		Zm00001d032480
		Zm00001d024751
		Zm00001d008739
		Zm00001d047540
		Zm00001d049643
		Zm00001d030421
		Zm00001d037958
		Zm00001d042756
		Zm00001d018292
		Zm00001d001820
		Zm00001d017037
		Zm00001d029349
		Zm00001d029473
		Zm00001d050251
		Zm00001d041830
		Zm00001d020496
		Zm00001d017366
		Zm00001d037937
		Zm00001d013565
		Zm00001d051099
		Zm00001d015777
		Zm00001d010434
		Zm00001d010183
		Zm00001d006738
		Zm00001d050308
		Zm00001d043205
		Zm00001d004335
		Zm00001d030317
		Zm00001d050689
		Zm00001d013210
		Zm00001d040148
		Zm00001d018811
		Zm00001d022163
		Zm00001d033717
		Zm00001d053156
		Zm00001d010287
		Zm00001d039636
		Zm00001d021294
		Zm00001d006626
		Zm00001d045667
		Zm00001d021959
		Zm00001d034418
		Zm00001d025911
		Zm00001d039982
		Zm00001d011118
		Zm00001d043549
		Zm00001d053202
		Zm00001d042104
		Zm00001d048108
		Zm00001d007285
		Zm00001d010961
		Zm00001d052118
		Zm00001d049769
		Zm00001d040682
		Zm00001d030343
		Zm00001d050155
		Zm00001d018415
		Zm00001d035317
		Zm00001d043101
		Zm00001d013039
		Zm00001d017331
		Zm00001d025872
		Zm00001d038282
		Zm00001d010743
		Zm00001d028267
		Zm00001d013915
		Zm00001d047378
		Zm00001d007079
		Zm00001d006170
		Zm00001d043469
		Zm00001d007418
		Zm00001d001970
		Zm00001d013220
		Zm00001d043180
		Zm00001d026026
		Zm00001d017425
		Zm00001d023830
		Zm00001d053639
		Zm00001d032120
		Zm00001d030990
		Zm00001d014097
		Zm00001d032130
		Zm00001d043993
		Zm00001d006619
		Zm00001d021025
		Zm00001d038084
		Zm00001d042275
		Zm00001d030858
		Zm00001d034109
		Zm00001d012273
		Zm00001d020408
		Zm00001d020723
		Zm00001d012022
		Zm00001d038810
		Zm00001d028454
		Zm00001d052639
		Zm00001d007758
		Zm00001d009106
		Zm00001d030526
		Zm00001d033222
		Zm00001d007915
		Zm00001d046961
		Zm00001d044093
		Zm00001d042063
		Zm00001d016649
		Zm00001d007491
		Zm00001d036768
		Zm00001d012672
		Zm00001d020265
		Zm00001d028721
		Zm00001d013114
		Zm00001d047935
		Zm00001d043443
		Zm00001d009608
		Zm00001d031773
		Zm00001d026289
		Zm00001d026512
		Zm00001d035682
		Zm00001d048736
		Zm00001d021688
		Zm00001d020492
		Zm00001d022184
		Zm00001d003102
		Zm00001d028838
		Zm00001d028912
		Zm00001d044954
		Zm00001d036737
		Zm00001d023680
		Zm00001d010007
		Zm00001d040019
		Zm00001d039253
		Zm00001d043324
		Zm00001d028873
		Zm00001d004451
		Zm00001d028986
		Zm00001d009497
		Zm00001d027466
		Zm00001d026398
		Zm00001d008529
		Zm00001d042359
		Zm00001d032703
		Zm00001d029703
		Zm00001d021192
		Zm00001d002285
		Zm00001d029098
		Zm00001d005998
		Zm00001d014610
		Zm00001d033473
		Zm00001d052409
		Zm00001d003052
		Zm00001d007083
		Zm00001d031189
		Zm00001d038263
		Zm00001d028768
		Zm00001d011827
		Zm00001d031420
		Zm00001d009568
		Zm00001d034482
		Zm00001d003663
		Zm00001d038768
		Zm00001d014820
		Zm00001d020296
		Zm00001d044110
		Zm00001d009374
		Zm00001d008692
		Zm00001d045136
		Zm00001d005926
		Zm00001d033395
		Zm00001d034197
		Zm00001d023838
		Zm00001d033985
		Zm00001d006374
		Zm00001d009762
		Zm00001d012296
		Zm00001d038267
		Zm00001d025846
		Zm00001d002737
		Zm00001d007228
		Zm00001d012584
		Zm00001d002038
		Zm00001d031220
		Zm00001d031808
		Zm00001d040059
		Zm00001d047772
		Zm00001d044495
		Zm00001d039387
		Zm00001d037675
		Zm00001d019899
		Zm00001d024665
		Zm00001d013725
		Zm00001d045928
		Zm00001d043060
		Zm00001d033912
		Zm00001d043737
		Zm00001d002530
		Zm00001d045478
		Zm00001d035246
		Zm00001d037868
		Zm00001d038884
		Zm00001d049704
		Zm00001d011274
		Zm00001d012929
		Zm00001d050254
		Zm00001d004480
		Zm00001d032187
		Zm00001d027447
		Zm00001d039110
		Zm00001d053036
		Zm00001d014368
		Zm00001d002301
		Zm00001d005324
		Zm00001d039529
		Zm00001d014055
		Zm00001d030213
		Zm00001d002072
		Zm00001d024414
		Zm00001d004079
		Zm00001d009411
		Zm00001d043800
		Zm00001d044411
		Zm00001d034674
		Zm00001d044481
		Zm00001d035588
		Zm00001d043442
		Zm00001d007050
		Zm00001d006137
		Zm00001d044224
		Zm00001d003593
		Zm00001d031858
		Zm00001d021724
		Zm00001d023646
		Zm00001d044301
		Zm00001d017978
		Zm00001d038336
		Zm00001d015605
		Zm00001d002360
		Zm00001d013703
		Zm00001d028752
		Zm00001d010625
		Zm00001d041962
		Zm00001d008923
		Zm00001d043503
		Zm00001d027395
		Zm00001d016083
		Zm00001d034369
		Zm00001d052964
		Zm00001d027483
		Zm00001d019852
		Zm00001d030267
		Zm00001d012673
		Zm00001d012808
		Zm00001d042593
		Zm00001d052609
		Zm00001d044662
		Zm00001d003671
		Zm00001d053923
		Zm00001d005439
		Zm00001d012258
		Zm00001d008785
		Zm00001d027375
		Zm00001d001901
		Zm00001d043221
		Zm00001d042683
		Zm00001d013743
		Zm00001d011762
		Zm00001d017008
		Zm00001d019701
		Zm00001d032646
		Zm00001d003966
		Zm00001d048226
		Zm00001d041758
		Zm00001d050903
		Zm00001d010907
		Zm00001d042445
		Zm00001d017619
		Zm00001d007876
		Zm00001d012781
		Zm00001d008612
		Zm00001d001908
		Zm00001d008882
		Zm00001d035233
		Zm00001d021803
		Zm00001d048149
		Zm00001d031729
		Zm00001d035447
		Zm00001d011881
		Zm00001d022139
		Zm00001d036631
		Zm00001d014703
		Zm00001d013004
		Zm00001d009904
		Zm00001d005790
		Zm00001d018973
		Zm00001d003187
		Zm00001d035752
		Zm00001d039058
		Zm00001d043339
		Zm00001d012381
		Zm00001d038883
		Zm00001d034133
		Zm00001d032699
		Zm00001d038097
		Zm00001d019053
		Zm00001d017806
		Zm00001d047820
		Zm00001d020726
		Zm00001d038320
		Zm00001d009116
		Zm00001d018701
		Zm00001d018963
		Zm00001d033254
		Zm00001d032961
		Zm00001d015579
		Zm00001d032461
		Zm00001d017014
		Zm00001d012549
		Zm00001d048588
		Zm00001d010558
		Zm00001d052243
		Zm00001d041464
		Zm00001d025435
		Zm00001d024745
		Zm00001d052977
		Zm00001d041220
		Zm00001d039302
		Zm00001d021653
		Zm00001d010676
		Zm00001d027341
		Zm00001d002366
		Zm00001d052683
		Zm00001d046474
		Zm00001d049464
		Zm00001d017365
		Zm00001d027988
		Zm00001d009619
		Zm00001d020552
		Zm00001d012590
		Zm00001d016446
		Zm00001d017584
		Zm00001d012229
		Zm00001d033751
		Zm00001d048341
		Zm00001d044966
		Zm00001d022347
		Zm00001d024872
		Zm00001d029340
		Zm00001d016744
		Zm00001d044416
		Zm00001d028967
		Zm00001d022275
		Zm00001d006360
		Zm00001d023343
		Zm00001d026665
		Zm00001d020429
		Zm00001d027484
		Zm00001d032809
		Zm00001d035032
		Zm00001d042019
		Zm00001d047347
		Zm00001d051020
		Zm00001d044864
		Zm00001d016551
		Zm00001d038291
		Zm00001d011434
		Zm00001d024786
		Zm00001d015153
		Zm00001d003024
		Zm00001d039517
		Zm00001d047290
		Zm00001d007857
		Zm00001d013173
		Zm00001d014043
		Zm00001d018157
		Zm00001d053208
		Zm00001d008573
		Zm00001d005970
		Zm00001d049418
		Zm00001d045567
		Zm00001d052018
		Zm00001d043070
		Zm00001d032295
		Zm00001d033330
		Zm00001d026252
		Zm00001d009138
		Zm00001d003035
		Zm00001d013245
		Zm00001d040312
		Zm00001d009231
		Zm00001d038607
		Zm00001d003770
		Zm00001d027947
		Zm00001d015182
		Zm00001d021654
		Zm00001d052871
		Zm00001d044875
		Zm00001d049632
		Zm00001d028576
		Zm00001d044387
		Zm00001d049939
		Zm00001d011655
		Zm00001d052298
		Zm00001d036438
		Zm00001d005423
		Zm00001d046263
		Zm00001d039852
		Zm00001d051554
		Zm00001d003144
		Zm00001d032866
		Zm00001d043621
		Zm00001d049491
		Zm00001d033262
		Zm00001d028451
		Zm00001d028404
		Zm00001d003004
		Zm00001d051496
		Zm00001d047675
		Zm00001d024960
		Zm00001d008397
		Zm00001d025398
		Zm00001d050514
		Zm00001d015331
		Zm00001d041776
		Zm00001d038029
		Zm00001d045405
		Zm00001d037757
		Zm00001d009474
		Zm00001d030544
		Zm00001d052944
		Zm00001d003930
		Zm00001d041757
		Zm00001d003301
		Zm00001d053975
		Zm00001d011419
		Zm00001d039548
		Zm00001d037122
		Zm00001d035770
		Zm00001d045321
		Zm00001d049813
		Zm00001d010371
		Zm00001d051239
		Zm00001d004977
		Zm00001d034615
		Zm00001d033233
		Zm00001d037982
		Zm00001d048914
		Zm00001d011755
		Zm00001d046132
		Zm00001d034313
		Zm00001d053617
		Zm00001d038471
		Zm00001d039946
		Zm00001d032557
		Zm00001d025434
		Zm00001d023260
		Zm00001d011972
		Zm00001d043569
		Zm00001d012632
		Zm00001d021062
		Zm00001d036761
		Zm00001d018700
		Zm00001d019505
		Zm00001d023617
		Zm00001d045884
		Zm00001d034538
		Zm00001d030250
		Zm00001d002564
		Zm00001d014983
		Zm00001d002799
		Zm00001d052962
		Zm00001d051338
		Zm00001d041842
		Zm00001d032906
		Zm00001d010284
		Zm00001d003197
		Zm00001d008539
		Zm00001d043838
		Zm00001d043935
		Zm00001d015999
		Zm00001d003626
		Zm00001d007015
		Zm00001d014155
		Zm00001d043898
		Zm00001d037369
		Zm00001d011886
		Zm00001d011133
		Zm00001d037611
		Zm00001d010131
		Zm00001d029387
		Zm00001d042864
		Zm00001d018070
		Zm00001d041567
		Zm00001d018064
		Zm00001d044382
		Zm00001d044518
		Zm00001d038177
		Zm00001d051460
		Zm00001d029738
		Zm00001d029096
		Zm00001d031527
		Zm00001d012611
		Zm00001d042244
		Zm00001d037759
		Zm00001d025933
		Zm00001d003123
		Zm00001d013779
		Zm00001d021205
		Zm00001d006494
		Zm00001d035080
		Zm00001d038780
		Zm00001d046242
		Zm00001d043168
		Zm00001d005766
		Zm00001d030098
		Zm00001d002834
		Zm00001d029461
		Zm00001d051977
		Zm00001d050893
		Zm00001d010825
		Zm00001d053348
		Zm00001d037476
		Zm00001d051355
		Zm00001d021439
		Zm00001d009967
		Zm00001d038961
		Zm00001d045309
		Zm00001d028941
		Zm00001d026440
		Zm00001d002721
		Zm00001d045862
		Zm00001d029636
		Zm00001d050837
		Zm00001d028616
		Zm00001d027520
		Zm00001d047567
		Zm00001d039112
		Zm00001d048513
		Zm00001d031636
		Zm00001d009118
		Zm00001d048643
		Zm00001d017287
		Zm00001d008744
		Zm00001d009945
		Zm00001d043089
		Zm00001d035761
		Zm00001d040048
		Zm00001d031911
		Zm00001d025100
		Zm00001d001832
		Zm00001d013333
		Zm00001d021577
		Zm00001d007630
		Zm00001d006294
		Zm00001d040057
		Zm00001d051114
		Zm00001d028770
		Zm00001d042526
		Zm00001d014007
		Zm00001d037608
		Zm00001d018097
		Zm00001d004127
		Zm00001d049583
		Zm00001d002867
		Zm00001d003304
		Zm00001d042209
		Zm00001d029721
G_DEGS predicted to be MOP1 2ary targets	877	Zm00001d049607
		Zm00001d023261
		Zm00001d051863
		Zm00001d011139
		Zm00001d003006
		Zm00001d045565
		Zm00001d048672
		Zm00001d011455
		Zm00001d012563
		Zm00001d029546
		Zm00001d040304
		Zm00001d039461
		Zm00001d033079
		Zm00001d036224
		Zm00001d037118
		Zm00001d013113
		Zm00001d053960
		Zm00001d040839
		Zm00001d012848
		Zm00001d007411
		Zm00001d006435
		Zm00001d008398
		Zm00001d052545
		Zm00001d009779
		Zm00001d032156
		Zm00001d037398
		Zm00001d003464
		Zm00001d020986
		Zm00001d037165
		Zm00001d042468
		Zm00001d037985
		Zm00001d021635
		Zm00001d016477
		Zm00001d003767
		Zm00001d048438
		Zm00001d002594
		Zm00001d028809
		Zm00001d041471
		Zm00001d031023
		Zm00001d037439
		Zm00001d050830
		Zm00001d049544
		Zm00001d036927
		Zm00001d045454
		Zm00001d013689
		Zm00001d012041
		Zm00001d050694
		Zm00001d038436
		Zm00001d015125
		Zm00001d011285
		Zm00001d048185
		Zm00001d046966
		Zm00001d033711
		Zm00001d030864
		Zm00001d017952
		Zm00001d021971
		Zm00001d024004
		Zm00001d029195
		Zm00001d038456
		Zm00001d037232
		Zm00001d006941
		Zm00001d042067
		Zm00001d043839
		Zm00001d007827
		Zm00001d028930
		Zm00001d024200
		Zm00001d004690
		Zm00001d029897
		Zm00001d043504
		Zm00001d049610
		Zm00001d045311
		Zm00001d051314
		Zm00001d007329
		Zm00001d041154
		Zm00001d044146
		Zm00001d020808
		Zm00001d006525
		Zm00001d044970
		Zm00001d052788
		Zm00001d049201
		Zm00001d026248
		Zm00001d007822
		Zm00001d012575
		Zm00001d008753
		Zm00001d026055
		Zm00001d014124
		Zm00001d051080
		Zm00001d043299
		Zm00001d027383
		Zm00001d025847
		Zm00001d048026
		Zm00001d035440
		Zm00001d015118
		Zm00001d024532
		Zm00001d005690
		Zm00001d032527
		Zm00001d044385
		Zm00001d012282
		Zm00001d009473
		Zm00001d042285
		Zm00001d021321
		Zm00001d023625
		Zm00001d008601
		Zm00001d017598
		Zm00001d020485
		Zm00001d044586
		Zm00001d025747
		Zm00001d012816
		Zm00001d006209
		Zm00001d012340
		Zm00001d042721
		Zm00001d027899
		Zm00001d006813
		Zm00001d017239
		Zm00001d013488
		Zm00001d036648
		Zm00001d015330
		Zm00001d046238
		Zm00001d022043
		Zm00001d024291
		Zm00001d047952
		Zm00001d030911
		Zm00001d031732
		Zm00001d049510
		Zm00001d029602
		Zm00001d037296
		Zm00001d030222
		Zm00001d005001
		Zm00001d052162
		Zm00001d025477
		Zm00001d028424
		Zm00001d038216
		Zm00001d005466
		Zm00001d032213
		Zm00001d010968
		Zm00001d051889
		Zm00001d043510
		Zm00001d004933
		Zm00001d027557
		Zm00001d026126
		Zm00001d002056
		Zm00001d048620
		Zm00001d050923
		Zm00001d005692
		Zm00001d030888
		Zm00001d029711
		Zm00001d003588
		Zm00001d020851
		Zm00001d031167
		Zm00001d034722
		Zm00001d024672
		Zm00001d013786
		Zm00001d042131
		Zm00001d044747
		Zm00001d033407
		Zm00001d002039
		Zm00001d021702
		Zm00001d037664
		Zm00001d002984
		Zm00001d028347
		Zm00001d007272
		Zm00001d005951
		Zm00001d014990
		Zm00001d025437
		Zm00001d007349
		Zm00001d044171
		Zm00001d030832
		Zm00001d011922
		Zm00001d015964
		Zm00001d036715
		Zm00001d018796
		Zm00001d003019
		Zm00001d003763
		Zm00001d022574
		Zm00001d033893
		Zm00001d014381
		Zm00001d033193
		Zm00001d014193
		Zm00001d028643
		Zm00001d012362
		Zm00001d045089
		Zm00001d053703
		Zm00001d008187
		Zm00001d009087
		Zm00001d035715
		Zm00001d028834
		Zm00001d024784
		Zm00001d017761
		Zm00001d024598
		Zm00001d038549
		Zm00001d012749
		Zm00001d039312
		Zm00001d003048
		Zm00001d031568
		Zm00001d013058
		Zm00001d046145
		Zm00001d042751
		Zm00001d020595
		Zm00001d023529
		Zm00001d002013
		Zm00001d053172
		Zm00001d020308
		Zm00001d050293
		Zm00001d017638
		Zm00001d011929
		Zm00001d039859
		Zm00001d003730
		Zm00001d014360
		Zm00001d019734
		Zm00001d008825
		Zm00001d011315
		Zm00001d004209
		Zm00001d028183
		Zm00001d031577
		Zm00001d031943
		Zm00001d012279
		Zm00001d039301
		Zm00001d028298
		Zm00001d021168
		Zm00001d050216
		Zm00001d020614
		Zm00001d023825
		Zm00001d039783
		Zm00001d039825
		Zm00001d041690
		Zm00001d038337
		Zm00001d049657
		Zm00001d003657
		Zm00001d031655
		Zm00001d027645
		Zm00001d043741
		Zm00001d025886
		Zm00001d048959
		Zm00001d039642
		Zm00001d034734
		Zm00001d044076
		Zm00001d018390
		Zm00001d016664
		Zm00001d049188
		Zm00001d040527
		Zm00001d048449
		Zm00001d011150
		Zm00001d021636
		Zm00001d039057
		Zm00001d017107
		Zm00001d042739
		Zm00001d025737
		Zm00001d003903
		Zm00001d040501
		Zm00001d014162
		Zm00001d049938
		Zm00001d003624
		Zm00001d017718
		Zm00001d030614
		Zm00001d052518
		Zm00001d038195
		Zm00001d021370
		Zm00001d024943
		Zm00001d014091
		Zm00001d036402
		Zm00001d013306
		Zm00001d002372
		Zm00001d022421
		Zm00001d014789
		Zm00001d036652
		Zm00001d042556
		Zm00001d031204
		Zm00001d016999
		Zm00001d012480
		Zm00001d017264
		Zm00001d009646
		Zm00001d052062
		Zm00001d012789
		Zm00001d017135
		Zm00001d018759
		Zm00001d005010
		Zm00001d021435
		Zm00001d030727
		Zm00001d007037
		Zm00001d035007
		Zm00001d004331
		Zm00001d015057
		Zm00001d012015
		Zm00001d007018
		Zm00001d017642
		Zm00001d046402
		Zm00001d028429
		Zm00001d044293
		Zm00001d052371
		Zm00001d049375
		Zm00001d031666
		Zm00001d007837
		Zm00001d035512
		Zm00001d035980
		Zm00001d036833
		Zm00001d021324
		Zm00001d044906
		Zm00001d007331
		Zm00001d028787
		Zm00001d001924
		Zm00001d042246
		Zm00001d043266
		Zm00001d020501
		Zm00001d048227
		Zm00001d050055
		Zm00001d002934
		Zm00001d026200
		Zm00001d006759
		Zm00001d031326
		Zm00001d048880
		Zm00001d006553
		Zm00001d017748
		Zm00001d024839
		Zm00001d024519
		Zm00001d033333
		Zm00001d008493
		Zm00001d034803
		Zm00001d051990
		Zm00001d009826
		Zm00001d035710
		Zm00001d012430
		Zm00001d012204
		Zm00001d014089
		Zm00001d039487
		Zm00001d017151
		Zm00001d049092
		Zm00001d032318
		Zm00001d024128
		Zm00001d048332
		Zm00001d031127
		Zm00001d051981
		Zm00001d018246
		Zm00001d025812
		Zm00001d012166
		Zm00001d003501
		Zm00001d043798
		Zm00001d019534
		Zm00001d051626
		Zm00001d034769
		Zm00001d002810
		Zm00001d025082
		Zm00001d028524
		Zm00001d038665
		Zm00001d025352
		Zm00001d005038
		Zm00001d029482
		Zm00001d006169
		Zm00001d031196
		Zm00001d037783
		Zm00001d003833
		Zm00001d040238
		Zm00001d051016
		Zm00001d021629
		Zm00001d042307
		Zm00001d039527
		Zm00001d018799
		Zm00001d016285
		Zm00001d002618
		Zm00001d033957
		Zm00001d040285
		Zm00001d006585
		Zm00001d042130
		Zm00001d021753
		Zm00001d025825
		Zm00001d051520
		Zm00001d006931
		Zm00001d039144
		Zm00001d045935
		Zm00001d029826
		Zm00001d045913
		Zm00001d038997
		Zm00001d017646
		Zm00001d038984
		Zm00001d023291
		Zm00001d031229
		Zm00001d022315
		Zm00001d046823
		Zm00001d016800
		Zm00001d033777
		Zm00001d002537
		Zm00001d049433
		Zm00001d033267
		Zm00001d005940
		Zm00001d009084
		Zm00001d030479
		Zm00001d007124
		Zm00001d047259
		Zm00001d032356
		Zm00001d033080
		Zm00001d008837
		Zm00001d018340
		Zm00001d035133
		Zm00001d008326
		Zm00001d043943
		Zm00001d011969
		Zm00001d002137
		Zm00001d031379
		Zm00001d013504
		Zm00001d027585
		Zm00001d024302
		Zm00001d051323
		Zm00001d003038
		Zm00001d023253
		Zm00001d036072
		Zm00001d035021
		Zm00001d043665
		Zm00001d015374
		Zm00001d022367
		Zm00001d026434
		Zm00001d020312
		Zm00001d021583
		Zm00001d005169
		Zm00001d032408
		Zm00001d029578
		Zm00001d045560
		Zm00001d034388
		Zm00001d047911
		Zm00001d022396
		Zm00001d047560
		Zm00001d033419
		Zm00001d012435
		Zm00001d004955
		Zm00001d051474
		Zm00001d047744
		Zm00001d016743
		Zm00001d050748
		Zm00001d047402
		Zm00001d005002
		Zm00001d013264
		Zm00001d017822
		Zm00001d041691
		Zm00001d032337
		Zm00001d005554
		Zm00001d044409
		Zm00001d050455
		Zm00001d004744
		Zm00001d042289
		Zm00001d003047
		Zm00001d033020
		Zm00001d042875
		Zm00001d034263
		Zm00001d028835
		Zm00001d016915
		Zm00001d048061
		Zm00001d048666
		Zm00001d044340
		Zm00001d024835
		Zm00001d042319
		Zm00001d044717
		Zm00001d012604
		Zm00001d033483
		Zm00001d025901
		Zm00001d008299
		Zm00001d011803
		Zm00001d015570
		Zm00001d015599
		Zm00001d035436
		Zm00001d053146
		Zm00001d051936
		Zm00001d038176
		Zm00001d053801
		Zm00001d013787
		Zm00001d047240
		Zm00001d023269
		Zm00001d026367
		Zm00001d015863
		Zm00001d047345
		Zm00001d022391
		Zm00001d020811
		Zm00001d019277
		Zm00001d014757
		Zm00001d051534
		Zm00001d039032
		Zm00001d007858
		Zm00001d018775
		Zm00001d003059
		Zm00001d017290
		Zm00001d020968
		Zm00001d020741
		Zm00001d052738
		Zm00001d019225
		Zm00001d049330
		Zm00001d003422
		Zm00001d046489
		Zm00001d037072
		Zm00001d050026
		Zm00001d037009
		Zm00001d037935
		Zm00001d048308
		Zm00001d033468
		Zm00001d021337
		Zm00001d017583
		Zm00001d029955
		Zm00001d023228
		Zm00001d044167
		Zm00001d044106
		Zm00001d031665
		Zm00001d003866
		Zm00001d007679
		Zm00001d048859
		Zm00001d039091
		Zm00001d051636
		Zm00001d011614
		Zm00001d006171
		Zm00001d003239
		Zm00001d027423
		Zm00001d038764
		Zm00001d029288
		Zm00001d026319
		Zm00001d044309
		Zm00001d018467
		Zm00001d003264
		Zm00001d015504
		Zm00001d007469
		Zm00001d035454
		Zm00001d035132
		Zm00001d003025
		Zm00001d002576
		Zm00001d003185
		Zm00001d046492
		Zm00001d028252
		Zm00001d048670
		Zm00001d036449
		Zm00001d037650
		Zm00001d039715
		Zm00001d030130
		Zm00001d043430
		Zm00001d037653
		Zm00001d017130
		Zm00001d018617
		Zm00001d024734
		Zm00001d052594
		Zm00001d034726
		Zm00001d014762
		Zm00001d009468
		Zm00001d036536
		Zm00001d032310
		Zm00001d008432
		Zm00001d046764
		Zm00001d011398
		Zm00001d031813
		Zm00001d021762
		Zm00001d021470
		Zm00001d042054
		Zm00001d043742
		Zm00001d013520
		Zm00001d025983
		Zm00001d013879
		Zm00001d017261
		Zm00001d023279
		Zm00001d038522
		Zm00001d028992
		Zm00001d040205
		Zm00001d022072
		Zm00001d044620
		Zm00001d002801
		Zm00001d032366
		Zm00001d036679
		Zm00001d020273
		Zm00001d036812
		Zm00001d013261
		Zm00001d032443
		Zm00001d028360
		Zm00001d029051
		Zm00001d037289
		Zm00001d034672
		Zm00001d032249
		Zm00001d043663
		Zm00001d029913
		Zm00001d016698
		Zm00001d037871
		Zm00001d044442
		Zm00001d051480
		Zm00001d051479
		Zm00001d050017
		Zm00001d015578
		Zm00001d021360
		Zm00001d006943
		Zm00001d018461
		Zm00001d016991
		Zm00001d053327
		Zm00001d048985
		Zm00001d038342
		Zm00001d026608
		Zm00001d015639
		Zm00001d051251
		Zm00001d020791
		Zm00001d010001
		Zm00001d044117
		Zm00001d052967
		Zm00001d040423
		Zm00001d036610
		Zm00001d045031
		Zm00001d019078
		Zm00001d043196
		Zm00001d038593
		Zm00001d048647
		Zm00001d046664
		Zm00001d003830
		Zm00001d031194
		Zm00001d010385
		Zm00001d013089
		Zm00001d044235
		Zm00001d051193
		Zm00001d034186
		Zm00001d046343
		Zm00001d003463
		Zm00001d053995
		Zm00001d032091
		Zm00001d023384
		Zm00001d002999
		Zm00001d046867
		Zm00001d016982
		Zm00001d042371
		Zm00001d044136
		Zm00001d017453
		Zm00001d017932
		Zm00001d039531
		Zm00001d044162
		Zm00001d014063
		Zm00001d019216
		Zm00001d038297
		Zm00001d021023
		Zm00001d045927
		Zm00001d017659
		Zm00001d048590
		Zm00001d016471
		Zm00001d044078
		Zm00001d030782
		Zm00001d004993
		Zm00001d043796
		Zm00001d049551
		Zm00001d039031
		Zm00001d020967
		Zm00001d043525
		Zm00001d051823
		Zm00001d033229
		Zm00001d051336
		Zm00001d020871
		Zm00001d021736
		Zm00001d017671
		Zm00001d006938
		Zm00001d006397
		Zm00001d007311
		Zm00001d037721
		Zm00001d020628
		Zm00001d010481
		Zm00001d053009
		Zm00001d025430
		Zm00001d052987
		Zm00001d034765
		Zm00001d026129
		Zm00001d052334
		Zm00001d034705
		Zm00001d003852
		Zm00001d037689
[truncated: 221 more rows]
