# Supplementary material for: Direct and Indirect Transcriptional Effects of Abiotic Stress in Zea mays Plants Defective in RNA-Directed DNA Methylation
Source: Front Plant Sci. 2021 Aug 19;12:694289. doi: 10.3389/fpls.2021.694289 (PMC8418275; doi:10.3389/fpls.2021.694289)
Supplement: Supplementary Table 3 — List of 1 h Group C 97 and 76 genes and GRN targets. [file Table_3.XLSX]

## Sheet: 1 hour DEGs
gene_id	logFC	logCPM	PValue	FDR	upregulated	label
Zm00001d046204	-2.58554	3.04807	2.78e-20	7.95e-16	FALSE	ma_1h/mm_1h
Zm00001d033872	-1.64524	8.02543	1.15e-15	1.63e-11	FALSE	ma_1h/mm_1h
Zm00001d008841	-1.92539	8.07242	5.96e-14	5.67e-10	FALSE	ma_1h/mm_1h
Zm00001d036401	-1.28677	9.03675	2.74e-12	1.95e-08	FALSE	ma_1h/mm_1h
Zm00001d002823	-1.83732	7.99348	1.28e-11	7.28e-08	FALSE	ma_1h/mm_1h
Zm00001d009783	-1.12872	6.31286	2.19e-11	1.04e-07	FALSE	ma_1h/mm_1h
Zm00001d028561	-1.96857	7.61498	6.39e-11	2.61e-07	FALSE	ma_1h/mm_1h
Zm00001d048073	-1.81618	5.58849	1.57e-10	5.61e-07	FALSE	ma_1h/mm_1h
Zm00001d014792	-1.02683	7.63126	2.48e-10	7.88e-07	FALSE	ma_1h/mm_1h
Zm00001d038806	-1.73555	9.08682	1.12e-09	3.18e-06	FALSE	ma_1h/mm_1h
MSTRG.28447	-1.0111	6.04023	1.95e-09	5.06e-06	FALSE	ma_1h/mm_1h
Zm00001d028556	-1.2272	8.58275	3.42e-09	8.13e-06	FALSE	ma_1h/mm_1h
Zm00001d039566	-1.40945	8.67442	5.35e-09	1.17e-05	FALSE	ma_1h/mm_1h
Zm00001d042922	-1.42268	8.53943	5.88e-09	1.2e-05	FALSE	ma_1h/mm_1h
Zm00001d032606	-0.972943	4.66611	8.73e-09	1.66e-05	FALSE	ma_1h/mm_1h
Zm00001d004243	-2.75852	4.08269	9.86e-09	1.76e-05	FALSE	ma_1h/mm_1h
Zm00001d037001	6.92282	2.22605	2.05e-08	3.44e-05	TRUE	ma_1h/mm_1h
Zm00001d014993	-1.20065	8.90319	3.16e-08	5.02e-05	FALSE	ma_1h/mm_1h
Zm00001d007271	-2.97948	5.36794	4.63e-08	6.95e-05	FALSE	ma_1h/mm_1h
Zm00001d017809	-0.963678	6.65615	5.6e-08	7.99e-05	FALSE	ma_1h/mm_1h
Zm00001d037717	-1.22302	6.23399	6.25e-08	8.18e-05	FALSE	ma_1h/mm_1h
MSTRG.17166	-2.0245	3.08281	6.31e-08	8.18e-05	FALSE	ma_1h/mm_1h
Zm00001d047187	-1.57688	7.53663	7.83e-08	9.72e-05	FALSE	ma_1h/mm_1h
Zm00001d051362	-0.848702	6.85282	9.42e-08	0.000112093	FALSE	ma_1h/mm_1h
MSTRG.30292	2.73876	2.889	1.07e-07	0.000122596	TRUE	ma_1h/mm_1h
Zm00001d003750	-0.879237	5.13738	1.56e-07	0.000171503	FALSE	ma_1h/mm_1h
Zm00001d013507	-1.14694	6.38926	1.74e-07	0.000181356	FALSE	ma_1h/mm_1h
Zm00001d008053	-0.942407	5.48053	1.78e-07	0.000181356	FALSE	ma_1h/mm_1h
Zm00001d013489	-1.08537	4.13232	1.91e-07	0.000187906	FALSE	ma_1h/mm_1h
Zm00001d010813	7.76942	-1.85362	2.09e-07	0.000198708	TRUE	ma_1h/mm_1h
MSTRG.7722	-1.01886	5.93008	2.81e-07	0.000248942	FALSE	ma_1h/mm_1h
Zm00001d039875	-7.54486	-2.00431	2.85e-07	0.000248942	FALSE	ma_1h/mm_1h
Zm00001d047726	-0.873291	5.90399	2.88e-07	0.000248942	FALSE	ma_1h/mm_1h
Zm00001d000408	0.783975	5.39363	3.32e-07	0.000278477	TRUE	ma_1h/mm_1h
Zm00001d003857	-1.01171	8.87722	3.41e-07	0.000278477	FALSE	ma_1h/mm_1h
Zm00001d014486	-1.05312	5.91521	3.85e-07	0.00030538	FALSE	ma_1h/mm_1h
Zm00001d046467	-1.05645	6.33444	6.8e-07	0.000524443	FALSE	ma_1h/mm_1h
Zm00001d020687	-1.02352	6.95233	7.35e-07	0.00055198	FALSE	ma_1h/mm_1h
Zm00001d009950	-1.07624	7.86921	8.09e-07	0.000592453	FALSE	ma_1h/mm_1h
Zm00001d024975	-0.838971	4.41473	8.6e-07	0.000613816	FALSE	ma_1h/mm_1h
MSTRG.27275	-1.10524	3.93313	1.04e-06	0.000722894	FALSE	ma_1h/mm_1h
Zm00001d045336	-0.821562	6.07687	1.21e-06	0.00082371	FALSE	ma_1h/mm_1h
Zm00001d053084	-0.821487	4.53683	1.28e-06	0.000852324	FALSE	ma_1h/mm_1h
Zm00001d051364	-9.60359	-0.129347	1.61e-06	0.00104169	FALSE	ma_1h/mm_1h
MSTRG.6013	-5.82601	3.32793	1.66e-06	0.00105507	FALSE	ma_1h/mm_1h
Zm00001d051139	-0.92287	6.26343	2.04e-06	0.00126827	FALSE	ma_1h/mm_1h
Zm00001d033990	-1.77793	4.48851	2.21e-06	0.00134022	FALSE	ma_1h/mm_1h
Zm00001d054043	-1.0531	8.07371	3.69e-06	0.0021959	FALSE	ma_1h/mm_1h
Zm00001d010586	-1.58369	4.40864	3.77e-06	0.00219847	FALSE	ma_1h/mm_1h
Zm00001d047553	-1.46688	7.63	4.2e-06	0.00239971	FALSE	ma_1h/mm_1h
Zm00001d011767	-0.76303	5.74709	4.31e-06	0.00241276	FALSE	ma_1h/mm_1h
Zm00001d020898	-1.28403	9.24581	5.68e-06	0.00311628	FALSE	ma_1h/mm_1h
Zm00001d047900	-0.860337	3.85637	6.53e-06	0.00351854	FALSE	ma_1h/mm_1h
MSTRG.22229	6.87211	-2.61676	6.97e-06	0.00368297	TRUE	ma_1h/mm_1h
Zm00001d047542	-1.54936	6.87582	7.74e-06	0.00401588	FALSE	ma_1h/mm_1h
Zm00001d031325	-1.9833	7.18659	8.34e-06	0.00419348	FALSE	ma_1h/mm_1h
MSTRG.25480	-5.33807	-1.55704	8.37e-06	0.00419348	FALSE	ma_1h/mm_1h
Zm00001d033987	-1.74829	5.23288	1.02e-05	0.00503502	FALSE	ma_1h/mm_1h
Zm00001d050430	-0.802033	6.2263	1.11e-05	0.00530642	FALSE	ma_1h/mm_1h
Zm00001d012420	-1.23031	10.6376	1.12e-05	0.00530642	FALSE	ma_1h/mm_1h
Zm00001d016512	-0.748895	5.70376	1.24e-05	0.00582221	FALSE	ma_1h/mm_1h
Zm00001d046493	6.77527	-2.69636	1.3e-05	0.00592718	TRUE	ma_1h/mm_1h
Zm00001d037232	-1.95565	6.04001	1.31e-05	0.00592718	FALSE	ma_1h/mm_1h
Zm00001d001839	0.962511	3.87083	1.33e-05	0.00593111	TRUE	ma_1h/mm_1h
Zm00001d025305	-0.787098	8.50887	1.51e-05	0.00665374	FALSE	ma_1h/mm_1h
Zm00001d039933	-1.7745	6.76627	1.96e-05	0.00843756	FALSE	ma_1h/mm_1h
Zm00001d019758	-2.80245	1.89946	1.98e-05	0.00843756	FALSE	ma_1h/mm_1h
Zm00001d003144	-1.15004	3.99586	2.19e-05	0.00920307	FALSE	ma_1h/mm_1h
Zm00001d022652	-1.27779	2.62857	2.42e-05	0.00999636	FALSE	ma_1h/mm_1h
MSTRG.6305	-5.27638	0.765392	2.46e-05	0.0100477	FALSE	ma_1h/mm_1h
Zm00001d015521	-0.842792	6.6936	2.53e-05	0.0101685	FALSE	ma_1h/mm_1h
Zm00001d047841	-1.81056	5.61441	2.79e-05	0.0110617	FALSE	ma_1h/mm_1h
Zm00001d041719	-0.794388	7.133	3e-05	0.0116566	FALSE	ma_1h/mm_1h
Zm00001d045036	-0.736941	6.55748	3.02e-05	0.0116566	FALSE	ma_1h/mm_1h
MSTRG.31438	-0.909764	3.72992	3.22e-05	0.0121273	FALSE	ma_1h/mm_1h
Zm00001d048909	-4.58534	-2.17307	3.23e-05	0.0121273	FALSE	ma_1h/mm_1h
Zm00001d019463	-1.6239	1.72579	3.39e-05	0.0125637	FALSE	ma_1h/mm_1h
Zm00001d020134	1.05402	5.35735	3.7e-05	0.0135612	TRUE	ma_1h/mm_1h
Zm00001d048063	-3.53321	-0.929465	3.9e-05	0.014079	FALSE	ma_1h/mm_1h
Zm00001d035569	-0.968487	3.44904	4.15e-05	0.0148196	FALSE	ma_1h/mm_1h
Zm00001d037619	0.711142	4.69692	4.33e-05	0.0152756	TRUE	ma_1h/mm_1h
Zm00001d017288	-1.02887	8.01227	5.19e-05	0.0180649	FALSE	ma_1h/mm_1h
Zm00001d032138	-0.684012	5.09497	6.06e-05	0.0208418	FALSE	ma_1h/mm_1h
Zm00001d003496	-3.90523	-1.94371	6.59e-05	0.0224135	FALSE	ma_1h/mm_1h
Zm00001d022243	-0.6409	6.64248	7.86e-05	0.0263927	FALSE	ma_1h/mm_1h
Zm00001d034668	-0.856575	7.26198	0.000104302	0.0346271	FALSE	ma_1h/mm_1h
Zm00001d033786	-0.588468	4.93367	0.00010785	0.0353934	FALSE	ma_1h/mm_1h
Zm00001d013875	1.11969	2.48511	0.000110442	0.0358322	TRUE	ma_1h/mm_1h
Zm00001d025508	-1.44455	5.42848	0.000115015	0.0368964	FALSE	ma_1h/mm_1h
Zm00001d038867	-2.77423	0.358717	0.000116321	0.0369009	FALSE	ma_1h/mm_1h
MSTRG.15743	-1.93511	1.33787	0.00012494	0.0391994	FALSE	ma_1h/mm_1h
MSTRG.24616	-0.736852	5.44695	0.000130486	0.0401112	FALSE	ma_1h/mm_1h
MSTRG.3604	-3.64795	-0.23908	0.000130656	0.0401112	FALSE	ma_1h/mm_1h
Zm00001d021168	1.3081	5.71625	0.000153158	0.0464471	TRUE	ma_1h/mm_1h
Zm00001d047973	-0.844488	4.96008	0.000154547	0.0464471	FALSE	ma_1h/mm_1h
MSTRG.17376	-4.19315	-2.48282	0.000159406	0.0474084	FALSE	ma_1h/mm_1h
Zm00001d052194	-1.28686	9.18123	0.000164352	0.0483755	FALSE	ma_1h/mm_1h
Zm00001d045759	12.5907	2.71617	1.44e-58	4.04e-54	TRUE	wa_1h/wm_1h
MSTRG.2284	10.7363	0.880716	1.2e-31	1.68e-27	TRUE	wa_1h/wm_1h
Zm00001d021168	-1.23265	5.04185	1.2e-10	1.04e-06	FALSE	wa_1h/wm_1h
Zm00001d048554	-9.55152	-0.279241	1.48e-10	1.04e-06	FALSE	wa_1h/wm_1h
Zm00001d024486	-2.94755	6.11828	9.2e-10	5.16e-06	FALSE	wa_1h/wm_1h
Zm00001d008329	-1.3545	3.97191	2.37e-09	1.11e-05	FALSE	wa_1h/wm_1h
MSTRG.29093	7.93421	-1.77508	3.41e-09	1.21e-05	TRUE	wa_1h/wm_1h
Zm00001d020134	-1.14426	5.20891	3.46e-09	1.21e-05	FALSE	wa_1h/wm_1h
Zm00001d012392	11.2535	1.39316	4.08e-09	1.27e-05	TRUE	wa_1h/wm_1h
Zm00001d037943	-1.72408	2.49431	1.7e-08	4.76e-05	FALSE	wa_1h/wm_1h
Zm00001d018429	1.34895	4.59421	4.31e-08	0.000109865	TRUE	wa_1h/wm_1h
Zm00001d006417	1.476	2.72176	4.72e-08	0.000110479	TRUE	wa_1h/wm_1h
MSTRG.16975	-7.56309	-2.08661	1.22e-07	0.000263889	FALSE	wa_1h/wm_1h
Zm00001d005991	7.51442	-2.13477	1.62e-07	0.0003248	TRUE	wa_1h/wm_1h
Zm00001d043525	1.06878	4.53671	2.02e-07	0.000378497	TRUE	wa_1h/wm_1h
Zm00001d001957	-9.13146	-0.673491	2.49e-07	0.000436753	FALSE	wa_1h/wm_1h
Zm00001d018336	-0.883794	6.10302	4.76e-07	0.000761274	FALSE	wa_1h/wm_1h
Zm00001d012090	1.66867	3.86823	4.88e-07	0.000761274	TRUE	wa_1h/wm_1h
Zm00001d007312	-1.76287	4.92444	5.16e-07	0.000762066	FALSE	wa_1h/wm_1h
Zm00001d025099	1.33599	3.61377	6.82e-07	0.000956422	TRUE	wa_1h/wm_1h
Zm00001d046226	-1.37038	7.31271	8.38e-07	0.00111951	FALSE	wa_1h/wm_1h
Zm00001d026537	-8.12013	-1.5946	9.51e-07	0.00121264	FALSE	wa_1h/wm_1h
Zm00001d022277	-1.06414	5.07609	1.16e-06	0.00141157	FALSE	wa_1h/wm_1h
Zm00001d026060	1.34358	2.85203	1.41e-06	0.00164404	TRUE	wa_1h/wm_1h
MSTRG.23876	-1.19171	5.83165	1.81e-06	0.00202854	FALSE	wa_1h/wm_1h
Zm00001d044389	-1.57629	2.77279	3.37e-06	0.00355649	FALSE	wa_1h/wm_1h
MSTRG.15664	-7.60721	-2.10238	3.53e-06	0.00355649	FALSE	wa_1h/wm_1h
MSTRG.843	-6.29471	1.28443	3.55e-06	0.00355649	FALSE	wa_1h/wm_1h
Zm00001d019102	-7.17112	-2.4566	3.91e-06	0.00355649	FALSE	wa_1h/wm_1h
Zm00001d040832	7.12313	-2.45754	3.93e-06	0.00355649	TRUE	wa_1h/wm_1h
Zm00001d038199	1.78351	1.07143	3.93e-06	0.00355649	TRUE	wa_1h/wm_1h
MSTRG.19374	4.14878	-1.91287	6.9e-06	0.00605595	TRUE	wa_1h/wm_1h
Zm00001d042739	-1.71069	3.90855	8.34e-06	0.00709238	FALSE	wa_1h/wm_1h
MSTRG.10680	6.70055	-2.81119	9.66e-06	0.00797227	TRUE	wa_1h/wm_1h
MSTRG.24950	-1.44435	4.25497	1.09e-05	0.00874269	FALSE	wa_1h/wm_1h
Zm00001d028750	-2.58185	6.90087	1.23e-05	0.00955357	FALSE	wa_1h/wm_1h
Zm00001d034501	-0.976029	5.81942	1.88e-05	0.0139757	FALSE	wa_1h/wm_1h
Zm00001d034382	-4.79566	-1.31854	1.89e-05	0.0139757	FALSE	wa_1h/wm_1h
Zm00001d037687	-1.69896	3.15327	2.24e-05	0.0161545	FALSE	wa_1h/wm_1h
Zm00001d053715	-1.0685	5.40837	2.98e-05	0.0209206	FALSE	wa_1h/wm_1h
Zm00001d048667	-1.13308	4.95208	3.33e-05	0.022787	FALSE	wa_1h/wm_1h
Zm00001d038780	1.11081	3.16933	3.43e-05	0.0228258	TRUE	wa_1h/wm_1h
Zm00001d025503	-4.55384	-0.0323184	3.5e-05	0.0228258	FALSE	wa_1h/wm_1h
Zm00001d032825	-0.958019	4.46802	3.6e-05	0.0229549	FALSE	wa_1h/wm_1h
Zm00001d017240	-0.913609	5.85989	3.91e-05	0.0242954	FALSE	wa_1h/wm_1h
Zm00001d052545	-1.36893	1.66603	3.98e-05	0.0242954	FALSE	wa_1h/wm_1h
Zm00001d052518	-1.04326	7.29127	5.35e-05	0.0316385	FALSE	wa_1h/wm_1h
Zm00001d018699	1.18829	2.01217	5.41e-05	0.0316385	TRUE	wa_1h/wm_1h
MSTRG.31701	4.5174	-1.97993	6.31e-05	0.035111	TRUE	wa_1h/wm_1h
MSTRG.21811	-1.92655	4.76045	6.32e-05	0.035111	FALSE	wa_1h/wm_1h
Zm00001d017949	1.00659	4.48959	6.38e-05	0.035111	TRUE	wa_1h/wm_1h
Zm00001d007789	-1.00321	3.21911	7.41e-05	0.0398962	FALSE	wa_1h/wm_1h
Zm00001d040826	-0.961662	4.05542	7.6e-05	0.0398962	FALSE	wa_1h/wm_1h
Zm00001d000879	-4.50439	-2.34475	7.82e-05	0.0398962	FALSE	wa_1h/wm_1h
Zm00001d011080	-0.975863	8.08238	7.82e-05	0.0398962	FALSE	wa_1h/wm_1h
Zm00001d033385	1.78031	1.33733	9.04e-05	0.0451304	TRUE	wa_1h/wm_1h
Zm00001d020887	-1.73574	1.4267	9.28e-05	0.0451304	FALSE	wa_1h/wm_1h
Zm00001d041067	-0.998024	5.55846	9.34e-05	0.0451304	FALSE	wa_1h/wm_1h
Zm00001d005002	-1.30675	2.05706	9.73e-05	0.0451304	FALSE	wa_1h/wm_1h
MSTRG.8317	-1.29865	3.72067	9.84e-05	0.0451304	FALSE	wa_1h/wm_1h
Zm00001d053746	1.26593	3.17446	9.92e-05	0.0451304	TRUE	wa_1h/wm_1h
Zm00001d028680	-1.17955	2.15675	9.97e-05	0.0451304	FALSE	wa_1h/wm_1h
Zm00001d016557	-0.904567	4.39311	0.000105449	0.0467415	FALSE	wa_1h/wm_1h
Zm00001d044532	-1.56974	1.90052	0.000106587	0.0467415	FALSE	wa_1h/wm_1h
Zm00001d004758	0.698154	5.15177	0.000108743	0.0469534	TRUE	wa_1h/wm_1h
Zm00001d049785	-0.748841	4.14724	0.000116055	0.0493517	FALSE	wa_1h/wm_1h
Zm00001d003186	7.98037	4.32062	1.77e-170	5.01e-166	TRUE	ma_1h/wa_1h
Zm00001d003267	-14.2282	4.46147	4.1e-138	5.8e-134	FALSE	ma_1h/wa_1h
Zm00001d003304	11.5531	6.06697	7.2e-124	6.79e-120	TRUE	ma_1h/wa_1h
Zm00001d003306	-14.4858	4.71863	6.41e-122	4.54e-118	FALSE	ma_1h/wa_1h
Zm00001d046204	-5.11963	5.37555	5.54e-103	3.14e-99	FALSE	ma_1h/wa_1h
Zm00001d003128	-12.7151	2.95362	1.54e-92	7.25e-89	FALSE	ma_1h/wa_1h
Zm00001d023657	9.76414	2.63469	6.57e-81	2.66e-77	TRUE	ma_1h/wa_1h
Zm00001d003118	12.3728	2.60893	3.62e-68	1.28e-64	TRUE	ma_1h/wa_1h
MSTRG.17013	7.0107	4.05035	4.93e-66	1.55e-62	TRUE	ma_1h/wa_1h
Zm00001d007287	3.46373	4.7483	1.28e-65	3.62e-62	TRUE	ma_1h/wa_1h
MSTRG.31731	3.49037	3.82886	1.58e-63	4.07e-60	TRUE	ma_1h/wa_1h
Zm00001d003312	-11.762	2.00805	5.17e-59	1.22e-55	FALSE	ma_1h/wa_1h
Zm00001d003140	12.2299	2.46651	4.89e-56	1.07e-52	TRUE	ma_1h/wa_1h
MSTRG.24840	11.5932	1.83573	1.57e-50	3.18e-47	TRUE	ma_1h/wa_1h
Zm00001d003381	-3.12096	4.03738	1.92e-50	3.62e-47	FALSE	ma_1h/wa_1h
MSTRG.30292	5.1901	2.70855	3.77e-50	6.67e-47	TRUE	ma_1h/wa_1h
Zm00001d007411	-3.56872	3.58936	1.02e-46	1.7e-43	FALSE	ma_1h/wa_1h
MSTRG.8317	-11.7682	2.01345	8.19e-46	1.29e-42	FALSE	ma_1h/wa_1h
Zm00001d047900	5.8378	2.37288	4.19e-45	6.24e-42	TRUE	ma_1h/wa_1h
MSTRG.8318	-12.5543	2.79324	1.11e-41	1.57e-38	FALSE	ma_1h/wa_1h
Zm00001d000798	-11.2673	1.51887	3.08e-41	4.16e-38	FALSE	ma_1h/wa_1h
Zm00001d013489	-2.42364	5.13868	1.45e-40	1.86e-37	FALSE	ma_1h/wa_1h
MSTRG.4437	9.5507	2.4172	5.5e-39	6.76e-36	TRUE	ma_1h/wa_1h
Zm00001d003411	3.9374	4.64627	4.91e-38	5.79e-35	TRUE	ma_1h/wa_1h
Zm00001d003155	-2.21417	4.46457	8.65e-38	9.79e-35	FALSE	ma_1h/wa_1h
MSTRG.8715	8.70894	2.1092	7.03e-37	7.65e-34	TRUE	ma_1h/wa_1h
MSTRG.8528	-11.1487	1.40271	3.75e-36	3.94e-33	FALSE	ma_1h/wa_1h
zma-MIR156e	-3.41494	3.5557	4.31e-35	4.36e-32	FALSE	ma_1h/wa_1h
Zm00001d022492	-2.46123	6.86487	4.95e-35	4.83e-32	FALSE	ma_1h/wa_1h
MSTRG.12208	2.6923	3.82154	1.3e-34	1.23e-31	TRUE	ma_1h/wa_1h
MSTRG.18961	3.11222	4.78108	7.88e-33	7.19e-30	TRUE	ma_1h/wa_1h
MSTRG.15089	2.96085	4.25924	1.95e-32	1.72e-29	TRUE	ma_1h/wa_1h
Zm00001d020631	-2.99732	4.5151	2.01e-32	1.72e-29	FALSE	ma_1h/wa_1h
Zm00001d033872	-2.39426	8.60526	6.39e-32	5.32e-29	FALSE	ma_1h/wa_1h
Zm00001d008841	-2.52125	8.54422	7.08e-31	5.72e-28	FALSE	ma_1h/wa_1h
MSTRG.8903	10.5326	0.787409	1.29e-29	1.01e-26	TRUE	ma_1h/wa_1h
MSTRG.1988	2.84807	3.07931	2.86e-29	2.18e-26	TRUE	ma_1h/wa_1h
Zm00001d022652	-2.96216	3.96621	3.25e-29	2.42e-26	FALSE	ma_1h/wa_1h
MSTRG.2038	3.65136	3.13391	5.01e-29	3.64e-26	TRUE	ma_1h/wa_1h
Zm00001d039566	-2.04224	9.14096	1.49e-28	1.06e-25	FALSE	ma_1h/wa_1h
Zm00001d032606	-2.97225	6.22399	1.55e-28	1.07e-25	FALSE	ma_1h/wa_1h
Zm00001d033990	-3.80439	6.22596	2.35e-28	1.59e-25	FALSE	ma_1h/wa_1h
MSTRG.31001	7.58047	0.996259	3.98e-28	2.62e-25	TRUE	ma_1h/wa_1h
MSTRG.2100	3.1474	2.93237	5.06e-28	3.26e-25	TRUE	ma_1h/wa_1h
MSTRG.16041	3.63907	3.40111	9.59e-28	6.04e-25	TRUE	ma_1h/wa_1h
Zm00001d047726	-1.83173	6.57166	4.77e-27	2.94e-24	FALSE	ma_1h/wa_1h
Zm00001d030812	3.26588	4.60867	3.18e-26	1.91e-23	TRUE	ma_1h/wa_1h
Zm00001d022459	-7.96386	2.33998	3.78e-26	2.23e-23	FALSE	ma_1h/wa_1h
MSTRG.12078	3.40129	2.56298	8.43e-26	4.87e-23	TRUE	ma_1h/wa_1h
Zm00001d019463	-3.29873	3.10887	1.14e-25	6.45e-23	FALSE	ma_1h/wa_1h
Zm00001d051415	-1.93861	3.88528	1.67e-25	9.25e-23	FALSE	ma_1h/wa_1h
MSTRG.1506	11.3372	1.58794	2.92e-25	1.59e-22	TRUE	ma_1h/wa_1h
Zm00001d033314	5.53589	2.90785	3.48e-25	1.86e-22	TRUE	ma_1h/wa_1h
MSTRG.5609	2.4694	3.68504	9.43e-25	4.94e-22	TRUE	ma_1h/wa_1h
Zm00001d028992	-1.64568	6.27166	9.77e-25	4.95e-22	FALSE	ma_1h/wa_1h
Zm00001d023402	-2.88554	3.01755	9.79e-25	4.95e-22	FALSE	ma_1h/wa_1h
MSTRG.22572	10.4761	0.732167	1.11e-24	5.52e-22	TRUE	ma_1h/wa_1h
Zm00001d037717	-2.57674	7.27807	3.32e-24	1.62e-21	FALSE	ma_1h/wa_1h
Zm00001d047778	10.1856	0.443337	5.59e-24	2.68e-21	TRUE	ma_1h/wa_1h
Zm00001d042922	-2.32612	9.2295	1.01e-23	4.74e-21	FALSE	ma_1h/wa_1h
Zm00001d029769	10.172	0.429531	1.17e-23	5.44e-21	TRUE	ma_1h/wa_1h
Zm00001d020976	-3.86904	5.42716	3.04e-23	1.39e-20	FALSE	ma_1h/wa_1h
Zm00001d033987	-3.9823	7.16075	4.79e-23	2.13e-20	FALSE	ma_1h/wa_1h
Zm00001d017002	-2.24706	3.99305	4.82e-23	2.13e-20	FALSE	ma_1h/wa_1h
MSTRG.24722	2.6134	3.53345	1.84e-22	8.03e-20	TRUE	ma_1h/wa_1h
Zm00001d047659	-2.20542	4.25915	2.67e-22	1.15e-19	FALSE	ma_1h/wa_1h
Zm00001d045459	-2.09405	4.2496	5.41e-22	2.29e-19	FALSE	ma_1h/wa_1h
MSTRG.30134	2.89384	2.14611	6.01e-22	2.5e-19	TRUE	ma_1h/wa_1h
Zm00001d048073	-2.5717	6.18906	6.29e-22	2.58e-19	FALSE	ma_1h/wa_1h
MSTRG.15928	9.8912	0.160291	2.08e-21	8.43e-19	TRUE	ma_1h/wa_1h
Zm00001d028556	-1.82332	9.00603	2.54e-21	1.01e-18	FALSE	ma_1h/wa_1h
Zm00001d052827	-3.14203	4.29842	2.63e-21	1.03e-18	FALSE	ma_1h/wa_1h
Zm00001d044267	-1.72288	4.2514	2.71e-21	1.05e-18	FALSE	ma_1h/wa_1h
Zm00001d038806	-2.66463	9.83032	6.01e-21	2.3e-18	FALSE	ma_1h/wa_1h
Zm00001d023411	-2.90274	2.87066	8.05e-21	3.04e-18	FALSE	ma_1h/wa_1h
Zm00001d003167	3.03868	2.48432	8.41e-21	3.13e-18	TRUE	ma_1h/wa_1h
MSTRG.2994	2.93697	4.24318	1.13e-20	4.16e-18	TRUE	ma_1h/wa_1h
MSTRG.28447	-1.54476	6.39852	1.2e-20	4.34e-18	FALSE	ma_1h/wa_1h
MSTRG.2740	10.1157	0.368877	1.96e-20	7.04e-18	TRUE	ma_1h/wa_1h
Zm00001d003310	-2.74505	3.88162	2.94e-20	1.04e-17	FALSE	ma_1h/wa_1h
Zm00001d013507	-1.85571	6.8935	3.28e-20	1.15e-17	FALSE	ma_1h/wa_1h
Zm00001d017547	-2.06314	7.61096	3.34e-20	1.15e-17	FALSE	ma_1h/wa_1h
Zm00001d030724	9.99118	0.25268	3.74e-20	1.27e-17	TRUE	ma_1h/wa_1h
Zm00001d025140	9.82521	0.100434	6.15e-20	2.07e-17	TRUE	ma_1h/wa_1h
MSTRG.2266	9.76797	0.0424439	7.86e-20	2.62e-17	TRUE	ma_1h/wa_1h
Zm00001d003750	-1.35128	5.44059	8.67e-20	2.85e-17	FALSE	ma_1h/wa_1h
MSTRG.21995	9.85831	0.123837	1.07e-19	3.49e-17	TRUE	ma_1h/wa_1h
MSTRG.15901	2.87011	4.66761	1.38e-19	4.45e-17	TRUE	ma_1h/wa_1h
Zm00001d051412	-4.53683	0.798873	4.94e-19	1.57e-16	FALSE	ma_1h/wa_1h
Zm00001d033797	-1.75928	7.56303	8.78e-19	2.76e-16	FALSE	ma_1h/wa_1h
Zm00001d012710	-1.70762	5.28566	9.5e-19	2.95e-16	FALSE	ma_1h/wa_1h
Zm00001d003261	-2.42825	3.12691	1.38e-18	4.26e-16	FALSE	ma_1h/wa_1h
Zm00001d028561	-2.52653	8.05757	3.92e-18	1.19e-15	FALSE	ma_1h/wa_1h
MSTRG.5949	4.93638	1.10068	6.97e-18	2.1e-15	TRUE	ma_1h/wa_1h
MSTRG.8897	9.54545	-0.17494	7.31e-18	2.18e-15	TRUE	ma_1h/wa_1h
Zm00001d044728	-2.44592	5.23782	9.21e-18	2.72e-15	FALSE	ma_1h/wa_1h
Zm00001d003378	-2.01543	3.65703	1.67e-17	4.88e-15	FALSE	ma_1h/wa_1h
Zm00001d019576	-1.54999	4.29047	2.22e-17	6.38e-15	FALSE	ma_1h/wa_1h
MSTRG.4813	-3.82501	2.88118	2.23e-17	6.38e-15	FALSE	ma_1h/wa_1h
MSTRG.28445	-10.5801	0.850917	2.63e-17	7.44e-15	FALSE	ma_1h/wa_1h
MSTRG.28863	3.12855	2.42108	3.11e-17	8.72e-15	TRUE	ma_1h/wa_1h
Zm00001d010653	-2.24007	5.69548	4.91e-17	1.36e-14	FALSE	ma_1h/wa_1h
Zm00001d024028	9.59504	-0.122219	9.33e-17	2.56e-14	TRUE	ma_1h/wa_1h
MSTRG.21842	3.01075	4.42341	9.82e-17	2.67e-14	TRUE	ma_1h/wa_1h
MSTRG.12936	3.7235	3.34837	1.18e-16	3.19e-14	TRUE	ma_1h/wa_1h
Zm00001d017422	-2.79465	5.35798	1.49e-16	3.98e-14	FALSE	ma_1h/wa_1h
MSTRG.8419	-9.8119	0.0973179	1.85e-16	4.89e-14	FALSE	ma_1h/wa_1h
Zm00001d049282	-1.76907	5.81741	1.94e-16	5.1e-14	FALSE	ma_1h/wa_1h
Zm00001d039956	1.56895	4.27025	3.28e-16	8.52e-14	TRUE	ma_1h/wa_1h
Zm00001d041491	-1.74256	4.10532	3.98e-16	1.02e-13	FALSE	ma_1h/wa_1h
Zm00001d018298	-2.8242	8.16692	4.06e-16	1.04e-13	FALSE	ma_1h/wa_1h
MSTRG.7836	-2.00077	4.76997	4.49e-16	1.13e-13	FALSE	ma_1h/wa_1h
Zm00001d049244	-2.38223	6.92141	4.51e-16	1.13e-13	FALSE	ma_1h/wa_1h
Zm00001d033748	-9.60838	-0.0922763	5.74e-16	1.42e-13	FALSE	ma_1h/wa_1h
MSTRG.16967	10.1626	0.43969	6.72e-16	1.65e-13	TRUE	ma_1h/wa_1h
Zm00001d003143	-9.66821	-0.0401207	9.09e-16	2.22e-13	FALSE	ma_1h/wa_1h
Zm00001d044541	-2.71632	2.22823	1.22e-15	2.95e-13	FALSE	ma_1h/wa_1h
Zm00001d001823	6.80794	0.206848	1.26e-15	3.03e-13	TRUE	ma_1h/wa_1h
Zm00001d018122	-1.94672	5.25191	1.58e-15	3.77e-13	FALSE	ma_1h/wa_1h
Zm00001d025964	-1.48144	5.86607	1.9e-15	4.47e-13	FALSE	ma_1h/wa_1h
MSTRG.1550	3.91211	1.90087	2.04e-15	4.77e-13	TRUE	ma_1h/wa_1h
Zm00001d038302	-1.71323	4.7922	2.15e-15	4.98e-13	FALSE	ma_1h/wa_1h
Zm00001d023387	-2.76232	5.67226	2.28e-15	5.25e-13	FALSE	ma_1h/wa_1h
Zm00001d038563	-3.51089	6.05366	2.52e-15	5.75e-13	FALSE	ma_1h/wa_1h
Zm00001d008795	2.20866	3.99209	2.86e-15	6.48e-13	TRUE	ma_1h/wa_1h
MSTRG.9363	4.69755	0.934883	3.72e-15	8.36e-13	TRUE	ma_1h/wa_1h
Zm00001d043180	-4.75132	1.6631	4.81e-15	1.07e-12	FALSE	ma_1h/wa_1h
MSTRG.12266	9.38634	-0.341443	5.37e-15	1.19e-12	TRUE	ma_1h/wa_1h
Zm00001d053715	1.40391	5.71425	5.51e-15	1.21e-12	TRUE	ma_1h/wa_1h
Zm00001d025903	-2.08639	6.29662	6.59e-15	1.44e-12	FALSE	ma_1h/wa_1h
MSTRG.6263	3.29938	1.70809	7.23e-15	1.56e-12	TRUE	ma_1h/wa_1h
Zm00001d048635	1.79843	6.15299	7.57e-15	1.62e-12	TRUE	ma_1h/wa_1h
Zm00001d004446	1.8302	2.80416	8.21e-15	1.75e-12	TRUE	ma_1h/wa_1h
MSTRG.119	9.18928	-0.510824	1.08e-14	2.28e-12	TRUE	ma_1h/wa_1h
Zm00001d010529	-2.24276	8.97333	1.26e-14	2.65e-12	FALSE	ma_1h/wa_1h
Zm00001d002823	-2.05323	8.14681	1.36e-14	2.83e-12	FALSE	ma_1h/wa_1h
Zm00001d053266	-2.09405	3.71609	1.64e-14	3.39e-12	FALSE	ma_1h/wa_1h
Zm00001d042639	1.23839	5.33161	1.78e-14	3.65e-12	TRUE	ma_1h/wa_1h
Zm00001d032923	-1.59672	7.34317	2.12e-14	4.32e-12	FALSE	ma_1h/wa_1h
Zm00001d031740	-2.02529	8.01919	2.75e-14	5.56e-12	FALSE	ma_1h/wa_1h
Zm00001d034423	-1.24629	5.83327	3.77e-14	7.57e-12	FALSE	ma_1h/wa_1h
MSTRG.8533	-1.898	2.90572	4.05e-14	8.07e-12	FALSE	ma_1h/wa_1h
Zm00001d034501	1.4634	6.23121	4.39e-14	8.7e-12	TRUE	ma_1h/wa_1h
Zm00001d039685	-1.55524	7.22568	4.89e-14	9.62e-12	FALSE	ma_1h/wa_1h
Zm00001d028589	-2.00885	4.47551	4.94e-14	9.64e-12	FALSE	ma_1h/wa_1h
Zm00001d003068	-1.49026	3.65449	5.3e-14	1.03e-11	FALSE	ma_1h/wa_1h
Zm00001d007498	1.855	2.91976	5.79e-14	1.12e-11	TRUE	ma_1h/wa_1h
Zm00001d041282	-2.29517	1.92386	6.43e-14	1.23e-11	FALSE	ma_1h/wa_1h
Zm00001d014486	-1.71737	6.37602	7.21e-14	1.37e-11	FALSE	ma_1h/wa_1h
MSTRG.25524	10.8031	1.04324	8.07e-14	1.52e-11	TRUE	ma_1h/wa_1h
Zm00001d047553	-2.05627	8.06672	8.94e-14	1.68e-11	FALSE	ma_1h/wa_1h
Zm00001d047841	-3.2724	6.83854	9.21e-14	1.71e-11	FALSE	ma_1h/wa_1h
Zm00001d037232	-2.5317	6.49615	9.32e-14	1.72e-11	FALSE	ma_1h/wa_1h
MSTRG.9585	9.12458	-0.566658	1.04e-13	1.92e-11	TRUE	ma_1h/wa_1h
Zm00001d020702	1.59089	3.86161	1.25e-13	2.29e-11	TRUE	ma_1h/wa_1h
MSTRG.9779	2.83941	1.53424	1.48e-13	2.69e-11	TRUE	ma_1h/wa_1h
Zm00001d030672	7.18259	0.0771066	1.75e-13	3.15e-11	TRUE	ma_1h/wa_1h
Zm00001d004243	-2.34494	3.7129	2.08e-13	3.73e-11	FALSE	ma_1h/wa_1h
MSTRG.8281	-8.99782	-0.678569	2.26e-13	4.03e-11	FALSE	ma_1h/wa_1h
MSTRG.20141	2.42362	2.35403	2.52e-13	4.45e-11	TRUE	ma_1h/wa_1h
Zm00001d053740	2.2202	3.10528	2.56e-13	4.51e-11	TRUE	ma_1h/wa_1h
MSTRG.8557	4.5089	0.246373	3.01e-13	5.25e-11	TRUE	ma_1h/wa_1h
Zm00001d012322	1.89255	5.15323	3.44e-13	5.97e-11	TRUE	ma_1h/wa_1h
Zm00001d023254	3.15335	1.38186	3.47e-13	6e-11	TRUE	ma_1h/wa_1h
Zm00001d016255	-1.74248	5.93181	4.36e-13	7.45e-11	FALSE	ma_1h/wa_1h
Zm00001d051254	2.15191	2.42728	4.37e-13	7.45e-11	TRUE	ma_1h/wa_1h
Zm00001d021410	-1.34395	4.18775	4.78e-13	8.1e-11	FALSE	ma_1h/wa_1h
Zm00001d016719	-1.37565	5.44129	6.3e-13	1.06e-10	FALSE	ma_1h/wa_1h
Zm00001d035222	2.80166	4.48466	8.24e-13	1.38e-10	TRUE	ma_1h/wa_1h
MSTRG.3577	5.78728	2.77913	9.02e-13	1.5e-10	TRUE	ma_1h/wa_1h
Zm00001d009084	1.4311	7.16525	1.12e-12	1.86e-10	TRUE	ma_1h/wa_1h
Zm00001d051251	1.50634	5.12032	1.16e-12	1.9e-10	TRUE	ma_1h/wa_1h
MSTRG.12935	3.78559	1.32702	1.33e-12	2.17e-10	TRUE	ma_1h/wa_1h
Zm00001d021168	1.84035	5.56264	1.36e-12	2.22e-10	TRUE	ma_1h/wa_1h
MSTRG.15958	9.21544	-0.472633	1.43e-12	2.32e-10	TRUE	ma_1h/wa_1h
Zm00001d007271	-2.91648	5.29251	1.52e-12	2.44e-10	FALSE	ma_1h/wa_1h
Zm00001d047187	-2.00533	7.85082	1.56e-12	2.49e-10	FALSE	ma_1h/wa_1h
MSTRG.9666	4.3287	0.343871	1.74e-12	2.77e-10	TRUE	ma_1h/wa_1h
MSTRG.29543	3.03792	1.33773	1.84e-12	2.91e-10	TRUE	ma_1h/wa_1h
MSTRG.8302	-9.40723	-0.296098	2.36e-12	3.72e-10	FALSE	ma_1h/wa_1h
MSTRG.26210	8.81876	-0.859613	2.84e-12	4.44e-10	TRUE	ma_1h/wa_1h
Zm00001d007079	-1.40878	4.58349	2.99e-12	4.65e-10	FALSE	ma_1h/wa_1h
Zm00001d023800	-1.36718	5.02208	3.51e-12	5.43e-10	FALSE	ma_1h/wa_1h
Zm00001d015767	-1.8881	3.61078	3.68e-12	5.66e-10	FALSE	ma_1h/wa_1h
Zm00001d021966	1.0913	5.15993	3.8e-12	5.82e-10	TRUE	ma_1h/wa_1h
MSTRG.21043	-1.45323	4.25438	4.73e-12	7.19e-10	FALSE	ma_1h/wa_1h
Zm00001d050119	-2.10297	5.40702	5.12e-12	7.75e-10	FALSE	ma_1h/wa_1h
Zm00001d045036	-1.16639	6.82131	5.7e-12	8.58e-10	FALSE	ma_1h/wa_1h
MSTRG.125	1.97576	2.6694	6.9e-12	1.03e-09	TRUE	ma_1h/wa_1h
Zm00001d018819	-3.46868	2.23509	8.48e-12	1.26e-09	FALSE	ma_1h/wa_1h
Zm00001d052264	-1.12842	4.8321	9.01e-12	1.33e-09	FALSE	ma_1h/wa_1h
Zm00001d043762	2.56848	4.43647	9.02e-12	1.33e-09	TRUE	ma_1h/wa_1h
Zm00001d015871	-8.66256	-0.985105	9.45e-12	1.39e-09	FALSE	ma_1h/wa_1h
MSTRG.28739	2.81228	2.63562	1e-11	1.47e-09	TRUE	ma_1h/wa_1h
MSTRG.12586	1.89087	2.61262	1.01e-11	1.47e-09	TRUE	ma_1h/wa_1h
Zm00001d000852	3.06158	1.5857	1.07e-11	1.55e-09	TRUE	ma_1h/wa_1h
Zm00001d013798	1.03115	6.17171	1.08e-11	1.55e-09	TRUE	ma_1h/wa_1h
Zm00001d033369	-2.00811	4.69348	1.14e-11	1.63e-09	FALSE	ma_1h/wa_1h
Zm00001d008577	-6.06636	4.1625	1.23e-11	1.74e-09	FALSE	ma_1h/wa_1h
Zm00001d033148	1.72023	3.06256	1.25e-11	1.77e-09	TRUE	ma_1h/wa_1h
MSTRG.24893	2.29765	4.12673	1.39e-11	1.96e-09	TRUE	ma_1h/wa_1h
Zm00001d009610	2.84687	1.6581	1.46e-11	2.04e-09	TRUE	ma_1h/wa_1h
Zm00001d030867	-1.34002	4.62963	1.46e-11	2.04e-09	FALSE	ma_1h/wa_1h
Zm00001d023257	4.78567	1.42671	1.5e-11	2.08e-09	TRUE	ma_1h/wa_1h
MSTRG.3134	2.81367	2.1917	1.68e-11	2.32e-09	TRUE	ma_1h/wa_1h
Zm00001d018178	-1.27091	6.1135	1.83e-11	2.52e-09	FALSE	ma_1h/wa_1h
Zm00001d027557	1.75027	6.39949	2.02e-11	2.76e-09	TRUE	ma_1h/wa_1h
Zm00001d034668	-1.40408	7.61904	2.32e-11	3.15e-09	FALSE	ma_1h/wa_1h
MSTRG.11935	8.56176	-1.11485	2.55e-11	3.46e-09	TRUE	ma_1h/wa_1h
MSTRG.24922	1.86643	2.70384	2.59e-11	3.49e-09	TRUE	ma_1h/wa_1h
Zm00001d028362	-1.66869	4.16765	2.77e-11	3.71e-09	FALSE	ma_1h/wa_1h
Zm00001d052541	8.62458	-1.06223	2.92e-11	3.9e-09	TRUE	ma_1h/wa_1h
Zm00001d000974	1.09611	6.37702	2.98e-11	3.97e-09	TRUE	ma_1h/wa_1h
Zm00001d032458	1.37988	5.9961	3.02e-11	3.99e-09	TRUE	ma_1h/wa_1h
MSTRG.12300	8.54891	-1.12611	3.22e-11	4.24e-09	TRUE	ma_1h/wa_1h
Zm00001d009950	-1.42811	8.0984	3.59e-11	4.7e-09	FALSE	ma_1h/wa_1h
Zm00001d053305	9.13614	-0.564124	3.62e-11	4.72e-09	TRUE	ma_1h/wa_1h
MSTRG.30509	8.48747	-1.17785	3.78e-11	4.91e-09	TRUE	ma_1h/wa_1h
Zm00001d003196	-2.366	2.63261	3.98e-11	5.15e-09	FALSE	ma_1h/wa_1h
Zm00001d002434	2.07891	4.32257	4.47e-11	5.75e-09	TRUE	ma_1h/wa_1h
Zm00001d009556	-1.41384	7.04497	4.86e-11	6.23e-09	FALSE	ma_1h/wa_1h
Zm00001d039000	-2.15587	7.59053	4.99e-11	6.36e-09	FALSE	ma_1h/wa_1h
Zm00001d024903	-2.67634	8.38945	5.16e-11	6.55e-09	FALSE	ma_1h/wa_1h
Zm00001d045478	-1.81566	7.70719	5.64e-11	7.13e-09	FALSE	ma_1h/wa_1h
MSTRG.7912	3.89012	1.29404	6.32e-11	7.95e-09	TRUE	ma_1h/wa_1h
Zm00001d039933	-2.51378	7.34922	6.69e-11	8.38e-09	FALSE	ma_1h/wa_1h
Zm00001d047290	-1.09394	4.6406	6.72e-11	8.38e-09	FALSE	ma_1h/wa_1h
MSTRG.22210	8.40763	0.502938	7.38e-11	9.16e-09	TRUE	ma_1h/wa_1h
Zm00001d039011	-2.36759	2.06335	8.82e-11	1.09e-08	FALSE	ma_1h/wa_1h
Zm00001d052435	1.15386	5.34639	9.22e-11	1.13e-08	TRUE	ma_1h/wa_1h
MSTRG.7722	-1.21566	6.04566	1.03e-10	1.26e-08	FALSE	ma_1h/wa_1h
Zm00001d004366	3.1413	2.69355	1.03e-10	1.26e-08	TRUE	ma_1h/wa_1h
MSTRG.31952	1.87524	3.05805	1.04e-10	1.26e-08	TRUE	ma_1h/wa_1h
MSTRG.9084	9.24158	-0.481858	1.08e-10	1.3e-08	TRUE	ma_1h/wa_1h
Zm00001d017068	2.26346	1.81488	1.16e-10	1.39e-08	TRUE	ma_1h/wa_1h
Zm00001d051139	-1.27301	6.48321	1.16e-10	1.39e-08	FALSE	ma_1h/wa_1h
MSTRG.5861	4.33026	0.893778	1.33e-10	1.59e-08	TRUE	ma_1h/wa_1h
Zm00001d003086	-2.52268	2.77998	1.35e-10	1.61e-08	FALSE	ma_1h/wa_1h
Zm00001d020898	-1.77583	9.59281	1.5e-10	1.77e-08	FALSE	ma_1h/wa_1h
Zm00001d044442	1.77236	4.10502	1.51e-10	1.78e-08	TRUE	ma_1h/wa_1h
Zm00001d028077	3.87066	0.589967	1.58e-10	1.85e-08	TRUE	ma_1h/wa_1h
MSTRG.4376	-3.16576	0.622445	1.58e-10	1.85e-08	FALSE	ma_1h/wa_1h
MSTRG.8635	8.83452	-0.881886	1.61e-10	1.87e-08	TRUE	ma_1h/wa_1h
MSTRG.31097	1.45783	5.37077	1.67e-10	1.93e-08	TRUE	ma_1h/wa_1h
Zm00001d015468	-1.05737	6.12316	1.97e-10	2.28e-08	FALSE	ma_1h/wa_1h
Zm00001d018031	-1.6435	3.50771	1.98e-10	2.28e-08	FALSE	ma_1h/wa_1h
MSTRG.175	6.77325	-0.25564	2.28e-10	2.62e-08	TRUE	ma_1h/wa_1h
Zm00001d046471	-2.25532	6.51019	2.35e-10	2.69e-08	FALSE	ma_1h/wa_1h
Zm00001d014938	-1.0894	3.98365	2.36e-10	2.69e-08	FALSE	ma_1h/wa_1h
Zm00001d039642	1.98806	2.77263	2.49e-10	2.82e-08	TRUE	ma_1h/wa_1h
MSTRG.10547	8.24387	-1.39987	2.52e-10	2.84e-08	TRUE	ma_1h/wa_1h
MSTRG.176	9.22877	-0.450586	2.88e-10	3.24e-08	TRUE	ma_1h/wa_1h
Zm00001d014007	-1.28696	4.15321	3.42e-10	3.83e-08	FALSE	ma_1h/wa_1h
Zm00001d027757	-1.92223	6.17917	4.09e-10	4.56e-08	FALSE	ma_1h/wa_1h
Zm00001d021017	6.45162	0.277459	4.28e-10	4.75e-08	TRUE	ma_1h/wa_1h
Zm00001d019711	3.59525	1.59645	4.92e-10	5.44e-08	TRUE	ma_1h/wa_1h
Zm00001d035981	-1.20451	4.66031	5.07e-10	5.58e-08	FALSE	ma_1h/wa_1h
MSTRG.14721	8.73566	-0.977889	5.1e-10	5.59e-08	TRUE	ma_1h/wa_1h
Zm00001d011839	1.56019	3.05605	5.16e-10	5.64e-08	TRUE	ma_1h/wa_1h
Zm00001d039643	-1.0496	6.29101	5.83e-10	6.35e-08	FALSE	ma_1h/wa_1h
MSTRG.9082	9.22697	-0.495917	6.06e-10	6.57e-08	TRUE	ma_1h/wa_1h
Zm00001d003148	1.43148	3.67425	6.13e-10	6.63e-08	TRUE	ma_1h/wa_1h
Zm00001d041966	4.00006	-0.289501	6.37e-10	6.86e-08	TRUE	ma_1h/wa_1h
MSTRG.2706	2.0606	2.31267	6.52e-10	6.99e-08	TRUE	ma_1h/wa_1h
Zm00001d040075	1.82237	3.18156	6.84e-10	7.31e-08	TRUE	ma_1h/wa_1h
Zm00001d047210	-1.58784	3.14603	7.58e-10	8.07e-08	FALSE	ma_1h/wa_1h
Zm00001d005095	9.55447	-0.166232	8.04e-10	8.53e-08	TRUE	ma_1h/wa_1h
Zm00001d015521	-1.27146	6.96439	9.77e-10	1.03e-07	FALSE	ma_1h/wa_1h
MSTRG.21821	8.86166	-0.801274	1.04e-09	1.1e-07	TRUE	ma_1h/wa_1h
Zm00001d021978	-1.38856	4.55124	1.16e-09	1.21e-07	FALSE	ma_1h/wa_1h
Zm00001d028815	1.43054	3.16014	1.17e-09	1.22e-07	TRUE	ma_1h/wa_1h
Zm00001d034031	-1.14119	4.35535	1.22e-09	1.27e-07	FALSE	ma_1h/wa_1h
Zm00001d008812	-1.34485	4.94433	1.27e-09	1.32e-07	FALSE	ma_1h/wa_1h
Zm00001d047302	-1.76178	6.52637	1.43e-09	1.47e-07	FALSE	ma_1h/wa_1h
Zm00001d020628	1.48541	3.99778	1.51e-09	1.55e-07	TRUE	ma_1h/wa_1h
Zm00001d002799	-1.41084	5.46082	1.61e-09	1.65e-07	FALSE	ma_1h/wa_1h
Zm00001d044542	-1.30167	3.84111	1.62e-09	1.65e-07	FALSE	ma_1h/wa_1h
MSTRG.25254	8.41879	-1.26665	1.65e-09	1.68e-07	TRUE	ma_1h/wa_1h
MSTRG.18902	-8.07932	-1.5152	1.67e-09	1.7e-07	FALSE	ma_1h/wa_1h
Zm00001d010586	-2.35316	4.99836	1.69e-09	1.71e-07	FALSE	ma_1h/wa_1h
Zm00001d021247	-1.27549	3.97681	1.74e-09	1.76e-07	FALSE	ma_1h/wa_1h
Zm00001d042349	0.900882	4.94043	1.76e-09	1.77e-07	TRUE	ma_1h/wa_1h
Zm00001d028968	-1.45408	5.08258	1.97e-09	1.97e-07	FALSE	ma_1h/wa_1h
Zm00001d020603	-1.43545	4.21657	2e-09	1.99e-07	FALSE	ma_1h/wa_1h
Zm00001d017539	-1.25142	4.10904	2.06e-09	2.04e-07	FALSE	ma_1h/wa_1h
Zm00001d004620	1.3954	4.43432	2.11e-09	2.08e-07	TRUE	ma_1h/wa_1h
MSTRG.24894	2.06931	1.89221	2.3e-09	2.27e-07	TRUE	ma_1h/wa_1h
Zm00001d047882	1.16835	4.64186	2.43e-09	2.39e-07	TRUE	ma_1h/wa_1h
Zm00001d021248	-1.22188	3.89998	2.51e-09	2.45e-07	FALSE	ma_1h/wa_1h
MSTRG.21884	1.43837	3.62098	2.59e-09	2.53e-07	TRUE	ma_1h/wa_1h
Zm00001d042837	-1.24939	4.37329	3.03e-09	2.94e-07	FALSE	ma_1h/wa_1h
Zm00001d005503	-1.48544	3.53253	3.16e-09	3.06e-07	FALSE	ma_1h/wa_1h
Zm00001d037334	-3.26803	1.87883	3.46e-09	3.34e-07	FALSE	ma_1h/wa_1h
MSTRG.20916	-2.19816	1.74952	3.52e-09	3.39e-07	FALSE	ma_1h/wa_1h
Zm00001d042880	-2.44974	5.17911	3.59e-09	3.45e-07	FALSE	ma_1h/wa_1h
Zm00001d046187	1.67669	2.39076	3.87e-09	3.7e-07	TRUE	ma_1h/wa_1h
MSTRG.28446	-1.01357	3.96551	4.4e-09	4.2e-07	FALSE	ma_1h/wa_1h
Zm00001d044157	2.69278	4.00885	4.44e-09	4.22e-07	TRUE	ma_1h/wa_1h
Zm00001d045436	-0.945204	6.84809	4.59e-09	4.34e-07	FALSE	ma_1h/wa_1h
Zm00001d015777	-2.12863	2.21115	4.69e-09	4.42e-07	FALSE	ma_1h/wa_1h
Zm00001d017813	-1.35647	5.33284	4.74e-09	4.46e-07	FALSE	ma_1h/wa_1h
Zm00001d025622	1.56847	2.39674	4.89e-09	4.58e-07	TRUE	ma_1h/wa_1h
Zm00001d029581	3.32115	0.678449	5.05e-09	4.72e-07	TRUE	ma_1h/wa_1h
Zm00001d051938	1.82859	2.10562	5.32e-09	4.95e-07	TRUE	ma_1h/wa_1h
Zm00001d024839	1.0485	6.27138	5.67e-09	5.26e-07	TRUE	ma_1h/wa_1h
Zm00001d031516	-4.7813	0.845318	5.86e-09	5.42e-07	FALSE	ma_1h/wa_1h
MSTRG.18880	8.09688	-1.5246	6.51e-09	6e-07	TRUE	ma_1h/wa_1h
MSTRG.2551	-2.60283	0.908549	6.69e-09	6.15e-07	FALSE	ma_1h/wa_1h
MSTRG.4880	-1.8219	3.29467	7.02e-09	6.43e-07	FALSE	ma_1h/wa_1h
Zm00001d003390	2.59377	0.768221	7.57e-09	6.92e-07	TRUE	ma_1h/wa_1h
Zm00001d021081	3.31708	3.85061	7.85e-09	7.15e-07	TRUE	ma_1h/wa_1h
MSTRG.1428	7.92475	-1.66994	7.99e-09	7.25e-07	TRUE	ma_1h/wa_1h
Zm00001d020333	-2.24502	5.30025	8.15e-09	7.37e-07	FALSE	ma_1h/wa_1h
Zm00001d029679	-6.36098	-0.643201	8.22e-09	7.41e-07	FALSE	ma_1h/wa_1h
Zm00001d047582	-1.10335	7.76249	8.53e-09	7.67e-07	FALSE	ma_1h/wa_1h
Zm00001d025803	2.57734	3.79838	8.63e-09	7.73e-07	TRUE	ma_1h/wa_1h
Zm00001d032557	-1.01744	3.83461	8.76e-09	7.82e-07	FALSE	ma_1h/wa_1h
MSTRG.12181	-1.9629	3.3955	9.91e-09	8.82e-07	FALSE	ma_1h/wa_1h
Zm00001d028408	-2.22665	7.05803	1.06e-08	9.39e-07	FALSE	ma_1h/wa_1h
MSTRG.25553	3.52851	3.79872	1.07e-08	9.48e-07	TRUE	ma_1h/wa_1h
Zm00001d000414	2.3792	0.840281	1.09e-08	9.61e-07	TRUE	ma_1h/wa_1h
MSTRG.17632	8.80537	-0.879624	1.14e-08	1e-06	TRUE	ma_1h/wa_1h
Zm00001d038061	-2.03503	2.04807	1.16e-08	1.01e-06	FALSE	ma_1h/wa_1h
Zm00001d026156	-1.47886	3.98489	1.21e-08	1.05e-06	FALSE	ma_1h/wa_1h
Zm00001d008214	-1.31334	5.33538	1.25e-08	1.09e-06	FALSE	ma_1h/wa_1h
MSTRG.5602	8.85441	-0.808161	1.27e-08	1.1e-06	TRUE	ma_1h/wa_1h
MSTRG.25939	5.66635	0.875198	1.27e-08	1.1e-06	TRUE	ma_1h/wa_1h
Zm00001d049954	0.945047	6.80456	1.36e-08	1.17e-06	TRUE	ma_1h/wa_1h
Zm00001d031736	-1.67691	4.8036	1.4e-08	1.2e-06	FALSE	ma_1h/wa_1h
Zm00001d000791	-0.992592	4.48958	1.43e-08	1.22e-06	FALSE	ma_1h/wa_1h
MSTRG.27616	8.28466	-1.3935	1.44e-08	1.24e-06	TRUE	ma_1h/wa_1h
Zm00001d047045	-1.21295	4.93944	1.52e-08	1.29e-06	FALSE	ma_1h/wa_1h
Zm00001d022469	-0.939271	8.71074	1.54e-08	1.31e-06	FALSE	ma_1h/wa_1h
MSTRG.28603	6.39789	0.532781	1.56e-08	1.32e-06	TRUE	ma_1h/wa_1h
Zm00001d039444	-0.991499	5.10913	1.58e-08	1.33e-06	FALSE	ma_1h/wa_1h
Zm00001d013289	-1.42366	2.96166	1.58e-08	1.33e-06	FALSE	ma_1h/wa_1h
Zm00001d018461	-1.26443	7.63022	1.59e-08	1.34e-06	FALSE	ma_1h/wa_1h
Zm00001d019985	1.02058	5.58209	1.64e-08	1.37e-06	TRUE	ma_1h/wa_1h
Zm00001d015091	-1.38671	7.52509	1.64e-08	1.37e-06	FALSE	ma_1h/wa_1h
Zm00001d048962	-0.900243	5.98823	1.67e-08	1.39e-06	FALSE	ma_1h/wa_1h
Zm00001d020607	1.31957	3.91864	1.68e-08	1.39e-06	TRUE	ma_1h/wa_1h
MSTRG.14835	7.88461	-1.71395	1.75e-08	1.45e-06	TRUE	ma_1h/wa_1h
Zm00001d008919	-0.990262	4.56259	1.8e-08	1.49e-06	FALSE	ma_1h/wa_1h
Zm00001d007341	-3.26809	4.81887	1.96e-08	1.61e-06	FALSE	ma_1h/wa_1h
Zm00001d018734	2.31602	2.34941	1.98e-08	1.63e-06	TRUE	ma_1h/wa_1h
Zm00001d043898	2.61829	1.50441	2.11e-08	1.73e-06	TRUE	ma_1h/wa_1h
Zm00001d053049	-1.55487	3.9727	2.12e-08	1.73e-06	FALSE	ma_1h/wa_1h
Zm00001d012720	-1.41472	3.95766	2.16e-08	1.76e-06	FALSE	ma_1h/wa_1h
Zm00001d051788	-1.85628	2.40447	2.23e-08	1.81e-06	FALSE	ma_1h/wa_1h
Zm00001d043181	-1.66762	2.65588	2.51e-08	2.03e-06	FALSE	ma_1h/wa_1h
MSTRG.2111	-0.875476	4.41681	2.64e-08	2.13e-06	FALSE	ma_1h/wa_1h
MSTRG.14291	-1.27842	4.82373	2.81e-08	2.26e-06	FALSE	ma_1h/wa_1h
MSTRG.19231	4.96597	-0.864683	2.89e-08	2.32e-06	TRUE	ma_1h/wa_1h
MSTRG.30560	1.98159	2.21813	2.93e-08	2.35e-06	TRUE	ma_1h/wa_1h
MSTRG.27275	-1.68904	4.33579	3.02e-08	2.41e-06	FALSE	ma_1h/wa_1h
Zm00001d052194	-1.67958	9.45245	3.28e-08	2.61e-06	FALSE	ma_1h/wa_1h
Zm00001d017381	1.56902	5.55999	3.31e-08	2.63e-06	TRUE	ma_1h/wa_1h
Zm00001d003239	-7.61087	-1.92658	3.36e-08	2.65e-06	FALSE	ma_1h/wa_1h
MSTRG.31463	8.52693	-1.11779	3.41e-08	2.69e-06	TRUE	ma_1h/wa_1h
Zm00001d049218	-1.98173	3.72138	3.45e-08	2.71e-06	FALSE	ma_1h/wa_1h
Zm00001d016570	-1.48138	3.59183	3.73e-08	2.93e-06	FALSE	ma_1h/wa_1h
Zm00001d003352	-1.05744	3.93679	3.9e-08	3.05e-06	FALSE	ma_1h/wa_1h
Zm00001d013277	-1.20478	3.97242	3.91e-08	3.05e-06	FALSE	ma_1h/wa_1h
Zm00001d000731	7.986	-1.67127	3.97e-08	3.08e-06	TRUE	ma_1h/wa_1h
Zm00001d008721	-1.20118	4.44459	4.04e-08	3.13e-06	FALSE	ma_1h/wa_1h
Zm00001d041472	-0.996617	4.14344	4.39e-08	3.4e-06	FALSE	ma_1h/wa_1h
Zm00001d037779	1.1148	4.11399	4.55e-08	3.51e-06	TRUE	ma_1h/wa_1h
Zm00001d039194	-0.85055	6.60951	4.57e-08	3.51e-06	FALSE	ma_1h/wa_1h
Zm00001d000599	3.08	3.15866	4.78e-08	3.67e-06	TRUE	ma_1h/wa_1h
Zm00001d033786	-0.972217	5.15648	4.84e-08	3.7e-06	FALSE	ma_1h/wa_1h
MSTRG.21166	-1.74048	7.03597	4.97e-08	3.79e-06	FALSE	ma_1h/wa_1h
Zm00001d025533	0.905482	4.57597	5.36e-08	4.08e-06	TRUE	ma_1h/wa_1h
Zm00001d003293	8.22293	-1.42493	5.76e-08	4.37e-06	TRUE	ma_1h/wa_1h
Zm00001d043847	5.6209	-1.33169	5.79e-08	4.39e-06	TRUE	ma_1h/wa_1h
Zm00001d025508	-2.12934	5.94106	5.9e-08	4.45e-06	FALSE	ma_1h/wa_1h
Zm00001d003138	-7.97738	-1.60502	5.97e-08	4.49e-06	FALSE	ma_1h/wa_1h
Zm00001d046500	-1.33014	4.14305	6.11e-08	4.59e-06	FALSE	ma_1h/wa_1h
Zm00001d049081	1.3926	3.76264	6.12e-08	4.59e-06	TRUE	ma_1h/wa_1h
MSTRG.8418	-8.43067	-1.18561	6.33e-08	4.73e-06	FALSE	ma_1h/wa_1h
Zm00001d045025	-0.934432	9.14207	6.74e-08	5.02e-06	FALSE	ma_1h/wa_1h
Zm00001d037918	0.822455	4.58699	6.86e-08	5.1e-06	TRUE	ma_1h/wa_1h
Zm00001d039822	1.26295	3.29188	6.89e-08	5.1e-06	TRUE	ma_1h/wa_1h
Zm00001d019207	0.977225	4.85604	6.9e-08	5.1e-06	TRUE	ma_1h/wa_1h
Zm00001d030303	-0.814583	6.28374	7.11e-08	5.24e-06	FALSE	ma_1h/wa_1h
Zm00001d035336	-2.71318	0.937165	7.27e-08	5.35e-06	FALSE	ma_1h/wa_1h
Zm00001d051093	1.54146	2.98543	7.51e-08	5.51e-06	TRUE	ma_1h/wa_1h
Zm00001d017645	-0.89155	4.69141	7.54e-08	5.52e-06	FALSE	ma_1h/wa_1h
Zm00001d044106	1.15184	4.73156	7.63e-08	5.57e-06	TRUE	ma_1h/wa_1h
MSTRG.10918	-1.47127	3.64721	7.88e-08	5.73e-06	FALSE	ma_1h/wa_1h
MSTRG.19921	3.21204	-0.246673	8.09e-08	5.87e-06	TRUE	ma_1h/wa_1h
Zm00001d008287	0.890746	4.62479	8.3e-08	6e-06	TRUE	ma_1h/wa_1h
Zm00001d026489	1.01292	3.58453	8.31e-08	6e-06	TRUE	ma_1h/wa_1h
Zm00001d009631	-1.51567	6.54443	8.33e-08	6e-06	FALSE	ma_1h/wa_1h
MSTRG.4920	4.55764	1.39932	9.41e-08	6.76e-06	TRUE	ma_1h/wa_1h
Zm00001d010735	2.71835	4.06022	1.04e-07	7.47e-06	TRUE	ma_1h/wa_1h
Zm00001d028180	-1.11482	5.84629	1.04e-07	7.47e-06	FALSE	ma_1h/wa_1h
MSTRG.25713	6.12667	-1.625	1.06e-07	7.56e-06	TRUE	ma_1h/wa_1h
Zm00001d003895	-0.831119	6.0153	1.1e-07	7.79e-06	FALSE	ma_1h/wa_1h
Zm00001d038470	-7.48833	-2.03739	1.12e-07	7.92e-06	FALSE	ma_1h/wa_1h
MSTRG.5954	1.71159	2.94061	1.12e-07	7.93e-06	TRUE	ma_1h/wa_1h
Zm00001d043314	-1.28585	6.3997	1.18e-07	8.33e-06	FALSE	ma_1h/wa_1h
Zm00001d038860	-0.83875	5.53183	1.19e-07	8.41e-06	FALSE	ma_1h/wa_1h
Zm00001d042948	0.941343	4.26251	1.21e-07	8.51e-06	TRUE	ma_1h/wa_1h
Zm00001d046460	0.979474	4.91302	1.3e-07	9.08e-06	TRUE	ma_1h/wa_1h
MSTRG.21881	1.34052	4.83374	1.3e-07	9.1e-06	TRUE	ma_1h/wa_1h
MSTRG.13247	1.72181	2.22581	1.34e-07	9.34e-06	TRUE	ma_1h/wa_1h
Zm00001d011589	-1.81555	2.5237	1.36e-07	9.45e-06	FALSE	ma_1h/wa_1h
MSTRG.11831	1.64765	1.98304	1.36e-07	9.45e-06	TRUE	ma_1h/wa_1h
Zm00001d047503	-0.845249	5.04676	1.37e-07	9.45e-06	FALSE	ma_1h/wa_1h
Zm00001d043544	1.14038	4.40225	1.37e-07	9.48e-06	TRUE	ma_1h/wa_1h
Zm00001d026095	-1.32393	4.33928	1.4e-07	9.67e-06	FALSE	ma_1h/wa_1h
Zm00001d020828	-0.860852	6.6175	1.43e-07	9.8e-06	FALSE	ma_1h/wa_1h
Zm00001d015229	-0.927225	7.42936	1.43e-07	9.83e-06	FALSE	ma_1h/wa_1h
Zm00001d043988	1.57414	5.3377	1.47e-07	1e-05	TRUE	ma_1h/wa_1h
Zm00001d004401	3.31349	-0.0597837	1.47e-07	1e-05	TRUE	ma_1h/wa_1h
Zm00001d011755	-3.01026	-0.205159	1.47e-07	1e-05	FALSE	ma_1h/wa_1h
MSTRG.24772	5.42917	-1.50389	1.57e-07	1.07e-05	TRUE	ma_1h/wa_1h
Zm00001d037684	1.04304	5.50492	1.69e-07	1.14e-05	TRUE	ma_1h/wa_1h
Zm00001d029371	-1.38037	4.59943	1.7e-07	1.15e-05	FALSE	ma_1h/wa_1h
Zm00001d003280	-1.0886	3.84713	1.85e-07	1.25e-05	FALSE	ma_1h/wa_1h
Zm00001d010094	0.761551	5.05772	1.86e-07	1.25e-05	TRUE	ma_1h/wa_1h
Zm00001d022092	2.03549	4.95896	1.89e-07	1.27e-05	TRUE	ma_1h/wa_1h
Zm00001d002093	-1.0778	4.16854	1.91e-07	1.28e-05	FALSE	ma_1h/wa_1h
Zm00001d051094	1.90957	2.3577	1.94e-07	1.29e-05	TRUE	ma_1h/wa_1h
Zm00001d001206	0.939001	4.9027	1.95e-07	1.3e-05	TRUE	ma_1h/wa_1h
Zm00001d047542	-1.65616	6.93842	2.04e-07	1.36e-05	FALSE	ma_1h/wa_1h
MSTRG.8357	-8.63925	-1.01407	2.11e-07	1.4e-05	FALSE	ma_1h/wa_1h
Zm00001d011315	2.39954	2.68999	2.11e-07	1.4e-05	TRUE	ma_1h/wa_1h
MSTRG.30759	4.90863	-0.714386	2.13e-07	1.4e-05	TRUE	ma_1h/wa_1h
MSTRG.18545	8.45722	-1.19576	2.16e-07	1.42e-05	TRUE	ma_1h/wa_1h
MSTRG.29484	8.08051	-1.56426	2.18e-07	1.43e-05	TRUE	ma_1h/wa_1h
Zm00001d052334	-1.36985	2.83822	2.18e-07	1.43e-05	FALSE	ma_1h/wa_1h
MSTRG.8373	7.31689	-2.22523	2.19e-07	1.43e-05	TRUE	ma_1h/wa_1h
Zm00001d017130	-0.85604	4.28306	2.23e-07	1.45e-05	FALSE	ma_1h/wa_1h
MSTRG.13040	2.6461	1.11394	2.28e-07	1.48e-05	TRUE	ma_1h/wa_1h
MSTRG.24082	-2.94077	1.63463	2.46e-07	1.6e-05	FALSE	ma_1h/wa_1h
Zm00001d052738	-1.08152	4.57766	2.47e-07	1.6e-05	FALSE	ma_1h/wa_1h
Zm00001d044426	-1.11952	4.93516	2.48e-07	1.6e-05	FALSE	ma_1h/wa_1h
Zm00001d029668	1.36496	2.60261	2.56e-07	1.65e-05	TRUE	ma_1h/wa_1h
Zm00001d016841	1.04522	5.34983	2.69e-07	1.73e-05	TRUE	ma_1h/wa_1h
Zm00001d008733	1.86609	6.20146	2.79e-07	1.79e-05	TRUE	ma_1h/wa_1h
Zm00001d028574	-1.64277	6.06842	2.91e-07	1.86e-05	FALSE	ma_1h/wa_1h
Zm00001d003264	-7.64408	-1.90901	2.95e-07	1.88e-05	FALSE	ma_1h/wa_1h
Zm00001d038178	1.19497	3.37217	2.96e-07	1.89e-05	TRUE	ma_1h/wa_1h
Zm00001d020134	1.17335	5.30014	2.97e-07	1.89e-05	TRUE	ma_1h/wa_1h
Zm00001d039176	-1.15545	3.83867	2.98e-07	1.89e-05	FALSE	ma_1h/wa_1h
MSTRG.6861	1.68046	1.68566	3e-07	1.9e-05	TRUE	ma_1h/wa_1h
Zm00001d025337	-1.4399	2.81723	3.18e-07	2.01e-05	FALSE	ma_1h/wa_1h
Zm00001d032253	-1.56267	5.50958	3.29e-07	2.07e-05	FALSE	ma_1h/wa_1h
MSTRG.24027	1.91472	2.15443	3.31e-07	2.08e-05	TRUE	ma_1h/wa_1h
Zm00001d017462	1.2765	4.11235	3.31e-07	2.08e-05	TRUE	ma_1h/wa_1h
Zm00001d015330	-2.43205	3.15816	3.33e-07	2.09e-05	FALSE	ma_1h/wa_1h
Zm00001d011644	2.38551	5.24481	3.43e-07	2.14e-05	TRUE	ma_1h/wa_1h
Zm00001d032869	1.31768	2.79602	3.44e-07	2.15e-05	TRUE	ma_1h/wa_1h
Zm00001d027652	-0.884272	10.4314	3.68e-07	2.29e-05	FALSE	ma_1h/wa_1h
MSTRG.17489	2.66796	0.99344	3.74e-07	2.32e-05	TRUE	ma_1h/wa_1h
MSTRG.30642	2.06493	1.99596	3.74e-07	2.32e-05	TRUE	ma_1h/wa_1h
MSTRG.8621	3.3006	0.952384	3.84e-07	2.37e-05	TRUE	ma_1h/wa_1h
Zm00001d008929	-0.812074	5.44042	3.96e-07	2.44e-05	FALSE	ma_1h/wa_1h
Zm00001d006682	-1.00625	4.27924	4.06e-07	2.5e-05	FALSE	ma_1h/wa_1h
Zm00001d012420	-1.30813	10.6745	4.28e-07	2.63e-05	FALSE	ma_1h/wa_1h
Zm00001d018098	1.05591	4.24643	4.29e-07	2.63e-05	TRUE	ma_1h/wa_1h
Zm00001d027394	-0.978325	5.47927	4.43e-07	2.71e-05	FALSE	ma_1h/wa_1h
Zm00001d029218	-1.2525	4.76457	4.48e-07	2.73e-05	FALSE	ma_1h/wa_1h
Zm00001d038862	0.856665	6.85559	4.53e-07	2.76e-05	TRUE	ma_1h/wa_1h
Zm00001d048469	-1.38796	4.50013	4.64e-07	2.82e-05	FALSE	ma_1h/wa_1h
Zm00001d012394	-1.29035	4.69638	4.69e-07	2.84e-05	FALSE	ma_1h/wa_1h
Zm00001d005077	7.20474	-2.31564	4.72e-07	2.86e-05	TRUE	ma_1h/wa_1h
Zm00001d011734	-1.82786	4.86955	4.75e-07	2.86e-05	FALSE	ma_1h/wa_1h
Zm00001d035408	1.46775	2.20651	4.75e-07	2.86e-05	TRUE	ma_1h/wa_1h
Zm00001d033256	-1.07305	4.09376	5.35e-07	3.21e-05	FALSE	ma_1h/wa_1h
MSTRG.10271	2.57454	3.42314	5.38e-07	3.22e-05	TRUE	ma_1h/wa_1h
MSTRG.30658	7.90348	-1.70337	5.38e-07	3.22e-05	TRUE	ma_1h/wa_1h
MSTRG.16962	7.21036	-2.29215	5.42e-07	3.24e-05	TRUE	ma_1h/wa_1h
Zm00001d016590	-1.49325	6.28955	5.65e-07	3.37e-05	FALSE	ma_1h/wa_1h
Zm00001d048868	1.13016	4.70309	5.7e-07	3.39e-05	TRUE	ma_1h/wa_1h
Zm00001d008053	-1.0935	5.56237	5.95e-07	3.53e-05	FALSE	ma_1h/wa_1h
Zm00001d044529	-0.818582	5.13907	6.02e-07	3.57e-05	FALSE	ma_1h/wa_1h
Zm00001d047799	-2.18853	6.76147	6.11e-07	3.61e-05	FALSE	ma_1h/wa_1h
Zm00001d003432	0.886986	3.78783	6.14e-07	3.62e-05	TRUE	ma_1h/wa_1h
MSTRG.6013	-4.7775	2.29508	6.42e-07	3.78e-05	FALSE	ma_1h/wa_1h
Zm00001d013066	-0.970897	7.2271	6.65e-07	3.91e-05	FALSE	ma_1h/wa_1h
Zm00001d050959	2.30126	1.28376	6.96e-07	4.08e-05	TRUE	ma_1h/wa_1h
Zm00001d019510	-0.985421	4.08119	7.09e-07	4.15e-05	FALSE	ma_1h/wa_1h
MSTRG.5136	7.43086	-2.09081	7.28e-07	4.25e-05	TRUE	ma_1h/wa_1h
Zm00001d033222	-2.48947	4.41329	7.34e-07	4.27e-05	FALSE	ma_1h/wa_1h
Zm00001d014315	1.23382	3.11278	7.59e-07	4.41e-05	TRUE	ma_1h/wa_1h
MSTRG.24723	3.26215	0.589241	7.69e-07	4.46e-05	TRUE	ma_1h/wa_1h
MSTRG.31438	-0.938771	3.72952	7.86e-07	4.55e-05	FALSE	ma_1h/wa_1h
Zm00001d008498	-1.28379	5.41504	7.91e-07	4.57e-05	FALSE	ma_1h/wa_1h
Zm00001d044122	1.30916	3.35216	7.97e-07	4.59e-05	TRUE	ma_1h/wa_1h
Zm00001d026948	1.29335	4.22087	8.04e-07	4.62e-05	TRUE	ma_1h/wa_1h
Zm00001d014313	-0.816125	4.69411	8.13e-07	4.67e-05	FALSE	ma_1h/wa_1h
MSTRG.4327	7.40661	-2.14662	8.21e-07	4.7e-05	TRUE	ma_1h/wa_1h
Zm00001d020206	-0.830471	5.25306	8.47e-07	4.84e-05	FALSE	ma_1h/wa_1h
Zm00001d018297	-0.94252	5.62513	8.47e-07	4.84e-05	FALSE	ma_1h/wa_1h
MSTRG.11118	2.67428	1.20619	8.65e-07	4.92e-05	TRUE	ma_1h/wa_1h
Zm00001d024317	1.27336	3.24788	8.85e-07	5.02e-05	TRUE	ma_1h/wa_1h
Zm00001d010530	-0.817426	6.661	8.86e-07	5.02e-05	FALSE	ma_1h/wa_1h
MSTRG.8522	-7.22298	-2.24702	8.88e-07	5.02e-05	FALSE	ma_1h/wa_1h
MSTRG.17473	4.53227	0.109559	8.88e-07	5.02e-05	TRUE	ma_1h/wa_1h
Zm00001d034357	2.60848	2.60387	9.25e-07	5.22e-05	TRUE	ma_1h/wa_1h
Zm00001d006016	-0.982115	5.86937	9.43e-07	5.31e-05	FALSE	ma_1h/wa_1h
MSTRG.3812	7.30717	-2.23986	9.5e-07	5.33e-05	TRUE	ma_1h/wa_1h
Zm00001d021263	-0.904485	6.43775	9.53e-07	5.34e-05	FALSE	ma_1h/wa_1h
Zm00001d028693	1.44019	6.50293	9.54e-07	5.34e-05	TRUE	ma_1h/wa_1h
Zm00001d048636	1.6422	1.75644	9.88e-07	5.52e-05	TRUE	ma_1h/wa_1h
Zm00001d038167	-0.7706	6.02539	1.05e-06	5.83e-05	FALSE	ma_1h/wa_1h
Zm00001d021532	-1.05838	3.44653	1.05e-06	5.83e-05	FALSE	ma_1h/wa_1h
MSTRG.16024	2.45632	2.1875	1.07e-06	5.92e-05	TRUE	ma_1h/wa_1h
Zm00001d007729	2.92036	1.80342	1.08e-06	5.98e-05	TRUE	ma_1h/wa_1h
Zm00001d048690	1.64124	3.10428	1.11e-06	6.13e-05	TRUE	ma_1h/wa_1h
MSTRG.13325	8.03734	-1.65082	1.12e-06	6.17e-05	TRUE	ma_1h/wa_1h
Zm00001d029529	-0.787539	5.16463	1.12e-06	6.2e-05	FALSE	ma_1h/wa_1h
Zm00001d038228	-1.1939	2.709	1.15e-06	6.33e-05	FALSE	ma_1h/wa_1h
Zm00001d016588	-1.17732	5.25723	1.18e-06	6.47e-05	FALSE	ma_1h/wa_1h
Zm00001d014863	-1.08235	4.82738	1.19e-06	6.53e-05	FALSE	ma_1h/wa_1h
Zm00001d007773	1.11431	4.20388	1.23e-06	6.71e-05	TRUE	ma_1h/wa_1h
Zm00001d027329	0.783643	4.37248	1.26e-06	6.84e-05	TRUE	ma_1h/wa_1h
Zm00001d045031	-2.28859	2.37987	1.26e-06	6.84e-05	FALSE	ma_1h/wa_1h
Zm00001d010988	0.901815	4.96249	1.28e-06	6.95e-05	TRUE	ma_1h/wa_1h
Zm00001d028630	-1.35664	9.93363	1.28e-06	6.95e-05	FALSE	ma_1h/wa_1h
Zm00001d015618	-0.770945	6.28607	1.38e-06	7.46e-05	FALSE	ma_1h/wa_1h
Zm00001d043491	1.13563	4.01773	1.38e-06	7.46e-05	TRUE	ma_1h/wa_1h
Zm00001d029501	2.95216	0.452277	1.38e-06	7.46e-05	TRUE	ma_1h/wa_1h
Zm00001d051362	-0.846802	6.83239	1.39e-06	7.46e-05	FALSE	ma_1h/wa_1h
Zm00001d045460	-1.59366	3.45016	1.39e-06	7.46e-05	FALSE	ma_1h/wa_1h
Zm00001d022926	1.56168	3.27991	1.41e-06	7.55e-05	TRUE	ma_1h/wa_1h
Zm00001d032310	1.12031	2.97703	1.43e-06	7.65e-05	TRUE	ma_1h/wa_1h
Zm00001d031833	0.864842	6.54618	1.44e-06	7.68e-05	TRUE	ma_1h/wa_1h
Zm00001d036003	-2.46244	1.29932	1.44e-06	7.69e-05	FALSE	ma_1h/wa_1h
Zm00001d003833	0.898156	5.71483	1.44e-06	7.69e-05	TRUE	ma_1h/wa_1h
MSTRG.24950	1.08751	4.07346	1.45e-06	7.71e-05	TRUE	ma_1h/wa_1h
Zm00001d049347	-1.1109	3.5037	1.45e-06	7.71e-05	FALSE	ma_1h/wa_1h
Zm00001d044171	-5.0618	-1.79822	1.48e-06	7.82e-05	FALSE	ma_1h/wa_1h
Zm00001d006417	-1.40951	2.8113	1.52e-06	8e-05	FALSE	ma_1h/wa_1h
Zm00001d007027	-1.31662	6.48339	1.52e-06	8e-05	FALSE	ma_1h/wa_1h
Zm00001d022069	-1.01121	4.93958	1.65e-06	8.68e-05	FALSE	ma_1h/wa_1h
Zm00001d019750	0.988008	4.73702	1.7e-06	8.91e-05	TRUE	ma_1h/wa_1h
MSTRG.17168	7.39202	-2.15359	1.71e-06	8.97e-05	TRUE	ma_1h/wa_1h
MSTRG.2417	4.37968	-1.16668	1.72e-06	9.03e-05	TRUE	ma_1h/wa_1h
Zm00001d044300	-1.30994	4.42786	1.77e-06	9.25e-05	FALSE	ma_1h/wa_1h
Zm00001d008782	-1.00141	5.0988	1.79e-06	9.34e-05	FALSE	ma_1h/wa_1h
Zm00001d036197	1.67326	2.49371	1.8e-06	9.36e-05	TRUE	ma_1h/wa_1h
Zm00001d021019	0.685551	5.12136	1.8e-06	9.36e-05	TRUE	ma_1h/wa_1h
Zm00001d024852	1.80333	1.63128	1.93e-06	0.000100058	TRUE	ma_1h/wa_1h
Zm00001d012742	-0.966554	5.90578	1.95e-06	0.000100789	FALSE	ma_1h/wa_1h
Zm00001d002729	-7.09688	-2.36099	1.98e-06	0.000102086	FALSE	ma_1h/wa_1h
Zm00001d036401	-0.779942	8.67736	1.98e-06	0.000102321	FALSE	ma_1h/wa_1h
MSTRG.24599	1.78733	1.25725	2.01e-06	0.000103391	TRUE	ma_1h/wa_1h
Zm00001d003400	-1.58276	1.44359	2.14e-06	0.000109859	FALSE	ma_1h/wa_1h
Zm00001d025565	-7.35004	-2.1602	2.15e-06	0.000110302	FALSE	ma_1h/wa_1h
Zm00001d020584	-0.964662	5.93042	2.16e-06	0.0001104	FALSE	ma_1h/wa_1h
MSTRG.3578	4.20689	-0.412497	2.22e-06	0.00011349	TRUE	ma_1h/wa_1h
MSTRG.24724	2.54748	3.24294	2.22e-06	0.00011349	TRUE	ma_1h/wa_1h
Zm00001d030697	-0.830721	4.70052	2.25e-06	0.000114618	FALSE	ma_1h/wa_1h
Zm00001d033505	0.931359	4.36537	2.26e-06	0.000114857	TRUE	ma_1h/wa_1h
Zm00001d028389	-1.31532	3.90744	2.29e-06	0.00011622	FALSE	ma_1h/wa_1h
Zm00001d038780	-1.39208	3.15562	2.31e-06	0.000117093	FALSE	ma_1h/wa_1h
Zm00001d043341	7.04244	-2.44062	2.38e-06	0.000120269	TRUE	ma_1h/wa_1h
Zm00001d001758	-3.71611	-0.906692	2.39e-06	0.000120487	FALSE	ma_1h/wa_1h
MSTRG.21136	1.46112	2.57249	2.44e-06	0.0001228	TRUE	ma_1h/wa_1h
Zm00001d047883	-1.28957	2.67003	2.46e-06	0.000123798	FALSE	ma_1h/wa_1h
Zm00001d034368	-1.12282	9.13089	2.52e-06	0.000126508	FALSE	ma_1h/wa_1h
Zm00001d017822	-1.54359	2.51872	2.64e-06	0.000132366	FALSE	ma_1h/wa_1h
MSTRG.27652	4.94489	-0.626577	2.68e-06	0.000133823	TRUE	ma_1h/wa_1h
MSTRG.28444	-1.0769	5.91268	2.71e-06	0.000135409	FALSE	ma_1h/wa_1h
Zm00001d052263	-0.739842	5.92602	2.8e-06	0.000139421	FALSE	ma_1h/wa_1h
Zm00001d052721	-0.837791	7.1012	2.87e-06	0.000142884	FALSE	ma_1h/wa_1h
Zm00001d031496	-0.832794	5.00639	2.88e-06	0.000143141	FALSE	ma_1h/wa_1h
Zm00001d022476	-0.975938	6.08426	2.91e-06	0.000144395	FALSE	ma_1h/wa_1h
Zm00001d012956	-2.40615	1.32534	2.92e-06	0.000144472	FALSE	ma_1h/wa_1h
Zm00001d049060	2.08242	2.36374	2.96e-06	0.000146101	TRUE	ma_1h/wa_1h
Zm00001d027619	-0.879553	7.37547	2.96e-06	0.000146147	FALSE	ma_1h/wa_1h
MSTRG.4395	6.72807	0.747471	3.05e-06	0.000149992	TRUE	ma_1h/wa_1h
MSTRG.2473	3.68859	-1.10864	3.25e-06	0.000159616	TRUE	ma_1h/wa_1h
Zm00001d017176	-0.71346	6.06046	3.32e-06	0.000163047	FALSE	ma_1h/wa_1h
Zm00001d003072	-0.920304	4.02054	3.37e-06	0.000164948	FALSE	ma_1h/wa_1h
Zm00001d020479	1.23798	3.44325	3.49e-06	0.000170837	TRUE	ma_1h/wa_1h
Zm00001d010798	-1.03736	4.14057	3.65e-06	0.000177921	FALSE	ma_1h/wa_1h
Zm00001d028745	-0.786116	5.48251	3.77e-06	0.000183751	FALSE	ma_1h/wa_1h
MSTRG.10326	1.65863	3.62207	3.8e-06	0.000184766	TRUE	ma_1h/wa_1h
Zm00001d000339	-0.845356	4.22127	3.96e-06	0.000192289	FALSE	ma_1h/wa_1h
Zm00001d053626	-1.35315	3.98462	3.99e-06	0.000193216	FALSE	ma_1h/wa_1h
Zm00001d042953	-1.14979	4.83066	4.01e-06	0.000194283	FALSE	ma_1h/wa_1h
Zm00001d016844	-1.79278	2.07179	4.08e-06	0.00019707	FALSE	ma_1h/wa_1h
Zm00001d003399	-1.48898	2.83939	4.25e-06	0.000204125	FALSE	ma_1h/wa_1h
Zm00001d028398	-0.890908	4.35908	4.25e-06	0.000204125	FALSE	ma_1h/wa_1h
Zm00001d012005	-0.703523	5.99901	4.25e-06	0.000204125	FALSE	ma_1h/wa_1h
Zm00001d021477	-0.793192	4.5436	4.25e-06	0.000204125	FALSE	ma_1h/wa_1h
Zm00001d020556	-1.26688	5.38722	4.28e-06	0.000205198	FALSE	ma_1h/wa_1h
Zm00001d031267	0.847964	5.5591	4.34e-06	0.000207505	TRUE	ma_1h/wa_1h
Zm00001d014826	-0.755878	4.26493	4.41e-06	0.000210517	FALSE	ma_1h/wa_1h
Zm00001d050455	0.793498	5.84145	4.48e-06	0.000213566	TRUE	ma_1h/wa_1h
Zm00001d005609	-1.75653	4.25148	4.52e-06	0.000215205	FALSE	ma_1h/wa_1h
Zm00001d017019	1.20023	3.60976	4.55e-06	0.000215961	TRUE	ma_1h/wa_1h
Zm00001d028172	1.25552	5.00368	4.56e-06	0.000216143	TRUE	ma_1h/wa_1h
Zm00001d044301	-0.897986	6.03489	4.71e-06	0.000223011	FALSE	ma_1h/wa_1h
Zm00001d022154	-0.99477	3.91535	4.74e-06	0.000223948	FALSE	ma_1h/wa_1h
Zm00001d003980	6.78321	-2.64737	4.84e-06	0.000228192	TRUE	ma_1h/wa_1h
MSTRG.19043	5.26453	2.82319	4.9e-06	0.000230621	TRUE	ma_1h/wa_1h
MSTRG.26793	1.91978	0.882655	4.93e-06	0.000231997	TRUE	ma_1h/wa_1h
Zm00001d039022	6.93886	-2.54635	4.99e-06	0.000233978	TRUE	ma_1h/wa_1h
Zm00001d034257	-0.79674	5.56066	4.99e-06	0.000233978	FALSE	ma_1h/wa_1h
Zm00001d007031	-1.16323	5.15559	5.06e-06	0.000236649	FALSE	ma_1h/wa_1h
Zm00001d003395	0.949749	7.22319	5.07e-06	0.000236649	TRUE	ma_1h/wa_1h
Zm00001d020692	1.41436	1.88096	5.13e-06	0.000239256	TRUE	ma_1h/wa_1h
MSTRG.25866	3.42778	1.77742	5.43e-06	0.000252703	TRUE	ma_1h/wa_1h
Zm00001d018119	-1.00768	3.86596	5.45e-06	0.000253335	FALSE	ma_1h/wa_1h
Zm00001d002867	-2.5128	-0.35601	5.56e-06	0.00025792	FALSE	ma_1h/wa_1h
MSTRG.29216	-2.60205	0.46625	5.59e-06	0.000258775	FALSE	ma_1h/wa_1h
MSTRG.8519	-0.929441	3.94658	5.61e-06	0.000259402	FALSE	ma_1h/wa_1h
Zm00001d018356	-0.843097	4.15163	5.63e-06	0.000259801	FALSE	ma_1h/wa_1h
Zm00001d014613	1.12436	4.98009	5.63e-06	0.000259801	TRUE	ma_1h/wa_1h
Zm00001d020954	-0.841104	7.6478	5.7e-06	0.000262443	FALSE	ma_1h/wa_1h
Zm00001d031668	1.54886	1.60734	5.87e-06	0.000269632	TRUE	ma_1h/wa_1h
Zm00001d008968	1.93475	1.32493	5.94e-06	0.000272493	TRUE	ma_1h/wa_1h
MSTRG.24746	3.55375	-0.385917	5.97e-06	0.000273394	TRUE	ma_1h/wa_1h
Zm00001d018229	-2.10861	2.26224	6.04e-06	0.000276398	FALSE	ma_1h/wa_1h
MSTRG.611	2.52217	1.94572	6.2e-06	0.000283088	TRUE	ma_1h/wa_1h
MSTRG.25829	6.74986	-2.67452	6.24e-06	0.00028461	TRUE	ma_1h/wa_1h
Zm00001d018729	-2.44618	0.821027	6.33e-06	0.000287952	FALSE	ma_1h/wa_1h
MSTRG.19374	-4.89943	-1.84614	6.37e-06	0.000288915	FALSE	ma_1h/wa_1h
Zm00001d038764	1.10456	6.6923	6.37e-06	0.000288915	TRUE	ma_1h/wa_1h
MSTRG.9603	2.2589	0.578131	6.43e-06	0.000291034	TRUE	ma_1h/wa_1h
MSTRG.5758	2.2291	0.252502	6.44e-06	0.000291034	TRUE	ma_1h/wa_1h
Zm00001d007753	1.13758	6.63987	6.45e-06	0.000291034	TRUE	ma_1h/wa_1h
Zm00001d022451	-1.25016	4.11917	6.54e-06	0.000295018	FALSE	ma_1h/wa_1h
Zm00001d001839	0.874173	3.88218	6.6e-06	0.000297098	TRUE	ma_1h/wa_1h
Zm00001d050157	7.10921	-2.43979	6.64e-06	0.000298185	TRUE	ma_1h/wa_1h
Zm00001d047847	-0.89498	7.88765	6.65e-06	0.000298185	FALSE	ma_1h/wa_1h
MSTRG.6860	4.64868	-1.1932	6.74e-06	0.000302124	TRUE	ma_1h/wa_1h
Zm00001d002690	-0.838714	9.56994	6.78e-06	0.000303076	FALSE	ma_1h/wa_1h
Zm00001d048417	1.84109	2.3866	6.93e-06	0.000309547	TRUE	ma_1h/wa_1h
Zm00001d016501	-0.802118	6.37533	6.96e-06	0.00031038	FALSE	ma_1h/wa_1h
MSTRG.26557	4.61149	-1.76122	7.07e-06	0.000314734	TRUE	ma_1h/wa_1h
Zm00001d000800	-1.21118	2.43848	7.09e-06	0.000314944	FALSE	ma_1h/wa_1h
Zm00001d040361	-1.58984	2.39238	7.32e-06	0.000324773	FALSE	ma_1h/wa_1h
Zm00001d039495	-0.980699	4.73715	7.41e-06	0.000328075	FALSE	ma_1h/wa_1h
Zm00001d010575	-0.80751	5.72462	7.49e-06	0.00033089	FALSE	ma_1h/wa_1h
Zm00001d013407	-1.11483	5.90378	7.5e-06	0.00033089	FALSE	ma_1h/wa_1h
MSTRG.3467	1.54959	1.61632	7.51e-06	0.00033089	TRUE	ma_1h/wa_1h
Zm00001d051126	2.76365	0.516281	7.52e-06	0.00033089	TRUE	ma_1h/wa_1h
Zm00001d039183	2.18261	4.69377	7.57e-06	0.00033297	TRUE	ma_1h/wa_1h
Zm00001d031666	1.95162	5.01446	7.62e-06	0.000334538	TRUE	ma_1h/wa_1h
Zm00001d006759	1.07094	3.62705	7.65e-06	0.000335399	TRUE	ma_1h/wa_1h
Zm00001d030548	2.66156	0.475768	7.71e-06	0.000337178	TRUE	ma_1h/wa_1h
Zm00001d020418	3.22972	0.918619	7.82e-06	0.000341434	TRUE	ma_1h/wa_1h
Zm00001d001414	-1.05305	6.93896	8e-06	0.000348972	FALSE	ma_1h/wa_1h
Zm00001d021936	1.12611	4.93244	8.08e-06	0.000351981	TRUE	ma_1h/wa_1h
Zm00001d023810	-0.788789	5.10775	8.21e-06	0.000357063	FALSE	ma_1h/wa_1h
MSTRG.8927	1.79632	1.52534	8.38e-06	0.000363706	TRUE	ma_1h/wa_1h
Zm00001d023984	1.62316	5.29842	8.39e-06	0.000363706	TRUE	ma_1h/wa_1h
Zm00001d019399	2.51816	2.07246	8.5e-06	0.000367821	TRUE	ma_1h/wa_1h
Zm00001d040726	-1.29357	3.11077	8.59e-06	0.000371048	FALSE	ma_1h/wa_1h
Zm00001d030267	-1.39376	2.3676	8.89e-06	0.000383739	FALSE	ma_1h/wa_1h
Zm00001d022307	-1.01146	6.00603	9.14e-06	0.000393699	FALSE	ma_1h/wa_1h
Zm00001d048201	-0.914741	8.56321	9.28e-06	0.000399379	FALSE	ma_1h/wa_1h
Zm00001d032138	-0.70464	5.0883	9.34e-06	0.000401306	FALSE	ma_1h/wa_1h
Zm00001d013338	5.346	-2.26241	9.48e-06	0.000406646	TRUE	ma_1h/wa_1h
Zm00001d005698	0.959018	5.64014	9.56e-06	0.000409427	TRUE	ma_1h/wa_1h
Zm00001d047331	3.3186	0.0616849	9.67e-06	0.000413677	TRUE	ma_1h/wa_1h
Zm00001d002436	1.49477	4.31993	9.76e-06	0.000416731	TRUE	ma_1h/wa_1h
Zm00001d029208	-0.661658	4.6982	9.9e-06	0.000422133	FALSE	ma_1h/wa_1h
Zm00001d040839	1.28111	3.50406	1.02e-05	0.000433497	TRUE	ma_1h/wa_1h
MSTRG.9129	1.39676	2.68219	1.08e-05	0.000458564	TRUE	ma_1h/wa_1h
Zm00001d007491	-1.14566	2.7724	1.09e-05	0.00046222	FALSE	ma_1h/wa_1h
Zm00001d009985	-1.7185	2.46071	1.09e-05	0.00046222	FALSE	ma_1h/wa_1h
Zm00001d012325	-0.99525	4.25849	1.1e-05	0.000463484	FALSE	ma_1h/wa_1h
Zm00001d039923	6.70967	-2.72025	1.12e-05	0.00047251	TRUE	ma_1h/wa_1h
MSTRG.29937	6.65499	-2.73936	1.12e-05	0.00047251	TRUE	ma_1h/wa_1h
MSTRG.25626	1.27093	2.60921	1.13e-05	0.000476017	TRUE	ma_1h/wa_1h
MSTRG.1617	4.70229	-2.14489	1.14e-05	0.000479134	TRUE	ma_1h/wa_1h
MSTRG.1616	4.70229	-2.14489	1.14e-05	0.000479134	TRUE	ma_1h/wa_1h
Zm00001d047139	-5.36119	-0.534922	1.14e-05	0.000479134	FALSE	ma_1h/wa_1h
Zm00001d017084	2.04709	1.45479	1.15e-05	0.000481203	TRUE	ma_1h/wa_1h
MSTRG.28129	4.83602	-2.01534	1.16e-05	0.000484161	TRUE	ma_1h/wa_1h
Zm00001d002906	0.855586	5.73647	1.17e-05	0.000488255	TRUE	ma_1h/wa_1h
MSTRG.25056	4.61382	-2.21431	1.17e-05	0.000489322	TRUE	ma_1h/wa_1h
MSTRG.30947	6.69033	-2.71103	1.19e-05	0.000493496	TRUE	ma_1h/wa_1h
MSTRG.30853	1.61095	2.41929	1.2e-05	0.000497617	TRUE	ma_1h/wa_1h
Zm00001d002540	0.710257	5.37837	1.21e-05	0.000500275	TRUE	ma_1h/wa_1h
Zm00001d049157	-1.1631	5.52431	1.3e-05	0.00053663	FALSE	ma_1h/wa_1h
MSTRG.10441	-1.68678	1.40277	1.3e-05	0.00053663	FALSE	ma_1h/wa_1h
Zm00001d041853	-1.13964	3.11251	1.3e-05	0.00053663	FALSE	ma_1h/wa_1h
Zm00001d011638	1.05956	4.27515	1.3e-05	0.000537381	TRUE	ma_1h/wa_1h
Zm00001d005823	1.94806	3.22402	1.31e-05	0.000538719	TRUE	ma_1h/wa_1h
Zm00001d016664	0.887984	5.68333	1.31e-05	0.000539698	TRUE	ma_1h/wa_1h
Zm00001d048136	-0.840246	6.404	1.33e-05	0.000546118	FALSE	ma_1h/wa_1h
MSTRG.17488	2.83885	-0.633898	1.34e-05	0.000551382	TRUE	ma_1h/wa_1h
MSTRG.20320	-0.754888	3.9884	1.36e-05	0.000556222	FALSE	ma_1h/wa_1h
Zm00001d013842	-0.809611	6.73673	1.36e-05	0.00055705	FALSE	ma_1h/wa_1h
Zm00001d044908	1.25416	4.10085	1.39e-05	0.000568688	TRUE	ma_1h/wa_1h
MSTRG.18643	1.74344	4.34925	1.43e-05	0.000582859	TRUE	ma_1h/wa_1h
Zm00001d018161	0.840694	5.76692	1.46e-05	0.000595375	TRUE	ma_1h/wa_1h
Zm00001d034197	-1.47772	2.04899	1.48e-05	0.000603958	FALSE	ma_1h/wa_1h
Zm00001d038336	1.89393	1.58504	1.52e-05	0.000618277	TRUE	ma_1h/wa_1h
Zm00001d010448	0.838182	4.48819	1.55e-05	0.000629943	TRUE	ma_1h/wa_1h
Zm00001d012413	3.08909	2.1213	1.56e-05	0.000630701	TRUE	ma_1h/wa_1h
Zm00001d038815	-0.638021	4.99205	1.58e-05	0.000637302	FALSE	ma_1h/wa_1h
MSTRG.12636	-0.741191	4.31128	1.6e-05	0.000647314	FALSE	ma_1h/wa_1h
Zm00001d027375	-1.03386	3.82389	1.62e-05	0.00065216	FALSE	ma_1h/wa_1h
MSTRG.9095	2.07115	1.41117	1.63e-05	0.000657682	TRUE	ma_1h/wa_1h
Zm00001d041800	-1.59789	1.30855	1.68e-05	0.000676204	FALSE	ma_1h/wa_1h
Zm00001d040048	-1.71409	1.29965	1.69e-05	0.000677338	FALSE	ma_1h/wa_1h
Zm00001d042328	-0.726744	6.16913	1.7e-05	0.00068335	FALSE	ma_1h/wa_1h
Zm00001d036742	0.819297	3.7395	1.72e-05	0.000687455	TRUE	ma_1h/wa_1h
Zm00001d007329	2.32352	0.594093	1.72e-05	0.000687455	TRUE	ma_1h/wa_1h
Zm00001d027720	-3.49755	-0.938117	1.76e-05	0.000702201	FALSE	ma_1h/wa_1h
Zm00001d024200	-1.0137	4.68503	1.77e-05	0.000707209	FALSE	ma_1h/wa_1h
Zm00001d047547	-1.57654	1.03929	1.8e-05	0.000715532	FALSE	ma_1h/wa_1h
Zm00001d022099	-0.868351	4.67158	1.8e-05	0.000716487	FALSE	ma_1h/wa_1h
Zm00001d021208	-2.5122	0.973403	1.81e-05	0.000718559	FALSE	ma_1h/wa_1h
Zm00001d050885	6.55907	-2.82236	1.81e-05	0.000718559	TRUE	ma_1h/wa_1h
Zm00001d029688	0.718243	5.08421	1.81e-05	0.000718559	TRUE	ma_1h/wa_1h
Zm00001d021272	1.80127	1.08004	1.83e-05	0.000723658	TRUE	ma_1h/wa_1h
Zm00001d039492	-1.27665	6.38945	1.85e-05	0.00072949	FALSE	ma_1h/wa_1h
MSTRG.25386	2.84619	0.269901	1.86e-05	0.00073289	TRUE	ma_1h/wa_1h
Zm00001d002601	-0.83293	7.32382	1.86e-05	0.00073329	FALSE	ma_1h/wa_1h
Zm00001d040285	1.82369	1.67577	1.89e-05	0.000741369	TRUE	ma_1h/wa_1h
Zm00001d029686	-0.905005	3.46204	1.91e-05	0.000751648	FALSE	ma_1h/wa_1h
MSTRG.26948	1.07387	2.61028	1.93e-05	0.000756523	TRUE	ma_1h/wa_1h
Zm00001d013230	1.2901	5.52666	1.95e-05	0.00076224	TRUE	ma_1h/wa_1h
Zm00001d043323	4.35704	-1.34886	1.96e-05	0.000766308	TRUE	ma_1h/wa_1h
Zm00001d034118	1.59573	1.56285	1.97e-05	0.000767604	TRUE	ma_1h/wa_1h
Zm00001d003329	-0.713938	4.01769	1.97e-05	0.000767604	FALSE	ma_1h/wa_1h
Zm00001d002589	-0.981019	5.46244	1.99e-05	0.000772911	FALSE	ma_1h/wa_1h
Zm00001d039245	1.04022	2.9821	1.99e-05	0.000772911	TRUE	ma_1h/wa_1h
Zm00001d000634	1.70066	1.62355	2e-05	0.000775888	TRUE	ma_1h/wa_1h
Zm00001d049643	-0.800637	5.02893	2.03e-05	0.000786058	FALSE	ma_1h/wa_1h
Zm00001d025274	-0.804909	4.24491	2.06e-05	0.000798586	FALSE	ma_1h/wa_1h
Zm00001d013878	-1.00859	3.6934	2.1e-05	0.000810648	FALSE	ma_1h/wa_1h
MSTRG.15055	-2.71694	-0.149043	2.13e-05	0.000821885	FALSE	ma_1h/wa_1h
Zm00001d026088	2.75822	-0.360942	2.16e-05	0.000833106	TRUE	ma_1h/wa_1h
Zm00001d006169	-4.17988	-0.781909	2.2e-05	0.000848942	FALSE	ma_1h/wa_1h
Zm00001d044374	-0.851168	4.53925	2.31e-05	0.000890336	FALSE	ma_1h/wa_1h
Zm00001d022855	4.70189	-1.7569	2.33e-05	0.000893385	TRUE	ma_1h/wa_1h
Zm00001d002564	1.37204	4.0416	2.35e-05	0.000902534	TRUE	ma_1h/wa_1h
Zm00001d031325	-1.9316	7.12798	2.38e-05	0.000910122	FALSE	ma_1h/wa_1h
Zm00001d032279	0.649723	5.38672	2.38e-05	0.000910122	TRUE	ma_1h/wa_1h
Zm00001d018076	-0.945289	3.98477	2.42e-05	0.000923045	FALSE	ma_1h/wa_1h
Zm00001d014126	0.995595	3.05671	2.42e-05	0.000925161	TRUE	ma_1h/wa_1h
Zm00001d016982	-0.99295	4.62803	2.54e-05	0.00096658	FALSE	ma_1h/wa_1h
Zm00001d006717	0.728469	4.35469	2.54e-05	0.000967224	TRUE	ma_1h/wa_1h
Zm00001d030995	1.03865	4.45105	2.68e-05	0.00101724	TRUE	ma_1h/wa_1h
MSTRG.9150	2.62752	2.18131	2.71e-05	0.00102766	TRUE	ma_1h/wa_1h
MSTRG.25246	5.21423	-2.4027	2.81e-05	0.00106371	TRUE	ma_1h/wa_1h
Zm00001d017949	-0.894512	4.59783	2.82e-05	0.00106628	FALSE	ma_1h/wa_1h
Zm00001d021056	-1.32418	2.0848	2.85e-05	0.00107885	FALSE	ma_1h/wa_1h
MSTRG.19995	3.17598	-1.32699	2.86e-05	0.00108025	TRUE	ma_1h/wa_1h
MSTRG.20066	1.15766	3.49692	2.88e-05	0.0010866	TRUE	ma_1h/wa_1h
Zm00001d028214	0.792331	4.19113	2.89e-05	0.00108751	TRUE	ma_1h/wa_1h
Zm00001d050347	-0.83065	4.1523	2.91e-05	0.00109544	FALSE	ma_1h/wa_1h
Zm00001d040804	0.63444	6.58527	2.95e-05	0.0011065	TRUE	ma_1h/wa_1h
Zm00001d045043	0.761613	5.46392	2.96e-05	0.00111027	TRUE	ma_1h/wa_1h
Zm00001d028649	0.794021	3.66211	2.98e-05	0.0011167	TRUE	ma_1h/wa_1h
Zm00001d054080	-0.671087	4.69334	3.05e-05	0.00114156	FALSE	ma_1h/wa_1h
Zm00001d049173	1.46717	1.54636	3.11e-05	0.00116216	TRUE	ma_1h/wa_1h
Zm00001d037738	-1.96413	1.03917	3.12e-05	0.00116441	FALSE	ma_1h/wa_1h
Zm00001d023324	-1.71611	0.755519	3.13e-05	0.00116441	FALSE	ma_1h/wa_1h
Zm00001d040148	-1.00472	3.63363	3.16e-05	0.00117515	FALSE	ma_1h/wa_1h
Zm00001d010651	-1.51308	1.56942	3.18e-05	0.00118287	FALSE	ma_1h/wa_1h
Zm00001d019078	0.984547	6.13888	3.21e-05	0.00118994	TRUE	ma_1h/wa_1h
Zm00001d009570	-2.4076	2.56528	3.26e-05	0.00120687	FALSE	ma_1h/wa_1h
Zm00001d047973	-1.0094	5.04903	3.27e-05	0.00120687	FALSE	ma_1h/wa_1h
Zm00001d028391	-0.888029	4.39585	3.27e-05	0.00120687	FALSE	ma_1h/wa_1h
Zm00001d012242	-1.05053	3.41065	3.27e-05	0.00120687	FALSE	ma_1h/wa_1h
Zm00001d029078	-0.635285	5.32961	3.28e-05	0.00121013	FALSE	ma_1h/wa_1h
Zm00001d008772	-1.04571	4.88985	3.29e-05	0.00121166	FALSE	ma_1h/wa_1h
Zm00001d049276	-0.825174	5.21729	3.32e-05	0.00121916	FALSE	ma_1h/wa_1h
Zm00001d010785	-1.14565	2.58849	3.33e-05	0.00122235	FALSE	ma_1h/wa_1h
Zm00001d035411	0.740107	4.2742	3.41e-05	0.0012514	TRUE	ma_1h/wa_1h
MSTRG.5799	2.49653	2.49913	3.44e-05	0.00126148	TRUE	ma_1h/wa_1h
Zm00001d001349	1.65718	2.97595	3.46e-05	0.00126576	TRUE	ma_1h/wa_1h
Zm00001d039936	-1.39746	8.06741	3.58e-05	0.00130725	FALSE	ma_1h/wa_1h
Zm00001d051501	-1.42127	2.56889	3.59e-05	0.00130791	FALSE	ma_1h/wa_1h
Zm00001d040621	-0.835001	4.67634	3.61e-05	0.00131358	FALSE	ma_1h/wa_1h
Zm00001d035318	-0.765072	3.84103	3.74e-05	0.00135906	FALSE	ma_1h/wa_1h
Zm00001d043610	2.01094	5.62367	3.77e-05	0.00137076	TRUE	ma_1h/wa_1h
Zm00001d012292	0.968688	4.84101	3.86e-05	0.0014013	TRUE	ma_1h/wa_1h
Zm00001d024722	-0.587767	5.37919	3.9e-05	0.00141381	FALSE	ma_1h/wa_1h
Zm00001d035212	-0.614983	6.44017	3.91e-05	0.00141481	FALSE	ma_1h/wa_1h
Zm00001d003266	-1.01089	2.51552	3.94e-05	0.00142621	FALSE	ma_1h/wa_1h
Zm00001d017720	-0.857667	5.96972	4.01e-05	0.00144963	FALSE	ma_1h/wa_1h
Zm00001d008734	-0.687644	4.57586	4.06e-05	0.00146319	FALSE	ma_1h/wa_1h
Zm00001d034919	-0.689714	9.16741	4.08e-05	0.00147115	FALSE	ma_1h/wa_1h
Zm00001d049241	2.95108	-0.210095	4.15e-05	0.0014929	TRUE	ma_1h/wa_1h
Zm00001d004899	4.48528	-2.35157	4.17e-05	0.00149718	TRUE	ma_1h/wa_1h
Zm00001d025831	1.10834	3.47614	4.23e-05	0.0015169	TRUE	ma_1h/wa_1h
Zm00001d008273	1.80902	1.31234	4.32e-05	0.00154731	TRUE	ma_1h/wa_1h
Zm00001d050199	0.935692	3.0048	4.36e-05	0.00156193	TRUE	ma_1h/wa_1h
MSTRG.8971	2.83149	-0.125257	4.39e-05	0.00156809	TRUE	ma_1h/wa_1h
Zm00001d014748	1.34076	1.70926	4.47e-05	0.00159478	TRUE	ma_1h/wa_1h
Zm00001d028410	-1.26301	3.56541	4.5e-05	0.00160504	FALSE	ma_1h/wa_1h
Zm00001d026563	-1.17304	3.53323	4.53e-05	0.00161461	FALSE	ma_1h/wa_1h
Zm00001d009568	-1.24449	2.50067	4.64e-05	0.00164862	FALSE	ma_1h/wa_1h
Zm00001d007083	-3.43328	-0.835469	4.67e-05	0.00165762	FALSE	ma_1h/wa_1h
MSTRG.25698	4.31004	-2.08015	4.73e-05	0.00167783	TRUE	ma_1h/wa_1h
Zm00001d015243	0.760904	4.02674	4.79e-05	0.00169733	TRUE	ma_1h/wa_1h
Zm00001d023608	0.676371	4.31826	4.82e-05	0.00170471	TRUE	ma_1h/wa_1h
Zm00001d026737	-0.947148	3.82942	4.83e-05	0.00170774	FALSE	ma_1h/wa_1h
Zm00001d046667	2.07774	1.67432	4.9e-05	0.00172921	TRUE	ma_1h/wa_1h
MSTRG.30645	3.7844	-0.599884	4.91e-05	0.00172921	TRUE	ma_1h/wa_1h
Zm00001d031099	4.4798	-1.24002	4.91e-05	0.00172921	TRUE	ma_1h/wa_1h
Zm00001d029557	-0.881921	6.74756	4.95e-05	0.00173932	FALSE	ma_1h/wa_1h
Zm00001d001248	1.90744	1.21272	4.96e-05	0.00173932	TRUE	ma_1h/wa_1h
Zm00001d013313	2.03783	0.834333	4.96e-05	0.00173932	TRUE	ma_1h/wa_1h
Zm00001d012492	-0.958035	3.0185	4.99e-05	0.00174713	FALSE	ma_1h/wa_1h
Zm00001d031892	-0.65047	4.25396	5.06e-05	0.00176838	FALSE	ma_1h/wa_1h
Zm00001d026018	0.718448	5.84756	5.06e-05	0.00176838	TRUE	ma_1h/wa_1h
Zm00001d004611	2.01817	1.37016	5.08e-05	0.00177195	TRUE	ma_1h/wa_1h
Zm00001d013323	-0.813652	3.46278	5.1e-05	0.00177965	FALSE	ma_1h/wa_1h
Zm00001d018429	-1.02134	4.76314	5.13e-05	0.00178549	FALSE	ma_1h/wa_1h
Zm00001d002020	1.22597	2.0137	5.17e-05	0.0017988	TRUE	ma_1h/wa_1h
Zm00001d042099	2.00881	1.34392	5.18e-05	0.0017988	TRUE	ma_1h/wa_1h
Zm00001d007102	-0.811474	4.25445	5.31e-05	0.00184083	FALSE	ma_1h/wa_1h
MSTRG.16025	2.63275	-0.111664	5.31e-05	0.00184087	TRUE	ma_1h/wa_1h
Zm00001d005726	-0.640119	6.16655	5.32e-05	0.00184185	FALSE	ma_1h/wa_1h
Zm00001d039942	-2.62253	3.23938	5.33e-05	0.00184337	FALSE	ma_1h/wa_1h
Zm00001d021943	-1.11138	3.34834	5.34e-05	0.00184348	FALSE	ma_1h/wa_1h
Zm00001d003924	-1.59773	3.3444	5.37e-05	0.00185171	FALSE	ma_1h/wa_1h
MSTRG.24616	-0.869446	5.51193	5.52e-05	0.00190029	FALSE	ma_1h/wa_1h
MSTRG.6323	2.71764	1.52003	5.53e-05	0.00190139	TRUE	ma_1h/wa_1h
Zm00001d021414	-1.7381	1.50652	5.57e-05	0.00191398	FALSE	ma_1h/wa_1h
Zm00001d003369	-0.682445	4.15312	5.59e-05	0.00191709	FALSE	ma_1h/wa_1h
MSTRG.11044	0.93048	2.98811	5.65e-05	0.00193738	TRUE	ma_1h/wa_1h
Zm00001d047647	4.97112	-1.18995	5.69e-05	0.00194866	TRUE	ma_1h/wa_1h
Zm00001d045092	2.23752	0.823268	5.81e-05	0.00198567	TRUE	ma_1h/wa_1h
MSTRG.16953	3.84956	-1.84969	5.81e-05	0.00198567	TRUE	ma_1h/wa_1h
Zm00001d013231	2.74408	2.70784	5.92e-05	0.00202018	TRUE	ma_1h/wa_1h
Zm00001d047268	3.60179	-1.65825	6.12e-05	0.00208597	TRUE	ma_1h/wa_1h
Zm00001d022190	-0.632846	5.40962	6.14e-05	0.00208754	FALSE	ma_1h/wa_1h
Zm00001d050572	3.6222	-0.638676	6.15e-05	0.00209024	TRUE	ma_1h/wa_1h
Zm00001d043525	-0.98179	4.63436	6.33e-05	0.00214908	FALSE	ma_1h/wa_1h
Zm00001d012427	1.49592	2.33485	6.38e-05	0.00216148	TRUE	ma_1h/wa_1h
Zm00001d021123	-0.682697	5.83548	6.4e-05	0.0021676	FALSE	ma_1h/wa_1h
Zm00001d011444	-0.954829	4.29155	6.52e-05	0.00220371	FALSE	ma_1h/wa_1h
Zm00001d028093	0.728279	5.11589	6.65e-05	0.00224487	TRUE	ma_1h/wa_1h
Zm00001d013810	0.622513	6.02338	6.65e-05	0.00224487	TRUE	ma_1h/wa_1h
MSTRG.23676	-4.4624	-1.75836	6.68e-05	0.00225111	FALSE	ma_1h/wa_1h
Zm00001d039560	-1.13499	2.98779	6.8e-05	0.00228781	FALSE	ma_1h/wa_1h
MSTRG.12744	-4.01829	-1.65599	6.83e-05	0.00229682	FALSE	ma_1h/wa_1h
Zm00001d020051	0.817675	4.065	6.85e-05	0.0023014	TRUE	ma_1h/wa_1h
Zm00001d006948	1.54824	3.20525	6.92e-05	0.00232004	TRUE	ma_1h/wa_1h
Zm00001d005639	1.74104	0.940734	6.99e-05	0.00234102	TRUE	ma_1h/wa_1h
Zm00001d004867	-2.24633	1.05989	7e-05	0.00234102	FALSE	ma_1h/wa_1h
MSTRG.6491	3.13245	-1.0167	7.09e-05	0.00237	TRUE	ma_1h/wa_1h
Zm00001d020140	0.805488	4.56775	7.15e-05	0.00238731	TRUE	ma_1h/wa_1h
Zm00001d004972	0.962923	3.15936	7.21e-05	0.002405	TRUE	ma_1h/wa_1h
Zm00001d003277	-0.765758	5.80445	7.22e-05	0.00240523	FALSE	ma_1h/wa_1h
Zm00001d018746	-0.905771	4.58637	7.32e-05	0.00243574	FALSE	ma_1h/wa_1h
Zm00001d000229	-1.29758	2.56238	7.35e-05	0.00244342	FALSE	ma_1h/wa_1h
Zm00001d028752	-1.2896	3.76224	7.38e-05	0.00244981	FALSE	ma_1h/wa_1h
Zm00001d012401	-0.934638	6.40622	7.44e-05	0.00246463	FALSE	ma_1h/wa_1h
Zm00001d035603	0.905276	3.25616	7.51e-05	0.00248585	TRUE	ma_1h/wa_1h
Zm00001d024621	-0.909771	3.29093	7.66e-05	0.00253395	FALSE	ma_1h/wa_1h
Zm00001d049554	-1.16903	4.38548	7.7e-05	0.00254349	FALSE	ma_1h/wa_1h
Zm00001d010344	1.67867	0.802805	8.09e-05	0.00266919	TRUE	ma_1h/wa_1h
Zm00001d020638	1.05455	3.95681	8.2e-05	0.00270088	TRUE	ma_1h/wa_1h
Zm00001d035134	-1.03587	3.13995	8.22e-05	0.00270448	FALSE	ma_1h/wa_1h
Zm00001d028160	-0.608045	5.74656	8.25e-05	0.00271164	FALSE	ma_1h/wa_1h
Zm00001d018423	0.673474	6.61222	8.31e-05	0.00273046	TRUE	ma_1h/wa_1h
Zm00001d019277	-4.3198	-2.40943	8.33e-05	0.00273379	FALSE	ma_1h/wa_1h
Zm00001d027742	-0.870831	3.94502	8.35e-05	0.00273683	FALSE	ma_1h/wa_1h
Zm00001d029699	1.21358	5.30239	8.5e-05	0.00278067	TRUE	ma_1h/wa_1h
Zm00001d011211	-0.789618	3.44653	8.54e-05	0.00279047	FALSE	ma_1h/wa_1h
Zm00001d045432	1.16396	2.64443	8.59e-05	0.00280592	TRUE	ma_1h/wa_1h
Zm00001d024143	3.12911	-0.324537	8.64e-05	0.00281868	TRUE	ma_1h/wa_1h
Zm00001d043075	0.714111	4.28507	8.69e-05	0.00282932	TRUE	ma_1h/wa_1h
Zm00001d021935	1.37818	4.59657	8.7e-05	0.00282972	TRUE	ma_1h/wa_1h
Zm00001d042211	-0.718664	5.82921	8.74e-05	0.00284176	FALSE	ma_1h/wa_1h
Zm00001d043344	1.36724	6.24264	8.76e-05	0.00284451	TRUE	ma_1h/wa_1h
MSTRG.11479	4.10652	-0.613086	8.93e-05	0.00289684	TRUE	ma_1h/wa_1h
Zm00001d022081	1.64346	1.0215	8.99e-05	0.00291304	TRUE	ma_1h/wa_1h
Zm00001d014945	2.25606	0.0300976	9.15e-05	0.0029576	TRUE	ma_1h/wa_1h
MSTRG.10883	4.12717	-1.57228	9.16e-05	0.0029576	TRUE	ma_1h/wa_1h
Zm00001d014792	-0.625315	7.35519	9.16e-05	0.0029576	FALSE	ma_1h/wa_1h
Zm00001d042739	1.75275	4.0094	9.41e-05	0.00303434	TRUE	ma_1h/wa_1h
Zm00001d020315	-0.802931	5.32662	9.44e-05	0.00303914	FALSE	ma_1h/wa_1h
Zm00001d046888	-1.75099	2.19788	9.45e-05	0.00303914	FALSE	ma_1h/wa_1h
Zm00001d013795	-0.74063	7.61012	9.6e-05	0.00308378	FALSE	ma_1h/wa_1h
Zm00001d034107	0.658736	5.36933	9.66e-05	0.00310158	TRUE	ma_1h/wa_1h
Zm00001d052346	1.46625	2.45391	9.85e-05	0.0031567	TRUE	ma_1h/wa_1h
MSTRG.24693	1.30026	2.60429	9.95e-05	0.00318514	TRUE	ma_1h/wa_1h
Zm00001d003346	-1.68076	0.831892	9.97e-05	0.00318692	FALSE	ma_1h/wa_1h
Zm00001d009814	1.86143	1.55719	9.97e-05	0.00318692	TRUE	ma_1h/wa_1h
Zm00001d035080	1.38125	2.09846	9.99e-05	0.00318874	TRUE	ma_1h/wa_1h
Zm00001d027874	-0.832956	3.67859	0.000100102	0.00319121	FALSE	ma_1h/wa_1h
Zm00001d030998	-1.14675	2.17082	0.000102102	0.00325131	FALSE	ma_1h/wa_1h
Zm00001d013689	-1.95339	-0.0245055	0.000103732	0.0032995	FALSE	ma_1h/wa_1h
Zm00001d044389	1.30114	2.64499	0.000104661	0.00332531	TRUE	ma_1h/wa_1h
Zm00001d017380	1.08011	3.48	0.00010489	0.00332717	TRUE	ma_1h/wa_1h
Zm00001d051588	-0.721543	3.83705	0.000104955	0.00332717	FALSE	ma_1h/wa_1h
Zm00001d049508	4.36371	-1.76672	0.000105772	0.00334932	TRUE	ma_1h/wa_1h
Zm00001d050195	-0.991035	2.64011	0.000105929	0.00335056	FALSE	ma_1h/wa_1h
Zm00001d006910	-0.743605	5.66826	0.000106385	0.00336121	FALSE	ma_1h/wa_1h
MSTRG.31928	3.26677	-1.19887	0.000106731	0.00336839	TRUE	ma_1h/wa_1h
Zm00001d047823	-0.668888	4.0438	0.000109188	0.0034421	FALSE	ma_1h/wa_1h
Zm00001d002364	-1.04176	3.46731	0.000110311	0.00347364	FALSE	ma_1h/wa_1h
Zm00001d002435	2.41972	1.46353	0.000110575	0.00347452	TRUE	ma_1h/wa_1h
Zm00001d017486	-3.7772	-0.198124	0.000110585	0.00347452	FALSE	ma_1h/wa_1h
Zm00001d012131	-0.948122	4.2719	0.00011094	0.00348181	FALSE	ma_1h/wa_1h
Zm00001d044940	-0.779776	3.95148	0.000113818	0.00356819	FALSE	ma_1h/wa_1h
Zm00001d050864	1.75264	3.34143	0.000115318	0.00361123	TRUE	ma_1h/wa_1h
Zm00001d021812	-1.13579	2.38074	0.000115815	0.00362277	FALSE	ma_1h/wa_1h
Zm00001d003102	-2.0357	0.300213	0.000117165	0.00366096	FALSE	ma_1h/wa_1h
Zm00001d043786	-0.638592	5.93928	0.000117718	0.00367419	FALSE	ma_1h/wa_1h
Zm00001d029899	-0.722625	5.79333	0.000118459	0.00369324	FALSE	ma_1h/wa_1h
Zm00001d017537	-1.08689	2.1964	0.000120274	0.0037457	FALSE	ma_1h/wa_1h
MSTRG.9780	2.46811	-0.334662	0.000120615	0.00375218	TRUE	ma_1h/wa_1h
Zm00001d008133	0.905053	4.27392	0.000120838	0.00375499	TRUE	ma_1h/wa_1h
Zm00001d018118	3.15334	-0.581846	0.000121844	0.00378211	TRUE	ma_1h/wa_1h
Zm00001d003159	-0.872036	4.10649	0.000122362	0.00379404	FALSE	ma_1h/wa_1h
Zm00001d013098	1.25068	4.1605	0.000123692	0.00383105	TRUE	ma_1h/wa_1h
Zm00001d051088	1.71689	3.51091	0.000124333	0.0038467	TRUE	ma_1h/wa_1h
Zm00001d017377	-0.647888	4.25151	0.000124653	0.00385239	FALSE	ma_1h/wa_1h
Zm00001d032295	-1.05134	6.21477	0.000126215	0.00389534	FALSE	ma_1h/wa_1h
Zm00001d020383	-1.96427	0.812639	0.000126317	0.00389534	FALSE	ma_1h/wa_1h
Zm00001d030345	-0.733484	4.7219	0.000126517	0.00389724	FALSE	ma_1h/wa_1h
Zm00001d045204	-0.816126	4.19259	0.00012715	0.00391248	FALSE	ma_1h/wa_1h
Zm00001d016080	-0.801633	6.02701	0.000127401	0.00391595	FALSE	ma_1h/wa_1h
Zm00001d049786	-0.85631	4.80962	0.000128383	0.00394185	FALSE	ma_1h/wa_1h
Zm00001d037721	1.84827	0.788925	0.000129067	0.00395855	TRUE	ma_1h/wa_1h
MSTRG.6516	-1.21446	3.29079	0.000129551	0.0039691	FALSE	ma_1h/wa_1h
Zm00001d003945	-0.768951	6.77554	0.000130467	0.00399285	FALSE	ma_1h/wa_1h
Zm00001d022184	-0.630716	4.84185	0.000130697	0.00399558	FALSE	ma_1h/wa_1h
Zm00001d007495	-1.37391	1.39171	0.000130972	0.00399966	FALSE	ma_1h/wa_1h
MSTRG.25051	4.51602	-0.808356	0.000131179	0.00400166	TRUE	ma_1h/wa_1h
Zm00001d030556	1.31553	2.67327	0.000131462	0.00400597	TRUE	ma_1h/wa_1h
Zm00001d008176	0.673297	5.32825	0.000132275	0.00402641	TRUE	ma_1h/wa_1h
Zm00001d049793	-4.27918	-1.72032	0.000132919	0.00404039	FALSE	ma_1h/wa_1h
Zm00001d011543	-1.01318	4.06578	0.000133019	0.00404039	FALSE	ma_1h/wa_1h
MSTRG.23141	2.3965	2.52624	0.000134286	0.00406141	TRUE	ma_1h/wa_1h
Zm00001d015164	1.21724	2.22816	0.000134294	0.00406141	TRUE	ma_1h/wa_1h
Zm00001d011930	-3.94709	-1.98724	0.000134304	0.00406141	FALSE	ma_1h/wa_1h
Zm00001d021977	1.56927	1.17947	0.000134328	0.00406141	TRUE	ma_1h/wa_1h
Zm00001d050308	-1.68417	2.71419	0.000134429	0.00406141	FALSE	ma_1h/wa_1h
Zm00001d011056	2.25185	5.17633	0.000134778	0.00406761	TRUE	ma_1h/wa_1h
Zm00001d003125	-1.27641	2.51756	0.000135098	0.00407007	FALSE	ma_1h/wa_1h
Zm00001d008970	-1.07871	3.28356	0.000135147	0.00407007	FALSE	ma_1h/wa_1h
Zm00001d000294	0.62603	7.34249	0.000135295	0.00407021	TRUE	ma_1h/wa_1h
Zm00001d018961	-0.590809	4.45512	0.000135607	0.00407387	FALSE	ma_1h/wa_1h
MSTRG.28164	-1.08434	1.94579	0.000135705	0.00407387	FALSE	ma_1h/wa_1h
MSTRG.29228	4.71901	-2.08855	0.000138225	0.00414513	TRUE	ma_1h/wa_1h
Zm00001d028576	-0.889578	4.35735	0.00014061	0.0042122	FALSE	ma_1h/wa_1h
Zm00001d048208	-1.0064	3.0898	0.000141505	0.00423454	FALSE	ma_1h/wa_1h
Zm00001d026015	-0.982751	5.76082	0.000142607	0.004263	FALSE	ma_1h/wa_1h
Zm00001d029457	0.817451	5.6291	0.000143061	0.00427207	TRUE	ma_1h/wa_1h
Zm00001d005966	-0.60882	5.97017	0.000143492	0.00428043	FALSE	ma_1h/wa_1h
Zm00001d029442	-0.780335	3.86998	0.000144046	0.00429243	FALSE	ma_1h/wa_1h
Zm00001d003108	-1.1097	2.65828	0.000144429	0.00429783	FALSE	ma_1h/wa_1h
MSTRG.28119	3.10508	-0.242901	0.000144539	0.00429783	TRUE	ma_1h/wa_1h
Zm00001d050048	-1.24996	1.74609	0.000144683	0.00429783	FALSE	ma_1h/wa_1h
MSTRG.8421	-1.47191	1.14981	0.000144837	0.0042979	FALSE	ma_1h/wa_1h
Zm00001d039597	-0.83607	3.28526	0.000146728	0.00434945	FALSE	ma_1h/wa_1h
Zm00001d036972	0.742559	4.09087	0.000151298	0.00447802	TRUE	ma_1h/wa_1h
Zm00001d011655	-2.01127	0.992824	0.000151382	0.00447802	FALSE	ma_1h/wa_1h
Zm00001d007716	-0.547518	5.49872	0.00015247	0.00450083	FALSE	ma_1h/wa_1h
Zm00001d023261	4.15427	-1.79164	0.000152471	0.00450083	TRUE	ma_1h/wa_1h
Zm00001d048008	-0.625943	4.55855	0.000155094	0.0045735	FALSE	ma_1h/wa_1h
Zm00001d042482	0.669708	4.94056	0.000155503	0.0045808	TRUE	ma_1h/wa_1h
Zm00001d036008	-0.637522	4.99526	0.000155889	0.0045874	FALSE	ma_1h/wa_1h
Zm00001d013638	-2.07755	0.970261	0.000156259	0.0045935	FALSE	ma_1h/wa_1h
Zm00001d000408	0.607829	5.44176	0.000158799	0.00466331	TRUE	ma_1h/wa_1h
Zm00001d002966	-0.992354	3.07226	0.000160761	0.00471603	FALSE	ma_1h/wa_1h
MSTRG.12864	3.83847	0.0503906	0.000160962	0.00471706	TRUE	ma_1h/wa_1h
MSTRG.25538	4.06784	-2.26826	0.000162882	0.00476389	TRUE	ma_1h/wa_1h
Zm00001d012146	-0.875397	3.96919	0.000162897	0.00476389	FALSE	ma_1h/wa_1h
Zm00001d032311	0.930712	3.85137	0.000163219	0.00476838	TRUE	ma_1h/wa_1h
Zm00001d024486	2.23776	5.58053	0.000163723	0.00477699	TRUE	ma_1h/wa_1h
MSTRG.30323	1.99038	1.08619	0.000163851	0.00477699	TRUE	ma_1h/wa_1h
Zm00001d045756	0.582492	4.35443	0.00016698	0.0048632	TRUE	ma_1h/wa_1h
Zm00001d040125	-1.43015	1.36881	0.000168729	0.00490908	FALSE	ma_1h/wa_1h
Zm00001d022390	-0.562264	6.79592	0.000169878	0.00493745	FALSE	ma_1h/wa_1h
MSTRG.17392	3.11372	-0.152726	0.000170165	0.00494071	TRUE	ma_1h/wa_1h
Zm00001d003129	-0.689915	4.73969	0.000171289	0.00496827	FALSE	ma_1h/wa_1h
Zm00001d017597	-1.08951	3.78925	0.000171919	0.00498143	FALSE	ma_1h/wa_1h
Zm00001d035987	-1.22951	2.14041	0.000172848	0.00500071	FALSE	ma_1h/wa_1h
Zm00001d018981	-0.620314	8.14603	0.000172938	0.00500071	FALSE	ma_1h/wa_1h
Zm00001d003062	-0.705515	4.41466	0.000174812	0.00504973	FALSE	ma_1h/wa_1h
Zm00001d033943	1.69122	1.72208	0.000175586	0.00506693	TRUE	ma_1h/wa_1h
Zm00001d012993	-0.699603	4.67293	0.000176538	0.00508921	FALSE	ma_1h/wa_1h
Zm00001d051239	-1.35125	1.5406	0.000179872	0.00518006	FALSE	ma_1h/wa_1h
MSTRG.23098	3.91001	-1.73601	0.00018026	0.0051838	TRUE	ma_1h/wa_1h
MSTRG.20735	-1.25962	1.77658	0.000180368	0.0051838	FALSE	ma_1h/wa_1h
MSTRG.11666	4.16741	-2.5616	0.000180596	0.00518509	TRUE	ma_1h/wa_1h
Zm00001d031332	-0.929873	9.34927	0.000181136	0.00519532	FALSE	ma_1h/wa_1h
Zm00001d002278	-0.631581	6.92268	0.000182621	0.0052326	FALSE	ma_1h/wa_1h
Zm00001d027900	0.765133	3.98758	0.000184107	0.00526984	TRUE	ma_1h/wa_1h
Zm00001d003546	-1.05735	2.19884	0.000186018	0.00531917	FALSE	ma_1h/wa_1h
Zm00001d001585	-0.654914	6.98506	0.000186956	0.0053406	FALSE	ma_1h/wa_1h
Zm00001d020032	-1.10455	2.41405	0.000187699	0.00535643	FALSE	ma_1h/wa_1h
Zm00001d037095	-1.13401	2.77533	0.000189926	0.00541451	FALSE	ma_1h/wa_1h
Zm00001d012398	-1.49035	4.96748	0.000190157	0.00541564	FALSE	ma_1h/wa_1h
Zm00001d003406	-0.928707	3.70681	0.000191221	0.00543847	FALSE	ma_1h/wa_1h
zma-MIR162	-1.8109	0.364065	0.000191342	0.00543847	FALSE	ma_1h/wa_1h
MSTRG.2319	5.10936	2.14261	0.000192347	0.00546153	TRUE	ma_1h/wa_1h
Zm00001d013532	-0.887428	5.06864	0.000192554	0.00546193	FALSE	ma_1h/wa_1h
Zm00001d014291	0.668041	5.13607	0.000193219	0.0054753	TRUE	ma_1h/wa_1h
Zm00001d029011	-0.973253	2.75663	0.000194389	0.00549982	FALSE	ma_1h/wa_1h
Zm00001d038514	-2.19894	3.44928	0.000194571	0.00549982	FALSE	ma_1h/wa_1h
Zm00001d041082	1.71458	1.00299	0.000194667	0.00549982	TRUE	ma_1h/wa_1h
Zm00001d048563	-0.634821	5.09036	0.000196545	0.00554736	FALSE	ma_1h/wa_1h
Zm00001d000840	1.7667	1.51533	0.000197217	0.00556078	TRUE	ma_1h/wa_1h
Zm00001d026094	-1.22679	4.49256	0.000197495	0.00556308	FALSE	ma_1h/wa_1h
Zm00001d048099	-0.962158	2.25399	0.000200781	0.00565001	FALSE	ma_1h/wa_1h
Zm00001d038558	-0.616042	5.88098	0.000201099	0.00565334	FALSE	ma_1h/wa_1h
Zm00001d026395	-3.87906	-2.34077	0.00020209	0.00567255	FALSE	ma_1h/wa_1h
Zm00001d024004	-0.556329	5.28	0.000202183	0.00567255	FALSE	ma_1h/wa_1h
Zm00001d042887	-1.50438	2.23162	0.000202875	0.00568632	FALSE	ma_1h/wa_1h
Zm00001d029151	-0.870306	6.17468	0.000204285	0.00572018	FALSE	ma_1h/wa_1h
Zm00001d013249	-0.592872	4.2345	0.000204988	0.00573419	FALSE	ma_1h/wa_1h
MSTRG.27872	-1.17712	2.02741	0.00020521	0.00573474	FALSE	ma_1h/wa_1h
Zm00001d038465	-1.10309	2.6517	0.000205796	0.00574544	FALSE	ma_1h/wa_1h
MSTRG.10165	3.30085	-2.06965	0.000208207	0.00580702	TRUE	ma_1h/wa_1h
Zm00001d011708	0.689059	4.08964	0.000208433	0.0058076	TRUE	ma_1h/wa_1h
Zm00001d047893	1.08183	5.76187	0.000209897	0.00584156	TRUE	ma_1h/wa_1h
Zm00001d037909	2.95227	0.769328	0.000210192	0.00584156	TRUE	ma_1h/wa_1h
Zm00001d043665	1.3311	2.66167	0.000210271	0.00584156	TRUE	ma_1h/wa_1h
Zm00001d008389	0.594652	5.52195	0.000211747	0.0058768	TRUE	ma_1h/wa_1h
Zm00001d007290	-0.857696	3.96106	0.00021235	0.00588777	FALSE	ma_1h/wa_1h
Zm00001d002025	-1.25941	1.73432	0.000213877	0.00592432	FALSE	ma_1h/wa_1h
Zm00001d042886	-1.02457	6.26802	0.000214626	0.00593674	FALSE	ma_1h/wa_1h
Zm00001d040468	1.39084	5.35327	0.000214745	0.00593674	TRUE	ma_1h/wa_1h
Zm00001d000176	-0.784238	3.4338	0.000217897	0.00601799	FALSE	ma_1h/wa_1h
MSTRG.9294	4.00093	-2.33841	0.000218449	0.00602737	TRUE	ma_1h/wa_1h
Zm00001d016401	1.66241	3.40855	0.000219532	0.00604642	TRUE	ma_1h/wa_1h
MSTRG.6305	-4.31226	-0.164203	0.000219567	0.00604642	FALSE	ma_1h/wa_1h
Zm00001d039772	0.794604	3.6037	0.000219798	0.00604689	TRUE	ma_1h/wa_1h
Zm00001d028064	-0.690533	5.73249	0.000223575	0.00614484	FALSE	ma_1h/wa_1h
MSTRG.9835	-1.09149	2.70219	0.000226873	0.00622944	FALSE	ma_1h/wa_1h
Zm00001d050019	-1.80504	0.224406	0.000229176	0.00628657	FALSE	ma_1h/wa_1h
Zm00001d010062	-0.770583	3.40297	0.000232789	0.00637949	FALSE	ma_1h/wa_1h
Zm00001d005392	0.645126	6.13168	0.000233276	0.00638665	TRUE	ma_1h/wa_1h
Zm00001d003212	-0.811995	4.02997	0.000233859	0.00639644	FALSE	ma_1h/wa_1h
Zm00001d013617	2.50736	-0.528716	0.000234663	0.00640831	TRUE	ma_1h/wa_1h
Zm00001d042325	-0.641816	4.25185	0.000234746	0.00640831	FALSE	ma_1h/wa_1h
Zm00001d048066	0.748555	3.72694	0.000238977	0.00651752	TRUE	ma_1h/wa_1h
MSTRG.26794	2.07078	0.207632	0.000239835	0.00653463	TRUE	ma_1h/wa_1h
Zm00001d000195	2.8439	-1.4181	0.000240215	0.00653869	TRUE	ma_1h/wa_1h
Zm00001d029673	-0.704999	5.37706	0.000242679	0.00659942	FALSE	ma_1h/wa_1h
Zm00001d023828	2.3614	1.35263	0.000244326	0.00663783	TRUE	ma_1h/wa_1h
Zm00001d038846	-1.04181	5.75767	0.000245625	0.00666087	FALSE	ma_1h/wa_1h
Zm00001d047951	0.558888	5.77143	0.000245644	0.00666087	TRUE	ma_1h/wa_1h
Zm00001d042926	-0.916636	2.57542	0.00024609	0.00666656	FALSE	ma_1h/wa_1h
MSTRG.27174	2.81658	-1.13726	0.000247128	0.0066883	TRUE	ma_1h/wa_1h
Zm00001d007638	-0.564967	5.22505	0.000247913	0.00669321	FALSE	ma_1h/wa_1h
Zm00001d023843	1.49769	3.34899	0.000247999	0.00669321	TRUE	ma_1h/wa_1h
Zm00001d026786	-0.613219	6.21207	0.000248019	0.00669321	FALSE	ma_1h/wa_1h
Zm00001d026431	2.03212	0.830255	0.000249045	0.00670955	TRUE	ma_1h/wa_1h
Zm00001d047952	2.28589	-0.40072	0.000249099	0.00670955	TRUE	ma_1h/wa_1h
Zm00001d042353	1.18933	2.11605	0.000250371	0.00673633	TRUE	ma_1h/wa_1h
Zm00001d026329	-0.814097	4.77026	0.000250569	0.00673633	FALSE	ma_1h/wa_1h
Zm00001d039919	-1.34152	1.32017	0.000251505	0.00675507	FALSE	ma_1h/wa_1h
Zm00001d016760	1.88551	1.72696	0.00025175	0.00675524	TRUE	ma_1h/wa_1h
Zm00001d006779	-0.556455	6.15109	0.000255377	0.00684609	FALSE	ma_1h/wa_1h
Zm00001d020639	-0.660856	4.88564	0.000257438	0.00689482	FALSE	ma_1h/wa_1h
Zm00001d025528	0.667279	3.85692	0.000260097	0.00695945	TRUE	ma_1h/wa_1h
Zm00001d024975	-0.764255	4.34756	0.000260626	0.00696702	FALSE	ma_1h/wa_1h
Zm00001d024913	-0.568692	5.15419	0.000262521	0.00700257	FALSE	ma_1h/wa_1h
MSTRG.18016	0.657047	5.53543	0.000262639	0.00700257	TRUE	ma_1h/wa_1h
Zm00001d016382	-0.653201	5.66924	0.000262699	0.00700257	FALSE	ma_1h/wa_1h
Zm00001d017762	1.19219	4.55596	0.000262946	0.00700257	TRUE	ma_1h/wa_1h
MSTRG.85	1.05217	4.44627	0.000266463	0.00708779	TRUE	ma_1h/wa_1h
Zm00001d034045	-1.69467	1.26726	0.000266647	0.00708779	FALSE	ma_1h/wa_1h
Zm00001d051413	-2.63483	0.791903	0.000266924	0.00708852	FALSE	ma_1h/wa_1h
Zm00001d046226	1.17411	7.24596	0.000267746	0.00709917	TRUE	ma_1h/wa_1h
Zm00001d051166	1.42243	2.81812	0.000267827	0.00709917	TRUE	ma_1h/wa_1h
Zm00001d040725	-0.861675	3.6293	0.000270192	0.00715517	FALSE	ma_1h/wa_1h
MSTRG.3540	2.71796	-0.951636	0.000270937	0.00716817	TRUE	ma_1h/wa_1h
Zm00001d030577	1.05463	2.52494	0.000272208	0.00719507	TRUE	ma_1h/wa_1h
Zm00001d029816	-1.39234	1.77097	0.00027305	0.00721062	FALSE	ma_1h/wa_1h
Zm00001d027499	1.42145	3.65889	0.000273645	0.00721959	TRUE	ma_1h/wa_1h
Zm00001d008573	-0.865516	4.99115	0.000274738	0.00723102	FALSE	ma_1h/wa_1h
Zm00001d015308	-0.5929	5.26613	0.000274748	0.00723102	FALSE	ma_1h/wa_1h
Zm00001d048449	0.563227	6.01445	0.000274845	0.00723102	TRUE	ma_1h/wa_1h
Zm00001d040315	4.16535	-2.58482	0.000278025	0.00730791	TRUE	ma_1h/wa_1h
Zm00001d014503	0.922102	2.86396	0.00027858	0.00731569	TRUE	ma_1h/wa_1h
Zm00001d008095	0.862322	2.98657	0.00027962	0.0073362	TRUE	ma_1h/wa_1h
MSTRG.22145	1.01435	3.47465	0.000280658	0.00735044	TRUE	ma_1h/wa_1h
Zm00001d020136	0.633669	4.22965	0.000280682	0.00735044	TRUE	ma_1h/wa_1h
Zm00001d017789	-1.12989	2.52339	0.000281322	0.00736038	FALSE	ma_1h/wa_1h
Zm00001d047260	-0.675094	5.29288	0.000281938	0.0073697	FALSE	ma_1h/wa_1h
MSTRG.24659	1.46327	2.8358	0.000285707	0.00746133	TRUE	ma_1h/wa_1h
Zm00001d010007	-0.84801	3.67756	0.000286029	0.00746285	FALSE	ma_1h/wa_1h
zma-MIR156k	0.688065	4.42463	0.00028896	0.00753167	TRUE	ma_1h/wa_1h
Zm00001d016354	4.27837	-2.0641	0.000289199	0.00753167	TRUE	ma_1h/wa_1h
Zm00001d044156	1.53093	6.82692	0.000291615	0.00758761	TRUE	ma_1h/wa_1h
Zm00001d012605	-0.642655	4.38922	0.000296731	0.00771364	FALSE	ma_1h/wa_1h
Zm00001d006630	-0.709015	4.05838	0.000297114	0.00771651	FALSE	ma_1h/wa_1h
Zm00001d017826	2.03288	0.395459	0.000306439	0.00795141	TRUE	ma_1h/wa_1h
Zm00001d015905	-0.626619	4.67383	0.000306944	0.00795722	FALSE	ma_1h/wa_1h
Zm00001d027667	0.642248	7.40296	0.000309782	0.00802344	TRUE	ma_1h/wa_1h
Zm00001d027505	-0.873546	3.19131	0.000310606	0.00803711	FALSE	ma_1h/wa_1h
MSTRG.19470	-1.68913	1.25287	0.000310878	0.00803711	FALSE	ma_1h/wa_1h
Zm00001d034249	-1.18127	4.6782	0.000313065	0.00808628	FALSE	ma_1h/wa_1h
MSTRG.17391	4.5165	-0.0863887	0.000313743	0.0080964	TRUE	ma_1h/wa_1h
Zm00001d017240	0.819943	5.87101	0.000314319	0.00810038	TRUE	ma_1h/wa_1h
Zm00001d046364	0.652331	4.14408	0.00031447	0.00810038	TRUE	ma_1h/wa_1h
Zm00001d005791	-0.803495	6.6682	0.000315603	0.0081222	FALSE	ma_1h/wa_1h
Zm00001d046491	-0.583665	5.21745	0.000316464	0.0081317	FALSE	ma_1h/wa_1h
Zm00001d007379	1.08373	2.06578	0.000316547	0.0081317	TRUE	ma_1h/wa_1h
Zm00001d011853	-1.91243	0.175176	0.000319155	0.00819125	FALSE	ma_1h/wa_1h
Zm00001d043663	2.59926	0.770219	0.000319803	0.00820045	TRUE	ma_1h/wa_1h
Zm00001d047994	-0.679899	5.98297	0.000321404	0.00823404	FALSE	ma_1h/wa_1h
Zm00001d036489	-0.576507	4.90483	0.000321735	0.00823507	FALSE	ma_1h/wa_1h
Zm00001d042386	-0.765668	3.84083	0.000322456	0.00824107	FALSE	ma_1h/wa_1h
MSTRG.734	-2.70092	-1.63229	0.000322551	0.00824107	FALSE	ma_1h/wa_1h
Zm00001d009317	0.572783	4.43882	0.000324057	0.00827207	TRUE	ma_1h/wa_1h
Zm00001d042104	1.27829	6.57143	0.000325747	0.00830773	TRUE	ma_1h/wa_1h
Zm00001d053925	-0.588365	6.5881	0.00032758	0.00834694	FALSE	ma_1h/wa_1h
MSTRG.17038	2.71075	3.0158	0.000330015	0.00840144	TRUE	ma_1h/wa_1h
Zm00001d038533	-0.542993	4.65181	0.000332517	0.0084518	FALSE	ma_1h/wa_1h
Zm00001d005315	0.654342	6.4151	0.000332613	0.0084518	TRUE	ma_1h/wa_1h
Zm00001d039575	0.572001	4.40415	0.000332889	0.0084518	TRUE	ma_1h/wa_1h
Zm00001d054074	-1.88098	0.344906	0.000333768	0.00846653	FALSE	ma_1h/wa_1h
Zm00001d001587	-0.823249	3.37019	0.000338841	0.00858751	FALSE	ma_1h/wa_1h
Zm00001d020652	2.45776	0.366394	0.000340017	0.00860962	TRUE	ma_1h/wa_1h
Zm00001d022560	0.796739	4.32057	0.000340917	0.00862468	TRUE	ma_1h/wa_1h
Zm00001d026390	-1.66251	2.51747	0.000342019	0.00864316	FALSE	ma_1h/wa_1h
Zm00001d017970	3.0271	-0.592997	0.000342258	0.00864316	TRUE	ma_1h/wa_1h
Zm00001d016708	0.863713	5.9895	0.00034695	0.00875385	TRUE	ma_1h/wa_1h
Zm00001d039053	0.556261	4.80266	0.000347979	0.00877197	TRUE	ma_1h/wa_1h
Zm00001d051499	-0.70395	3.67788	0.000351964	0.00886454	FALSE	ma_1h/wa_1h
MSTRG.24949	4.08195	-2.20511	0.000352294	0.00886498	TRUE	ma_1h/wa_1h
Zm00001d018473	-0.630995	4.20738	0.000353774	0.0088943	FALSE	ma_1h/wa_1h
Zm00001d018941	-0.818275	5.10965	0.000354375	0.00890151	FALSE	ma_1h/wa_1h
Zm00001d039524	-1.93697	3.79308	0.000358049	0.00898582	FALSE	ma_1h/wa_1h
Zm00001d027901	-1.12691	5.8007	0.000360308	0.00903451	FALSE	ma_1h/wa_1h
Zm00001d053908	-0.678445	7.82939	0.000365533	0.0091574	FALSE	ma_1h/wa_1h
Zm00001d045884	1.67786	1.25971	0.000369046	0.00923724	TRUE	ma_1h/wa_1h
Zm00001d030544	1.04732	3.32083	0.000373467	0.00933964	TRUE	ma_1h/wa_1h
Zm00001d012383	1.91938	0.905967	0.000379175	0.00947403	TRUE	ma_1h/wa_1h
Zm00001d027443	-0.951375	3.95087	0.000379756	0.00948017	FALSE	ma_1h/wa_1h
Zm00001d027537	-1.23009	2.11829	0.000380614	0.00949321	FALSE	ma_1h/wa_1h
Zm00001d021816	-1.66251	0.992729	0.000381922	0.00951368	FALSE	ma_1h/wa_1h
Zm00001d017615	1.70917	1.28396	0.000382106	0.00951368	TRUE	ma_1h/wa_1h
Zm00001d023330	0.922294	2.8513	0.00038298	0.00952706	TRUE	ma_1h/wa_1h
Zm00001d016866	0.524598	5.46733	0.000385131	0.00957214	TRUE	ma_1h/wa_1h
Zm00001d008338	0.842282	2.9226	0.000386469	0.00959697	TRUE	ma_1h/wa_1h
Zm00001d016840	3.3078	0.59104	0.000387755	0.00962047	TRUE	ma_1h/wa_1h
Zm00001d002847	1.05213	6.47631	0.00038817	0.00962234	TRUE	ma_1h/wa_1h
Zm00001d003428	-0.719162	3.7463	0.000390292	0.00966646	FALSE	ma_1h/wa_1h
Zm00001d006110	-1.06937	2.84557	0.000391968	0.0096995	FALSE	ma_1h/wa_1h
Zm00001d044478	-0.562827	5.75136	0.000393045	0.00971766	FALSE	ma_1h/wa_1h
Zm00001d040660	-0.655711	4.32471	0.000396694	0.0097993	FALSE	ma_1h/wa_1h
Zm00001d044110	-0.745674	3.78919	0.000400676	0.00988905	FALSE	ma_1h/wa_1h
Zm00001d031947	2.89959	-1.87162	0.000402841	0.00993382	TRUE	ma_1h/wa_1h
Zm00001d036440	0.555951	5.44536	0.000403933	0.00995207	TRUE	ma_1h/wa_1h
Zm00001d048416	2.36327	5.24721	0.000405335	0.00997794	TRUE	ma_1h/wa_1h
Zm00001d003431	3.95507	-2.02856	0.000412773	0.0101522	TRUE	ma_1h/wa_1h
Zm00001d007789	0.969574	3.26806	0.000415045	0.0101992	TRUE	ma_1h/wa_1h
Zm00001d007752	1.23729	2.67206	0.000418303	0.0102704	TRUE	ma_1h/wa_1h
Zm00001d020705	-1.0006	2.97604	0.000420842	0.0103238	FALSE	ma_1h/wa_1h
Zm00001d051110	-0.723506	4.5874	0.00042132	0.0103265	FALSE	ma_1h/wa_1h
Zm00001d047081	-0.634593	4.66774	0.00042184	0.0103303	FALSE	ma_1h/wa_1h
Zm00001d020353	-0.779145	3.46263	0.000425018	0.0103919	FALSE	ma_1h/wa_1h
Zm00001d023908	0.5692	4.3097	0.000425088	0.0103919	TRUE	ma_1h/wa_1h
Zm00001d002543	-1.01517	5.8932	0.000428692	0.010471	FALSE	ma_1h/wa_1h
Zm00001d036647	2.38209	0.667064	0.000430036	0.0104947	TRUE	ma_1h/wa_1h
Zm00001d017438	1.29997	2.82934	0.00043354	0.0105711	TRUE	ma_1h/wa_1h
Zm00001d037724	-0.64268	5.21923	0.000434433	0.0105838	FALSE	ma_1h/wa_1h
Zm00001d018750	-4.05203	-1.90971	0.000437648	0.0106458	FALSE	ma_1h/wa_1h
Zm00001d028555	-2.99934	7.76678	0.000437732	0.0106458	FALSE	ma_1h/wa_1h
Zm00001d013221	-0.739652	5.26015	0.000443921	0.0107871	FALSE	ma_1h/wa_1h
Zm00001d014993	-0.829884	8.6367	0.000444394	0.0107893	FALSE	ma_1h/wa_1h
MSTRG.3178	-3.01787	-1.54764	0.000446486	0.0108308	FALSE	ma_1h/wa_1h
Zm00001d035253	0.50612	5.74137	0.00044829	0.0108653	TRUE	ma_1h/wa_1h
Zm00001d036485	-2.53065	2.61542	0.000449561	0.0108868	FALSE	ma_1h/wa_1h
Zm00001d042463	-0.889626	3.02728	0.000450561	0.0109017	FALSE	ma_1h/wa_1h
MSTRG.16261	1.76012	0.480833	0.000451804	0.010922	TRUE	ma_1h/wa_1h
Zm00001d021695	1.68143	3.79751	0.000452174	0.010922	TRUE	ma_1h/wa_1h
Zm00001d034050	0.773195	3.21375	0.000455333	0.0109889	TRUE	ma_1h/wa_1h
Zm00001d020687	-0.72971	6.74368	0.000456295	0.0110028	FALSE	ma_1h/wa_1h
MSTRG.16530	1.91322	1.80624	0.000460973	0.0111061	TRUE	ma_1h/wa_1h
Zm00001d027415	0.896644	3.37486	0.000462194	0.0111261	TRUE	ma_1h/wa_1h
Zm00001d034405	-0.579464	5.21884	0.000464968	0.0111753	FALSE	ma_1h/wa_1h
Zm00001d002200	0.767009	3.30231	0.000465029	0.0111753	TRUE	ma_1h/wa_1h
MSTRG.26462	-1.35311	1.81057	0.000469301	0.0112684	FALSE	ma_1h/wa_1h
Zm00001d038678	-0.617332	5.5763	0.000470917	0.0112976	FALSE	ma_1h/wa_1h
MSTRG.22827	1.50602	1.42549	0.000472879	0.0113351	TRUE	ma_1h/wa_1h
Zm00001d047168	1.36812	1.6804	0.000473539	0.0113363	TRUE	ma_1h/wa_1h
Zm00001d044650	-1.11359	2.47774	0.000473732	0.0113363	FALSE	ma_1h/wa_1h
MSTRG.4219	4.24673	-0.728456	0.000474239	0.0113389	TRUE	ma_1h/wa_1h
Zm00001d025814	1.11934	4.14248	0.000477078	0.0113971	TRUE	ma_1h/wa_1h
Zm00001d041656	2.13368	0.0156826	0.000479001	0.011426	TRUE	ma_1h/wa_1h
Zm00001d008865	1.15147	2.23625	0.000479263	0.011426	TRUE	ma_1h/wa_1h
Zm00001d031290	-0.810008	5.64609	0.000479496	0.011426	FALSE	ma_1h/wa_1h
Zm00001d042909	1.40374	2.40929	0.000480921	0.0114503	TRUE	ma_1h/wa_1h
Zm00001d042041	-4.09011	-2.49181	0.000482668	0.0114822	FALSE	ma_1h/wa_1h
Zm00001d029359	0.810296	5.49195	0.000483814	0.0114927	TRUE	ma_1h/wa_1h
Zm00001d015412	-0.819122	3.04786	0.000483921	0.0114927	FALSE	ma_1h/wa_1h
Zm00001d007820	-1.09267	3.71914	0.000484337	0.011493	FALSE	ma_1h/wa_1h
Zm00001d034433	-0.580102	6.80939	0.00048541	0.0115006	FALSE	ma_1h/wa_1h
Zm00001d021494	0.577803	4.17601	0.000485471	0.0115006	TRUE	ma_1h/wa_1h
Zm00001d048561	-0.724705	4.67294	0.00048948	0.0115859	FALSE	ma_1h/wa_1h
Zm00001d041343	0.731543	5.30876	0.000491223	0.0116174	TRUE	ma_1h/wa_1h
Zm00001d001303	2.96469	-1.71759	0.000492568	0.0116395	TRUE	ma_1h/wa_1h
Zm00001d052767	0.667497	4.09059	0.000492986	0.0116396	TRUE	ma_1h/wa_1h
Zm00001d007285	1.1496	3.85827	0.000494295	0.0116608	TRUE	ma_1h/wa_1h
Zm00001d012973	-0.579532	6.85667	0.000494993	0.0116676	FALSE	ma_1h/wa_1h
Zm00001d029708	1.19636	4.13778	0.000495532	0.0116706	TRUE	ma_1h/wa_1h
Zm00001d032825	0.909886	4.50764	0.000498119	0.0117217	TRUE	ma_1h/wa_1h
Zm00001d011236	-0.651121	5.9716	0.000500858	0.0117764	FALSE	ma_1h/wa_1h
Zm00001d044073	1.14223	2.23833	0.000502646	0.0118086	TRUE	ma_1h/wa_1h
Zm00001d035845	-3.99199	-1.31434	0.000504057	0.011832	FALSE	ma_1h/wa_1h
Zm00001d012169	-0.911591	2.70673	0.000504937	0.0118371	FALSE	ma_1h/wa_1h
Zm00001d034663	-0.61651	4.89741	0.000505113	0.0118371	FALSE	ma_1h/wa_1h
Zm00001d032250	-0.725129	4.06651	0.000506036	0.0118489	FALSE	ma_1h/wa_1h
Zm00001d008462	0.918571	4.90591	0.000507514	0.0118737	TRUE	ma_1h/wa_1h
Zm00001d003059	1.57609	4.45914	0.000512412	0.0119784	TRUE	ma_1h/wa_1h
MSTRG.20268	4.34361	-1.1336	0.000516581	0.0120651	TRUE	ma_1h/wa_1h
Zm00001d037694	1.31875	1.44037	0.000516972	0.0120651	TRUE	ma_1h/wa_1h
Zm00001d049471	2.22608	0.0367546	0.00051742	0.0120656	TRUE	ma_1h/wa_1h
Zm00001d026026	-0.844188	2.7806	0.000518728	0.0120862	FALSE	ma_1h/wa_1h
Zm00001d020408	-1.38163	2.12061	0.00052278	0.0121593	FALSE	ma_1h/wa_1h
Zm00001d054043	-0.822995	7.90407	0.000523003	0.0121593	FALSE	ma_1h/wa_1h
Zm00001d036880	0.904728	5.33593	0.000523156	0.0121593	TRUE	ma_1h/wa_1h
Zm00001d051306	-0.892828	7.61403	0.000524823	0.0121841	FALSE	ma_1h/wa_1h
Zm00001d050755	0.626574	5.2572	0.000525084	0.0121841	TRUE	ma_1h/wa_1h
Zm00001d004358	-1.19567	1.51525	0.000527297	0.0122254	FALSE	ma_1h/wa_1h
Zm00001d039715	-0.711529	8.30062	0.000529999	0.0122615	FALSE	ma_1h/wa_1h
MSTRG.15015	3.58324	-2.03704	0.000530017	0.0122615	TRUE	ma_1h/wa_1h
Zm00001d047732	-1.06748	2.64095	0.000530151	0.0122615	FALSE	ma_1h/wa_1h
Zm00001d021933	-0.682213	3.60691	0.000531924	0.0122924	FALSE	ma_1h/wa_1h
MSTRG.26225	-2.43373	-0.108993	0.000534494	0.0123418	FALSE	ma_1h/wa_1h
MSTRG.6196	-1.38898	0.683687	0.000535309	0.0123505	FALSE	ma_1h/wa_1h
Zm00001d046263	0.947541	4.29931	0.000536971	0.0123787	TRUE	ma_1h/wa_1h
MSTRG.20960	1.18044	1.39673	0.000538126	0.0123953	TRUE	ma_1h/wa_1h
Zm00001d011895	3.478	0.699476	0.000538607	0.0123963	TRUE	ma_1h/wa_1h
Zm00001d048085	-0.746429	3.75483	0.000540797	0.0124366	FALSE	ma_1h/wa_1h
Zm00001d042954	-0.591822	4.58841	0.000545344	0.012531	FALSE	ma_1h/wa_1h
Zm00001d012629	0.635515	5.97542	0.00054655	0.0125485	TRUE	ma_1h/wa_1h
Zm00001d007876	-3.43978	-1.04494	0.000550144	0.0126208	FALSE	ma_1h/wa_1h
Zm00001d021433	-0.664807	6.60045	0.000551378	0.0126374	FALSE	ma_1h/wa_1h
Zm00001d045862	2.09507	0.604886	0.000551763	0.0126374	TRUE	ma_1h/wa_1h
MSTRG.23873	1.1618	2.19665	0.0005534	0.0126647	TRUE	ma_1h/wa_1h
Zm00001d032691	2.47355	1.03385	0.000555623	0.0126844	TRUE	ma_1h/wa_1h
Zm00001d012285	-1.53893	1.73236	0.000555901	0.0126844	FALSE	ma_1h/wa_1h
Zm00001d039565	-1.23231	2.51561	0.00055599	0.0126844	FALSE	ma_1h/wa_1h
Zm00001d016625	0.783385	4.01051	0.000556054	0.0126844	TRUE	ma_1h/wa_1h
Zm00001d008262	-0.950737	3.06293	0.000558236	0.0127131	FALSE	ma_1h/wa_1h
Zm00001d033909	2.37975	-0.751744	0.000558503	0.0127131	TRUE	ma_1h/wa_1h
Zm00001d034240	-0.585322	5.85096	0.000558659	0.0127131	FALSE	ma_1h/wa_1h
Zm00001d044808	-0.845666	3.25354	0.000562285	0.0127853	FALSE	ma_1h/wa_1h
MSTRG.151	1.74032	1.44045	0.000564667	0.0128201	TRUE	ma_1h/wa_1h
MSTRG.22064	0.81138	2.96168	0.000564721	0.0128201	TRUE	ma_1h/wa_1h
Zm00001d022277	0.685082	4.90139	0.000568056	0.012877	TRUE	ma_1h/wa_1h
Zm00001d048095	0.764013	5.68534	0.000568137	0.012877	TRUE	ma_1h/wa_1h
Zm00001d012546	-0.538128	4.55948	0.000570573	0.0129219	FALSE	ma_1h/wa_1h
MSTRG.22360	2.43686	-0.424965	0.000572973	0.0129642	TRUE	ma_1h/wa_1h
Zm00001d014745	-1.35275	1.65709	0.000573357	0.0129642	FALSE	ma_1h/wa_1h
Zm00001d022113	0.844425	3.47931	0.000575494	0.0130021	TRUE	ma_1h/wa_1h
Zm00001d048861	2.52652	-0.0568505	0.000579942	0.0130922	TRUE	ma_1h/wa_1h
Zm00001d042244	2.99564	0.496251	0.000581697	0.0131213	TRUE	ma_1h/wa_1h
Zm00001d012224	-0.538005	4.7688	0.000585676	0.0132006	FALSE	ma_1h/wa_1h
Zm00001d039754	1.07649	1.78062	0.000587929	0.0132249	TRUE	ma_1h/wa_1h
Zm00001d021992	-2.15709	-0.442844	0.000588049	0.0132249	FALSE	ma_1h/wa_1h
MSTRG.23162	2.09564	0.110968	0.000588155	0.0132249	TRUE	ma_1h/wa_1h
Zm00001d022450	-0.667677	7.96505	0.000589731	0.0132497	FALSE	ma_1h/wa_1h
Zm00001d023282	-0.642283	3.83334	0.00059165	0.0132823	FALSE	ma_1h/wa_1h
MSTRG.16076	0.844655	3.06896	0.000594615	0.0133383	TRUE	ma_1h/wa_1h
Zm00001d006153	0.559005	5.87548	0.000600227	0.0134535	TRUE	ma_1h/wa_1h
Zm00001d020530	-0.724002	5.24677	0.000601038	0.0134541	FALSE	ma_1h/wa_1h
Zm00001d006237	-0.67662	3.53019	0.000601204	0.0134541	FALSE	ma_1h/wa_1h
Zm00001d036602	0.84418	2.6639	0.000604165	0.0135097	TRUE	ma_1h/wa_1h
Zm00001d033015	1.71387	1.07829	0.000608255	0.0135904	TRUE	ma_1h/wa_1h
Zm00001d039031	-1.22903	1.86802	0.000610598	0.0136275	FALSE	ma_1h/wa_1h
MSTRG.8551	1.89075	-0.0506523	0.000610877	0.0136275	TRUE	ma_1h/wa_1h
Zm00001d016285	1.03045	5.32283	0.000611879	0.0136391	TRUE	ma_1h/wa_1h
Zm00001d007208	1.06911	2.8962	0.000615728	0.0137061	TRUE	ma_1h/wa_1h
Zm00001d045725	0.611969	4.37084	0.000615852	0.0137061	TRUE	ma_1h/wa_1h
Zm00001d039944	-1.39083	3.24356	0.00061894	0.013764	FALSE	ma_1h/wa_1h
Zm00001d018103	0.898342	3.04751	0.00061952	0.013764	TRUE	ma_1h/wa_1h
Zm00001d053308	0.662863	6.70687	0.000619911	0.013764	TRUE	ma_1h/wa_1h
Zm00001d037382	-1.21112	3.47275	0.000622854	0.0138106	FALSE	ma_1h/wa_1h
Zm00001d028931	-0.673221	7.27642	0.000622987	0.0138106	FALSE	ma_1h/wa_1h
Zm00001d037711	0.692146	4.38175	0.000625954	0.0138655	TRUE	ma_1h/wa_1h
Zm00001d016720	-0.643322	7.95914	0.000628213	0.0139047	FALSE	ma_1h/wa_1h
Zm00001d042064	0.63513	4.03537	0.000628905	0.0139091	TRUE	ma_1h/wa_1h
Zm00001d006677	-0.664386	4.20269	0.000630333	0.0139298	FALSE	ma_1h/wa_1h
MSTRG.12845	2.79711	-0.404179	0.000631241	0.013939	TRUE	ma_1h/wa_1h
MSTRG.23792	3.18804	-1.1874	0.000632508	0.0139495	TRUE	ma_1h/wa_1h
Zm00001d005798	-0.567639	6.4126	0.000632703	0.0139495	FALSE	ma_1h/wa_1h
Zm00001d007446	-0.752656	7.5414	0.000637912	0.0140534	FALSE	ma_1h/wa_1h
Zm00001d010079	0.763301	7.07957	0.000640237	0.0140937	TRUE	ma_1h/wa_1h
Zm00001d020585	-0.808487	6.44413	0.000641936	0.0141201	FALSE	ma_1h/wa_1h
Zm00001d002565	-0.74529	4.44148	0.000644355	0.0141623	FALSE	ma_1h/wa_1h
Zm00001d002843	-4.14929	-1.15841	0.000649116	0.0142559	FALSE	ma_1h/wa_1h
Zm00001d037153	2.35726	0.0814832	0.000649653	0.0142566	TRUE	ma_1h/wa_1h
Zm00001d051128	-1.42227	1.53766	0.000650345	0.014259	FALSE	ma_1h/wa_1h
Zm00001d010814	0.746394	6.64272	0.00065077	0.014259	TRUE	ma_1h/wa_1h
Zm00001d004689	0.855174	8.2803	0.000654184	0.0143227	TRUE	ma_1h/wa_1h
Zm00001d045398	-0.655294	4.13333	0.000654932	0.014328	FALSE	ma_1h/wa_1h
Zm00001d006212	-0.660988	4.99158	0.000660672	0.0144424	FALSE	ma_1h/wa_1h
Zm00001d017912	1.00063	3.31713	0.00066229	0.0144666	TRUE	ma_1h/wa_1h
Zm00001d014258	0.931419	5.07731	0.000667889	0.0145777	TRUE	ma_1h/wa_1h
MSTRG.27660	5.03799	-0.984955	0.000671772	0.0146512	TRUE	ma_1h/wa_1h
Zm00001d048913	2.79463	-0.911873	0.000674109	0.0146908	TRUE	ma_1h/wa_1h
Zm00001d051532	-0.54071	5.51736	0.000676859	0.0147375	FALSE	ma_1h/wa_1h
Zm00001d053160	1.68512	1.9559	0.000677292	0.0147375	TRUE	ma_1h/wa_1h
Zm00001d043365	0.969001	3.27681	0.000679303	0.0147636	TRUE	ma_1h/wa_1h
Zm00001d026222	-0.584888	5.71403	0.000679537	0.0147636	FALSE	ma_1h/wa_1h
Zm00001d025770	-0.618736	5.33152	0.000681677	0.0147988	FALSE	ma_1h/wa_1h
Zm00001d015249	0.615006	4.20135	0.000684563	0.01485	TRUE	ma_1h/wa_1h
Zm00001d045269	0.580384	5.19502	0.000685938	0.0148573	TRUE	ma_1h/wa_1h
Zm00001d003725	-0.691279	5.98986	0.000685948	0.0148573	FALSE	ma_1h/wa_1h
Zm00001d043094	0.608043	4.14631	0.000686663	0.0148613	TRUE	ma_1h/wa_1h
MSTRG.29520	2.78533	1.48009	0.000687182	0.0148613	TRUE	ma_1h/wa_1h
Zm00001d021788	1.00929	8.46184	0.000693335	0.0149829	TRUE	ma_1h/wa_1h
Zm00001d034641	-1.08489	3.03878	0.000698538	0.0150838	FALSE	ma_1h/wa_1h
Zm00001d020772	-0.899632	3.11729	0.00069938	0.0150905	FALSE	ma_1h/wa_1h
Zm00001d016059	-0.529234	5.14845	0.000702496	0.0151462	FALSE	ma_1h/wa_1h
Zm00001d005306	0.954345	3.42471	0.000703449	0.0151552	TRUE	ma_1h/wa_1h
Zm00001d020605	-1.07413	2.46454	0.000710595	0.0152975	FALSE	ma_1h/wa_1h
Zm00001d048783	1.09162	2.89548	0.000711957	0.0152998	TRUE	ma_1h/wa_1h
Zm00001d005826	-0.784812	4.16714	0.000712315	0.0152998	FALSE	ma_1h/wa_1h
Zm00001d048732	-0.641475	5.36459	0.000712324	0.0152998	FALSE	ma_1h/wa_1h
Zm00001d043994	1.33072	1.96931	0.000718723	0.0154256	TRUE	ma_1h/wa_1h
Zm00001d048826	-1.35036	1.85086	0.00072633	0.015577	FALSE	ma_1h/wa_1h
MSTRG.7721	-1.86627	0.280488	0.000731463	0.0156688	FALSE	ma_1h/wa_1h
Zm00001d031109	0.563251	4.16431	0.000731714	0.0156688	TRUE	ma_1h/wa_1h
Zm00001d028841	-0.737647	3.31475	0.000732721	0.0156785	FALSE	ma_1h/wa_1h
Zm00001d024478	2.22593	-0.662727	0.000737524	0.0157693	TRUE	ma_1h/wa_1h
MSTRG.26119	1.78646	0.689826	0.000740003	0.0157993	TRUE	ma_1h/wa_1h
Zm00001d010284	2.18737	0.293126	0.000740044	0.0157993	TRUE	ma_1h/wa_1h
Zm00001d039325	0.949159	4.81276	0.000742005	0.0158293	TRUE	ma_1h/wa_1h
Zm00001d006701	-0.695005	4.70266	0.00074529	0.0158874	FALSE	ma_1h/wa_1h
MSTRG.25266	1.11553	2.21212	0.000749773	0.0159654	TRUE	ma_1h/wa_1h
Zm00001d007042	-0.544325	5.36457	0.000750081	0.0159654	FALSE	ma_1h/wa_1h
Zm00001d038052	-0.899275	4.09163	0.000751522	0.0159841	FALSE	ma_1h/wa_1h
Zm00001d005498	0.819904	3.74108	0.000752417	0.0159911	TRUE	ma_1h/wa_1h
Zm00001d048331	0.849833	4.70496	0.000753249	0.0159968	TRUE	ma_1h/wa_1h
MSTRG.2594	-1.34321	3.70445	0.000754553	0.0160125	FALSE	ma_1h/wa_1h
Zm00001d015084	-0.598672	7.26344	0.00076741	0.0162731	FALSE	ma_1h/wa_1h
Zm00001d008305	-0.553933	6.1429	0.000768795	0.0162903	FALSE	ma_1h/wa_1h
Zm00001d036941	-3.33138	-1.17976	0.000774053	0.0163787	FALSE	ma_1h/wa_1h
Zm00001d005767	-1.86711	0.355175	0.000774124	0.0163787	FALSE	ma_1h/wa_1h
Zm00001d051865	-0.766107	3.45397	0.000779661	0.0164835	FALSE	ma_1h/wa_1h
Zm00001d043117	-0.499169	4.95113	0.000783623	0.0165549	FALSE	ma_1h/wa_1h
Zm00001d017287	-1.84361	0.350601	0.000785207	0.016576	FALSE	ma_1h/wa_1h
Zm00001d031104	1.73872	0.94632	0.000788251	0.0166245	TRUE	ma_1h/wa_1h
Zm00001d012252	3.18924	-2.37003	0.000788754	0.0166245	TRUE	ma_1h/wa_1h
Zm00001d039840	-0.687973	4.85675	0.000789267	0.0166245	FALSE	ma_1h/wa_1h
Zm00001d048316	-1.11371	2.71251	0.000792276	0.0166755	FALSE	ma_1h/wa_1h
MSTRG.29824	2.19322	-0.70657	0.000794141	0.0167023	TRUE	ma_1h/wa_1h
Zm00001d051343	-0.583956	3.97281	0.000799923	0.0168114	FALSE	ma_1h/wa_1h
MSTRG.31409	3.82037	-0.364763	0.000802315	0.0168492	TRUE	ma_1h/wa_1h
Zm00001d025055	-2.02026	3.59491	0.000808788	0.0169726	FALSE	ma_1h/wa_1h
Zm00001d000715	-3.2549	-1.76385	0.000809452	0.0169739	FALSE	ma_1h/wa_1h
Zm00001d034751	-0.502309	6.24704	0.00081132	0.0170005	FALSE	ma_1h/wa_1h
Zm00001d013021	-1.92018	-0.25292	0.000812394	0.0170104	FALSE	ma_1h/wa_1h
Zm00001d011133	1.62829	3.44095	0.000817846	0.0171119	TRUE	ma_1h/wa_1h
Zm00001d041998	0.650601	5.92207	0.000825532	0.01726	TRUE	ma_1h/wa_1h
Zm00001d003242	0.540633	4.68364	0.000831424	0.0173703	TRUE	ma_1h/wa_1h
Zm00001d027810	-1.2277	4.66118	0.000832388	0.0173776	FALSE	ma_1h/wa_1h
Zm00001d042437	0.535758	4.65786	0.000838633	0.0174951	TRUE	ma_1h/wa_1h
Zm00001d040130	-0.667987	4.87507	0.000840517	0.0175215	FALSE	ma_1h/wa_1h
Zm00001d000233	-3.98339	-2.08713	0.000841716	0.0175336	FALSE	ma_1h/wa_1h
MSTRG.2867	1.82591	2.60298	0.000842958	0.0175465	TRUE	ma_1h/wa_1h
Zm00001d044864	-0.890541	3.66344	0.000850581	0.0176922	FALSE	ma_1h/wa_1h
Zm00001d052008	0.84862	2.97188	0.000853673	0.0177435	TRUE	ma_1h/wa_1h
Zm00001d022965	0.58735	5.81858	0.000856478	0.0177887	TRUE	ma_1h/wa_1h
Zm00001d014463	1.33096	3.31379	0.000859433	0.017837	TRUE	ma_1h/wa_1h
MSTRG.12277	0.9438	3.29677	0.000861209	0.0178608	TRUE	ma_1h/wa_1h
Zm00001d046979	0.763528	3.43712	0.000866112	0.0179493	TRUE	ma_1h/wa_1h
Zm00001d047999	2.30932	-0.870758	0.000866893	0.0179524	TRUE	ma_1h/wa_1h
Zm00001d042874	-0.612346	5.64948	0.000868315	0.0179685	FALSE	ma_1h/wa_1h
Zm00001d036507	0.757204	3.62372	0.000868941	0.0179685	TRUE	ma_1h/wa_1h
Zm00001d003784	-1.61061	0.661328	0.000874505	0.0180703	FALSE	ma_1h/wa_1h
MSTRG.11201	-0.743067	3.71562	0.000875188	0.0180713	FALSE	ma_1h/wa_1h
Zm00001d020550	-1.02619	3.72948	0.000879171	0.0181403	FALSE	ma_1h/wa_1h
Zm00001d015393	4.99676	0.345378	0.000880166	0.0181476	TRUE	ma_1h/wa_1h
Zm00001d026513	-1.12299	2.04305	0.000880827	0.018148	FALSE	ma_1h/wa_1h
Zm00001d040777	0.918175	2.65205	0.00088917	0.0183065	TRUE	ma_1h/wa_1h
Zm00001d015651	-0.64177	5.00557	0.000896308	0.0184401	FALSE	ma_1h/wa_1h
Zm00001d026223	-0.782265	4.17636	0.000900604	0.018515	FALSE	ma_1h/wa_1h
Zm00001d046454	0.584437	6.94204	0.000904812	0.018588	TRUE	ma_1h/wa_1h
Zm00001d007766	-0.685539	4.08873	0.000907823	0.0186364	FALSE	ma_1h/wa_1h
Zm00001d039658	-0.703914	5.23223	0.000913183	0.018726	FALSE	ma_1h/wa_1h
Zm00001d003712	-0.560746	9.13514	0.000913572	0.018726	FALSE	ma_1h/wa_1h
Zm00001d036911	4.32221	-0.41614	0.000914172	0.018726	TRUE	ma_1h/wa_1h
Zm00001d023901	-0.719767	6.54877	0.000915265	0.0187348	FALSE	ma_1h/wa_1h
MSTRG.24553	-0.553243	4.48681	0.00091784	0.0187739	FALSE	ma_1h/wa_1h
Zm00001d013445	1.42198	1.87931	0.00091951	0.0187945	TRUE	ma_1h/wa_1h
Zm00001d048814	1.03522	2.0052	0.000922192	0.0188357	TRUE	ma_1h/wa_1h
MSTRG.11094	3.59968	-1.43009	0.000930545	0.0189899	TRUE	ma_1h/wa_1h
Zm00001d000434	1.32249	3.35067	0.00093115	0.0189899	TRUE	ma_1h/wa_1h
Zm00001d039175	-1.63759	1.34018	0.000931751	0.0189899	FALSE	ma_1h/wa_1h
MSTRG.18842	-1.10914	2.49969	0.000934854	0.0190394	FALSE	ma_1h/wa_1h
Zm00001d028557	-3.50314	2.64711	0.000938485	0.0190996	FALSE	ma_1h/wa_1h
MSTRG.13796	-3.91753	-2.62139	0.000939558	0.0191077	FALSE	ma_1h/wa_1h
Zm00001d036484	0.719832	3.70533	0.000943083	0.0191656	TRUE	ma_1h/wa_1h
Zm00001d019734	2.67535	1.34324	0.000947237	0.0192362	TRUE	ma_1h/wa_1h
Zm00001d017199	-0.722386	8.60003	0.00095543	0.0193887	FALSE	ma_1h/wa_1h
MSTRG.13667	3.03171	0.197203	0.000958376	0.0194346	TRUE	ma_1h/wa_1h
Zm00001d040780	0.807575	3.25432	0.000961719	0.0194784	TRUE	ma_1h/wa_1h
Zm00001d010375	3.0792	-1.14411	0.000961915	0.0194784	TRUE	ma_1h/wa_1h
Zm00001d022401	-0.629479	3.53243	0.000973918	0.0197074	FALSE	ma_1h/wa_1h
Zm00001d023804	-1.12589	2.44765	0.000990092	0.0200204	FALSE	ma_1h/wa_1h
MSTRG.27770	1.79953	1.95685	0.000994037	0.0200858	TRUE	ma_1h/wa_1h
Zm00001d047908	0.525977	4.98398	0.00100491	0.020291	TRUE	ma_1h/wa_1h
Zm00001d017288	-0.80086	7.84516	0.00101319	0.0204386	FALSE	ma_1h/wa_1h
MSTRG.21811	1.56135	4.54688	0.00101366	0.0204386	TRUE	ma_1h/wa_1h
Zm00001d038805	-0.570847	5.89462	0.00101702	0.0204916	FALSE	ma_1h/wa_1h
Zm00001d013247	0.726003	3.11511	0.00101809	0.0204986	TRUE	ma_1h/wa_1h
Zm00001d000196	1.35367	3.87772	0.00102019	0.0205263	TRUE	ma_1h/wa_1h
Zm00001d008171	-0.513431	4.4365	0.00102534	0.0206	FALSE	ma_1h/wa_1h
Zm00001d036764	0.817916	2.75633	0.00102569	0.0206	TRUE	ma_1h/wa_1h
Zm00001d014083	-3.06609	5.5755	0.00102604	0.0206	FALSE	ma_1h/wa_1h
Zm00001d015363	-1.04358	1.55053	0.00103589	0.0207831	FALSE	ma_1h/wa_1h
Zm00001d022636	0.974396	2.10299	0.00104082	0.0208672	TRUE	ma_1h/wa_1h
Zm00001d019356	0.862027	2.8247	0.00104196	0.0208728	TRUE	ma_1h/wa_1h
Zm00001d023345	-0.655818	7.64231	0.00104257	0.0208728	FALSE	ma_1h/wa_1h
Zm00001d010724	-0.65658	3.97002	0.0010435	0.0208766	FALSE	ma_1h/wa_1h
Zm00001d003584	0.512588	5.8474	0.0010482	0.020956	TRUE	ma_1h/wa_1h
Zm00001d043253	1.30212	1.60007	0.00104987	0.0209744	TRUE	ma_1h/wa_1h
Zm00001d043247	3.71111	-2.16211	0.00105219	0.021006	TRUE	ma_1h/wa_1h
Zm00001d040787	1.40921	2.52405	0.00105568	0.0210607	TRUE	ma_1h/wa_1h
Zm00001d043741	-1.49729	3.18462	0.00105961	0.0211243	FALSE	ma_1h/wa_1h
Zm00001d044402	-0.651617	11.6137	0.0010684	0.0212846	FALSE	ma_1h/wa_1h
Zm00001d020704	-1.03113	2.45621	0.00106948	0.0212911	FALSE	ma_1h/wa_1h
Zm00001d044838	-0.584964	4.86459	0.00108407	0.0215613	FALSE	ma_1h/wa_1h
Zm00001d013616	2.55753	-0.574224	0.00108526	0.0215613	TRUE	ma_1h/wa_1h
Zm00001d013261	-0.844859	4.66228	0.00108534	0.0215613	FALSE	ma_1h/wa_1h
Zm00001d029233	-0.989077	2.66116	0.00108707	0.0215805	FALSE	ma_1h/wa_1h
Zm00001d026662	-0.847879	5.51184	0.00109527	0.0217281	FALSE	ma_1h/wa_1h
Zm00001d002292	0.485318	5.00494	0.00109647	0.0217366	TRUE	ma_1h/wa_1h
Zm00001d044142	-0.661176	3.57502	0.00109817	0.0217551	FALSE	ma_1h/wa_1h
Zm00001d046596	0.855327	5.01421	0.00110943	0.0219605	TRUE	ma_1h/wa_1h
Zm00001d052039	-0.88086	2.75233	0.00111009	0.0219605	FALSE	ma_1h/wa_1h
Zm00001d018846	-0.951843	4.26824	0.00111746	0.0220908	FALSE	ma_1h/wa_1h
Zm00001d021665	-1.06039	2.78558	0.00112122	0.0221499	FALSE	ma_1h/wa_1h
Zm00001d003276	-0.626567	5.86761	0.00112278	0.0221651	FALSE	ma_1h/wa_1h
Zm00001d047342	-2.15833	-0.409753	0.00112425	0.0221787	FALSE	ma_1h/wa_1h
Zm00001d050271	3.6526	-2.25675	0.00112514	0.0221808	TRUE	ma_1h/wa_1h
Zm00001d051617	1.61112	2.98468	0.00112602	0.0221827	TRUE	ma_1h/wa_1h
Zm00001d034826	0.536837	5.59985	0.00112732	0.0221929	TRUE	ma_1h/wa_1h
Zm00001d016502	-0.611566	3.64964	0.00112855	0.0222016	FALSE	ma_1h/wa_1h
Zm00001d012743	-0.757434	5.13232	0.00113108	0.0222359	FALSE	ma_1h/wa_1h
Zm00001d041672	-0.607147	5.65946	0.00113543	0.0223059	FALSE	ma_1h/wa_1h
Zm00001d013744	1.33578	0.99738	0.00113722	0.0223257	TRUE	ma_1h/wa_1h
Zm00001d020901	-0.77015	3.44947	0.00113864	0.0223381	FALSE	ma_1h/wa_1h
Zm00001d043801	0.88	2.46776	0.00113972	0.0223438	TRUE	ma_1h/wa_1h
Zm00001d025799	0.678679	3.88887	0.00114272	0.022387	TRUE	ma_1h/wa_1h
Zm00001d039255	0.625363	4.28878	0.00114384	0.0223934	TRUE	ma_1h/wa_1h
Zm00001d045047	0.90352	2.78726	0.00114536	0.0224077	TRUE	ma_1h/wa_1h
Zm00001d008233	0.525557	4.53047	0.00114873	0.0224581	TRUE	ma_1h/wa_1h
Zm00001d052842	-0.817206	4.72739	0.00115728	0.0226096	FALSE	ma_1h/wa_1h
Zm00001d001820	-0.537075	10.167	0.0011724	0.0228893	FALSE	ma_1h/wa_1h
Zm00001d051636	-0.525733	4.9226	0.00117996	0.023021	FALSE	ma_1h/wa_1h
Zm00001d039294	0.622243	3.92234	0.00118748	0.0231517	TRUE	ma_1h/wa_1h
Zm00001d045475	-0.677481	7.47405	0.00118941	0.0231734	FALSE	ma_1h/wa_1h
Zm00001d053265	-0.715215	3.77945	0.00119143	0.0231927	FALSE	ma_1h/wa_1h
Zm00001d013879	0.956668	2.79488	0.00119204	0.0231927	TRUE	ma_1h/wa_1h
Zm00001d013920	0.5123	4.60492	0.00119857	0.0233038	TRUE	ma_1h/wa_1h
Zm00001d021990	-2.08298	-0.452462	0.00120009	0.0233172	FALSE	ma_1h/wa_1h
Zm00001d044022	2.45197	-1.47104	0.00120354	0.0233683	TRUE	ma_1h/wa_1h
Zm00001d042750	2.19969	-0.991106	0.00120473	0.0233754	TRUE	ma_1h/wa_1h
Zm00001d050293	0.866099	3.35637	0.00120659	0.0233955	TRUE	ma_1h/wa_1h
Zm00001d025025	0.601715	4.66325	0.00121842	0.0236086	TRUE	ma_1h/wa_1h
Zm00001d002503	0.836072	6.28045	0.00122307	0.0236826	TRUE	ma_1h/wa_1h
Zm00001d023263	2.39777	-0.356111	0.00122733	0.0237488	TRUE	ma_1h/wa_1h
Zm00001d021422	-0.83151	6.30297	0.00122827	0.0237507	FALSE	ma_1h/wa_1h
Zm00001d035881	-0.679871	3.49543	0.0012313	0.0237889	FALSE	ma_1h/wa_1h
Zm00001d010493	-0.600057	4.03663	0.00123286	0.0237889	FALSE	ma_1h/wa_1h
Zm00001d034745	1.14195	1.91501	0.00123338	0.0237889	TRUE	ma_1h/wa_1h
Zm00001d018797	-0.572189	11.2231	0.00123361	0.0237889	FALSE	ma_1h/wa_1h
Zm00001d011928	-0.640715	4.11083	0.00123602	0.0238193	FALSE	ma_1h/wa_1h
Zm00001d052904	-0.540094	4.05127	0.0012386	0.0238528	FALSE	ma_1h/wa_1h
Zm00001d051235	-0.863535	3.68994	0.00123971	0.0238578	FALSE	ma_1h/wa_1h
Zm00001d014090	-0.880895	7.21872	0.00124218	0.0238891	FALSE	ma_1h/wa_1h
Zm00001d045972	0.946183	3.02459	0.0012478	0.0239688	TRUE	ma_1h/wa_1h
MSTRG.25278	1.35692	0.790319	0.00124819	0.0239688	TRUE	ma_1h/wa_1h
Zm00001d028686	1.28603	2.54572	0.00124886	0.0239688	TRUE	ma_1h/wa_1h
Zm00001d039790	-0.606069	5.6617	0.00125317	0.0240352	FALSE	ma_1h/wa_1h
MSTRG.23202	1.22496	1.85695	0.00126237	0.0241953	TRUE	ma_1h/wa_1h
Zm00001d017070	-0.792236	3.51506	0.0012645	0.0242197	FALSE	ma_1h/wa_1h
Zm00001d024843	1.05143	4.73141	0.00127126	0.0243327	TRUE	ma_1h/wa_1h
Zm00001d010356	4.23214	-1.73333	0.00127604	0.0244019	TRUE	ma_1h/wa_1h
Zm00001d031790	-0.632646	4.41593	0.0012766	0.0244019	FALSE	ma_1h/wa_1h
Zm00001d053880	-0.881517	5.50351	0.00127875	0.0244266	FALSE	ma_1h/wa_1h
Zm00001d032155	-0.637077	6.81952	0.00128016	0.024437	FALSE	ma_1h/wa_1h
Zm00001d009365	0.878367	3.36727	0.0012875	0.0245605	TRUE	ma_1h/wa_1h
MSTRG.143	0.647234	6.90775	0.00128975	0.0245827	TRUE	ma_1h/wa_1h
Zm00001d018206	1.43108	5.81892	0.0012904	0.0245827	TRUE	ma_1h/wa_1h
Zm00001d031728	1.9117	-0.224977	0.00129822	0.0247151	TRUE	ma_1h/wa_1h
Zm00001d033591	-0.759616	9.65632	0.00130122	0.0247555	FALSE	ma_1h/wa_1h
Zm00001d046824	-1.90811	0.711148	0.00130635	0.0248365	FALSE	ma_1h/wa_1h
Zm00001d003554	-1.74927	5.21323	0.00131007	0.0248905	FALSE	ma_1h/wa_1h
MSTRG.15313	-0.740549	4.06259	0.0013233	0.0251249	FALSE	ma_1h/wa_1h
MSTRG.31080	3.00266	-1.84748	0.00132726	0.0251677	TRUE	ma_1h/wa_1h
Zm00001d021138	0.544094	4.66212	0.00132733	0.0251677	TRUE	ma_1h/wa_1h
Zm00001d003104	-0.655839	3.7313	0.00133005	0.0252023	FALSE	ma_1h/wa_1h
Zm00001d020703	1.43901	1.44795	0.0013332	0.0252452	TRUE	ma_1h/wa_1h
Zm00001d026608	-0.702835	5.36926	0.00134128	0.0253812	FALSE	ma_1h/wa_1h
Zm00001d006581	-0.585497	4.07865	0.00134375	0.0254111	FALSE	ma_1h/wa_1h
MSTRG.5811	1.47093	1.00685	0.00134602	0.025437	TRUE	ma_1h/wa_1h
Zm00001d038625	0.552426	7.69993	0.00135179	0.0255289	TRUE	ma_1h/wa_1h
Zm00001d034787	-1.77953	0.0756376	0.00136605	0.025781	FALSE	ma_1h/wa_1h
Zm00001d004452	1.14021	2.09332	0.00137153	0.0258586	TRUE	ma_1h/wa_1h
Zm00001d011202	-0.598038	4.995	0.00137199	0.0258586	FALSE	ma_1h/wa_1h
Zm00001d012137	0.585566	4.08952	0.00137394	0.0258781	TRUE	ma_1h/wa_1h
Zm00001d039270	-0.71517	5.6045	0.00138639	0.0260952	FALSE	ma_1h/wa_1h
Zm00001d027763	-1.08362	1.83799	0.00139524	0.0262336	FALSE	ma_1h/wa_1h
Zm00001d031725	-0.748387	4.37246	0.00139559	0.0262336	FALSE	ma_1h/wa_1h
Zm00001d017706	-0.588172	4.34057	0.0013971	0.0262446	FALSE	ma_1h/wa_1h
Zm00001d035082	-1.33583	0.693332	0.00140917	0.0264537	FALSE	ma_1h/wa_1h
Zm00001d047724	-1.25166	1.38327	0.00141698	0.0265828	FALSE	ma_1h/wa_1h
Zm00001d000553	0.529163	4.81636	0.00141837	0.0265859	TRUE	ma_1h/wa_1h
Zm00001d019337	-0.632745	5.3698	0.00141903	0.0265859	FALSE	ma_1h/wa_1h
MSTRG.7968	-0.488154	4.41862	0.00142101	0.0266054	FALSE	ma_1h/wa_1h
MSTRG.8298	-1.88499	-0.234832	0.00142692	0.0266984	FALSE	ma_1h/wa_1h
Zm00001d049595	-0.807344	2.85308	0.00143241	0.0267624	FALSE	ma_1h/wa_1h
Zm00001d036477	0.517406	5.27582	0.00143279	0.0267624	TRUE	ma_1h/wa_1h
Zm00001d012381	-1.13621	1.16802	0.00143318	0.0267624	FALSE	ma_1h/wa_1h
Zm00001d011286	-0.627118	4.03006	0.00143542	0.0267867	FALSE	ma_1h/wa_1h
Zm00001d017079	0.706525	3.87344	0.00143869	0.02683	TRUE	ma_1h/wa_1h
MSTRG.30557	0.799415	4.95859	0.00144	0.0268367	TRUE	ma_1h/wa_1h
Zm00001d039071	-1.66963	0.210311	0.00144143	0.0268457	FALSE	ma_1h/wa_1h
Zm00001d008261	-0.717054	4.00515	0.00144774	0.0269454	FALSE	ma_1h/wa_1h
MSTRG.30582	0.759796	2.99813	0.00145266	0.0269923	TRUE	ma_1h/wa_1h
Zm00001d027597	-0.716184	3.71787	0.00145427	0.0269923	FALSE	ma_1h/wa_1h
Zm00001d051085	1.40558	1.16047	0.00145444	0.0269923	TRUE	ma_1h/wa_1h
Zm00001d043907	0.487358	4.80322	0.00145448	0.0269923	TRUE	ma_1h/wa_1h
MSTRG.9879	-1.96534	0.659847	0.00145554	0.0269923	FALSE	ma_1h/wa_1h
Zm00001d047423	-0.597287	4.69866	0.00145631	0.0269923	FALSE	ma_1h/wa_1h
Zm00001d019216	-0.541997	4.96097	0.00145693	0.0269923	FALSE	ma_1h/wa_1h
Zm00001d019518	-0.582691	9.97828	0.00145824	0.0269989	FALSE	ma_1h/wa_1h
Zm00001d048760	-0.850815	2.25796	0.00147107	0.027204	FALSE	ma_1h/wa_1h
Zm00001d018104	-0.542441	4.4092	0.00147124	0.027204	FALSE	ma_1h/wa_1h
MSTRG.17277	-2.03475	5.58389	0.00147743	0.0273006	FALSE	ma_1h/wa_1h
Zm00001d042480	-0.532134	5.40732	0.00148378	0.0273939	FALSE	ma_1h/wa_1h
Zm00001d004070	0.507603	4.56473	0.00148441	0.0273939	TRUE	ma_1h/wa_1h
Zm00001d042285	0.999572	2.70063	0.00150298	0.0277176	TRUE	ma_1h/wa_1h
Zm00001d005002	1.15777	2.02518	0.00150482	0.0277176	TRUE	ma_1h/wa_1h
Zm00001d048181	0.621662	5.3325	0.00150559	0.0277176	TRUE	ma_1h/wa_1h
Zm00001d036726	1.54418	1.17714	0.00150587	0.0277176	TRUE	ma_1h/wa_1h
Zm00001d024463	0.529723	4.3293	0.00151185	0.0278095	TRUE	ma_1h/wa_1h
MSTRG.27198	-3.23346	-1.30561	0.00151293	0.0278114	FALSE	ma_1h/wa_1h
Zm00001d018125	0.85871	4.0195	0.0015254	0.0280225	TRUE	ma_1h/wa_1h
Zm00001d014968	0.599288	4.49701	0.00152791	0.0280386	TRUE	ma_1h/wa_1h
Zm00001d012857	-0.485956	6.20134	0.00152833	0.0280386	FALSE	ma_1h/wa_1h
Zm00001d043413	-0.63642	4.15295	0.00152925	0.0280386	FALSE	ma_1h/wa_1h
Zm00001d018788	-0.768989	3.17499	0.00153446	0.0281158	FALSE	ma_1h/wa_1h
Zm00001d012702	0.750539	3.93372	0.00154068	0.0282116	TRUE	ma_1h/wa_1h
Zm00001d030942	1.06238	2.11534	0.00154621	0.0282945	TRUE	ma_1h/wa_1h
zma-MIR159a	-0.697354	3.72972	0.00154746	0.0282991	FALSE	ma_1h/wa_1h
Zm00001d017050	0.872438	2.51087	0.00156185	0.0285438	TRUE	ma_1h/wa_1h
MSTRG.2906	-0.667148	4.91589	0.00156943	0.0286639	FALSE	ma_1h/wa_1h
Zm00001d002483	0.73915	2.91163	0.00157726	0.0287882	TRUE	ma_1h/wa_1h
MSTRG.16392	-0.561146	4.77818	0.00157887	0.028799	FALSE	ma_1h/wa_1h
Zm00001d030806	1.8187	0.414704	0.00158206	0.0288387	TRUE	ma_1h/wa_1h
MSTRG.9258	1.90438	-0.609995	0.00158634	0.0288981	TRUE	ma_1h/wa_1h
Zm00001d026252	-0.478798	4.57035	0.00159004	0.028947	FALSE	ma_1h/wa_1h
Zm00001d044329	0.739385	3.7624	0.0015911	0.0289476	TRUE	ma_1h/wa_1h
Zm00001d052977	-0.817295	3.11656	0.00159949	0.0290815	FALSE	ma_1h/wa_1h
Zm00001d017060	0.515647	5.0399	0.00161116	0.029253	TRUE	ma_1h/wa_1h
Zm00001d003314	-0.824151	2.49752	0.00161149	0.029253	FALSE	ma_1h/wa_1h
Zm00001d037619	0.73599	4.66787	0.00161287	0.029253	TRUE	ma_1h/wa_1h
Zm00001d008669	-0.809142	6.76042	0.00161306	0.029253	FALSE	ma_1h/wa_1h
Zm00001d024996	1.0433	5.05267	0.0016183	0.0293293	TRUE	ma_1h/wa_1h
Zm00001d003923	0.460579	5.8058	0.00162042	0.0293489	TRUE	ma_1h/wa_1h
Zm00001d036833	1.0784	1.74114	0.0016229	0.029375	TRUE	ma_1h/wa_1h
Zm00001d001774	-0.99329	2.8422	0.00163134	0.0295089	FALSE	ma_1h/wa_1h
Zm00001d036918	1.57185	2.31858	0.00163737	0.0295991	TRUE	ma_1h/wa_1h
Zm00001d043414	-0.497595	5.47623	0.00164086	0.0296433	FALSE	ma_1h/wa_1h
Zm00001d053696	-0.490154	5.87486	0.00164881	0.029768	FALSE	ma_1h/wa_1h
MSTRG.12388	0.766459	2.98252	0.00165082	0.0297853	TRUE	ma_1h/wa_1h
Zm00001d048234	-0.788948	3.88959	0.00165536	0.0298481	FALSE	ma_1h/wa_1h
Zm00001d012045	-0.657728	4.10162	0.0016637	0.0299794	FALSE	ma_1h/wa_1h
Zm00001d050259	1.136	1.65941	0.00167914	0.0302385	TRUE	ma_1h/wa_1h
Zm00001d034479	-0.711052	8.5062	0.00168044	0.0302425	FALSE	ma_1h/wa_1h
Zm00001d020910	-0.532853	6.73894	0.00168334	0.0302755	FALSE	ma_1h/wa_1h
Zm00001d042901	-1.06549	2.78413	0.0016846	0.030279	FALSE	ma_1h/wa_1h
Zm00001d030894	-1.01782	1.89176	0.00168965	0.0303505	FALSE	ma_1h/wa_1h
MSTRG.9766	3.65209	-1.75822	0.00169251	0.0303826	TRUE	ma_1h/wa_1h
Zm00001d048293	-0.921323	2.35016	0.00171047	0.0306735	FALSE	ma_1h/wa_1h
Zm00001d002451	-0.779625	6.02843	0.00171089	0.0306735	FALSE	ma_1h/wa_1h
Zm00001d023376	-0.67209	9.39115	0.00171367	0.0307039	FALSE	ma_1h/wa_1h
Zm00001d029777	0.693899	3.16314	0.00171567	0.0307169	TRUE	ma_1h/wa_1h
Zm00001d043276	-0.723769	3.59537	0.00171674	0.0307169	FALSE	ma_1h/wa_1h
Zm00001d005109	-0.955901	2.10846	0.00171765	0.0307169	FALSE	ma_1h/wa_1h
Zm00001d017567	-1.74521	-0.208088	0.00172042	0.0307471	FALSE	ma_1h/wa_1h
Zm00001d003023	1.28028	1.22242	0.00172166	0.0307499	TRUE	ma_1h/wa_1h
Zm00001d037729	-0.748397	3.1002	0.00173046	0.0308875	FALSE	ma_1h/wa_1h
MSTRG.17012	2.77457	-1.66766	0.00173415	0.0309339	TRUE	ma_1h/wa_1h
Zm00001d016271	-0.854059	2.37322	0.00174162	0.0310476	FALSE	ma_1h/wa_1h
Zm00001d030346	-0.621529	5.4981	0.00175059	0.0311879	FALSE	ma_1h/wa_1h
Zm00001d053563	-0.618995	4.1855	0.00175193	0.031192	FALSE	ma_1h/wa_1h
Zm00001d023577	-0.694893	3.59596	0.00175866	0.0312921	FALSE	ma_1h/wa_1h
Zm00001d010823	-0.746062	4.21462	0.00176423	0.0313511	FALSE	ma_1h/wa_1h
MSTRG.5862	1.17745	2.59462	0.00176482	0.0313511	TRUE	ma_1h/wa_1h
MSTRG.29744	2.06755	-0.000490445	0.00176644	0.0313511	TRUE	ma_1h/wa_1h
Zm00001d003142	2.42277	-0.982654	0.0017675	0.0313511	TRUE	ma_1h/wa_1h
MSTRG.23339	1.12209	1.62233	0.00176847	0.0313511	TRUE	ma_1h/wa_1h
Zm00001d047802	-0.69185	3.40075	0.00176862	0.0313511	FALSE	ma_1h/wa_1h
Zm00001d009667	-0.881827	3.31619	0.00177504	0.0314452	FALSE	ma_1h/wa_1h
Zm00001d004758	-0.747938	5.20327	0.00177947	0.0315031	FALSE	ma_1h/wa_1h
Zm00001d018973	-0.708272	4.83325	0.00178053	0.0315031	FALSE	ma_1h/wa_1h
Zm00001d018454	0.597976	7.19162	0.00178377	0.0315407	TRUE	ma_1h/wa_1h
Zm00001d048402	-0.499859	4.60677	0.00178696	0.0315652	FALSE	ma_1h/wa_1h
Zm00001d048625	1.32019	4.4424	0.00178787	0.0315652	TRUE	ma_1h/wa_1h
Zm00001d048639	0.499141	6.11753	0.00178947	0.0315652	TRUE	ma_1h/wa_1h
Zm00001d030888	0.708475	7.19112	0.00178962	0.0315652	TRUE	ma_1h/wa_1h
Zm00001d019479	-0.554907	6.58176	0.00180241	0.0317711	FALSE	ma_1h/wa_1h
Zm00001d025623	-0.547047	4.64598	0.00180394	0.0317784	FALSE	ma_1h/wa_1h
Zm00001d049294	-0.563826	4.3759	0.00181024	0.0318638	FALSE	ma_1h/wa_1h
Zm00001d013057	0.882827	2.05068	0.00181105	0.0318638	TRUE	ma_1h/wa_1h
Zm00001d006608	-0.862066	2.61723	0.00182199	0.0320365	FALSE	ma_1h/wa_1h
Zm00001d010137	0.71531	3.87588	0.00184037	0.0323396	TRUE	ma_1h/wa_1h
Zm00001d003268	-0.583813	3.77058	0.00184598	0.032418	FALSE	ma_1h/wa_1h
Zm00001d037689	0.759326	3.86192	0.00184906	0.032452	TRUE	ma_1h/wa_1h
MSTRG.23180	-1.11665	1.27631	0.00186006	0.0326247	FALSE	ma_1h/wa_1h
Zm00001d041397	-0.514613	4.56689	0.0018676	0.0327367	FALSE	ma_1h/wa_1h
Zm00001d001491	1.03805	2.08945	0.00187453	0.0328162	TRUE	ma_1h/wa_1h
Zm00001d008308	0.895649	2.12973	0.00187475	0.0328162	TRUE	ma_1h/wa_1h
Zm00001d008153	-0.798821	2.78285	0.00187561	0.0328162	FALSE	ma_1h/wa_1h
Zm00001d024103	1.69807	-0.0386063	0.00187779	0.0328341	TRUE	ma_1h/wa_1h
Zm00001d022602	0.46329	6.08178	0.00189568	0.0331125	TRUE	ma_1h/wa_1h
Zm00001d008489	0.737906	4.59753	0.00189605	0.0331125	TRUE	ma_1h/wa_1h
MSTRG.31332	-1.72852	0.140868	0.00189759	0.0331188	FALSE	ma_1h/wa_1h
Zm00001d025338	-0.641507	4.04496	0.00190115	0.0331605	FALSE	ma_1h/wa_1h
Zm00001d024898	2.33775	0.958887	0.00191295	0.0333458	TRUE	ma_1h/wa_1h
MSTRG.30299	1.2806	1.6852	0.00192301	0.0335006	TRUE	ma_1h/wa_1h
Zm00001d043039	-0.751385	3.38846	0.00192885	0.0335817	FALSE	ma_1h/wa_1h
Zm00001d021698	0.797495	3.67629	0.00193258	0.033626	TRUE	ma_1h/wa_1h
Zm00001d046690	-0.701349	3.82604	0.00193687	0.0336799	FALSE	ma_1h/wa_1h
Zm00001d044004	-1.07962	1.70563	0.0019382	0.03368	FALSE	ma_1h/wa_1h
Zm00001d048189	1.45222	0.753288	0.00193926	0.03368	TRUE	ma_1h/wa_1h
Zm00001d047749	-0.666034	4.42717	0.00196225	0.0340565	FALSE	ma_1h/wa_1h
Zm00001d028785	0.678188	3.94957	0.00196429	0.0340565	TRUE	ma_1h/wa_1h
Zm00001d021457	-1.40744	0.860209	0.00196454	0.0340565	FALSE	ma_1h/wa_1h
Zm00001d003249	-1.0049	2.10765	0.00196817	0.0340986	FALSE	ma_1h/wa_1h
Zm00001d020926	-0.575253	6.4032	0.0019792	0.0342324	FALSE	ma_1h/wa_1h
MSTRG.29315	3.65444	-0.990537	0.00197973	0.0342324	TRUE	ma_1h/wa_1h
Zm00001d046574	-1.09462	2.69246	0.00198002	0.0342324	FALSE	ma_1h/wa_1h
Zm00001d050166	-0.572315	3.97984	0.00198074	0.0342324	FALSE	ma_1h/wa_1h
Zm00001d034838	-0.585892	3.96404	0.00198794	0.034336	FALSE	ma_1h/wa_1h
Zm00001d038791	0.617569	4.38779	0.00202225	0.0348711	TRUE	ma_1h/wa_1h
Zm00001d041430	1.46646	1.35062	0.00202316	0.0348711	TRUE	ma_1h/wa_1h
Zm00001d044906	0.68408	5.68667	0.00202341	0.0348711	TRUE	ma_1h/wa_1h
Zm00001d042553	1.51139	2.19933	0.00202385	0.0348711	TRUE	ma_1h/wa_1h
Zm00001d000502	1.29166	2.30775	0.00203532	0.0350421	TRUE	ma_1h/wa_1h
Zm00001d003779	-0.829938	2.63009	0.0020371	0.0350421	FALSE	ma_1h/wa_1h
Zm00001d003939	0.790915	3.28383	0.00203749	0.0350421	TRUE	ma_1h/wa_1h
Zm00001d036775	1.24037	4.32542	0.00204207	0.0350995	TRUE	ma_1h/wa_1h
MSTRG.31926	0.933293	2.14001	0.00205566	0.0353116	TRUE	ma_1h/wa_1h
Zm00001d008808	-0.752766	5.67857	0.00205928	0.0353525	FALSE	ma_1h/wa_1h
Zm00001d012585	-0.767692	4.01503	0.00206289	0.035393	FALSE	ma_1h/wa_1h
Zm00001d019125	-0.509587	5.70959	0.0020811	0.0356838	FALSE	ma_1h/wa_1h
Zm00001d005169	1.28237	1.24691	0.00209244	0.0358565	TRUE	ma_1h/wa_1h
Zm00001d029397	0.855786	4.94065	0.00209382	0.0358583	TRUE	ma_1h/wa_1h
MSTRG.9558	-3.31291	-2.23608	0.00210309	0.0359954	FALSE	ma_1h/wa_1h
Zm00001d027131	0.902101	2.30234	0.00210875	0.0360705	TRUE	ma_1h/wa_1h
Zm00001d051216	-1.00065	2.02659	0.00211623	0.0361765	FALSE	ma_1h/wa_1h
Zm00001d012469	-0.493067	6.38314	0.00211916	0.0362048	FALSE	ma_1h/wa_1h
Zm00001d029366	-0.803698	5.41298	0.00213569	0.0364652	FALSE	ma_1h/wa_1h
Zm00001d015401	0.612908	4.33479	0.00213854	0.0364919	TRUE	ma_1h/wa_1h
Zm00001d025767	0.457554	5.44929	0.00214996	0.0366623	TRUE	ma_1h/wa_1h
Zm00001d022243	-0.470207	6.52181	0.00215112	0.0366623	FALSE	ma_1h/wa_1h
Zm00001d029804	3.22596	-1.18059	0.00215787	0.0367322	TRUE	ma_1h/wa_1h
Zm00001d025966	-0.749668	3.53631	0.00215807	0.0367322	FALSE	ma_1h/wa_1h
MSTRG.27672	3.88579	-0.986956	0.00215912	0.0367322	TRUE	ma_1h/wa_1h
Zm00001d024850	1.47922	0.14914	0.00216265	0.0367703	TRUE	ma_1h/wa_1h
Zm00001d016182	-0.638312	4.37585	0.00216531	0.0367934	FALSE	ma_1h/wa_1h
Zm00001d013911	0.476452	6.32532	0.00217968	0.0370154	TRUE	ma_1h/wa_1h
Zm00001d043992	-0.874647	3.46844	0.002186	0.0371004	FALSE	ma_1h/wa_1h
Zm00001d022067	-0.629493	4.03667	0.00219016	0.037114	FALSE	ma_1h/wa_1h
MSTRG.18841	-1.31106	1.8077	0.00219034	0.037114	FALSE	ma_1h/wa_1h
Zm00001d039866	-0.772619	3.09544	0.00219074	0.037114	FALSE	ma_1h/wa_1h
Zm00001d009948	-0.54111	7.44906	0.0021931	0.0371319	FALSE	ma_1h/wa_1h
Zm00001d027925	2.8764	-0.552588	0.00219654	0.0371679	TRUE	ma_1h/wa_1h
Zm00001d046323	-0.435363	5.12403	0.00221319	0.03741	FALSE	ma_1h/wa_1h
Zm00001d034385	0.8931	3.32238	0.00221349	0.03741	TRUE	ma_1h/wa_1h
Zm00001d032148	-0.619085	5.92762	0.00221731	0.0374522	FALSE	ma_1h/wa_1h
Zm00001d033989	-0.572812	5.7405	0.00222018	0.0374783	FALSE	ma_1h/wa_1h
Zm00001d045359	0.534814	4.0593	0.00222498	0.0375368	TRUE	ma_1h/wa_1h
MSTRG.15825	1.2975	1.18329	0.00222907	0.0375834	TRUE	ma_1h/wa_1h
MSTRG.20463	1.59143	0.200954	0.00223053	0.0375858	TRUE	ma_1h/wa_1h
Zm00001d025437	1.22083	2.9968	0.00223453	0.0376308	TRUE	ma_1h/wa_1h
Zm00001d033160	-0.915783	1.90393	0.00224584	0.0377988	FALSE	ma_1h/wa_1h
Zm00001d019053	-1.65638	0.260768	0.00225438	0.0379199	FALSE	ma_1h/wa_1h
Zm00001d006001	0.788681	3.5602	0.00226055	0.0380011	TRUE	ma_1h/wa_1h
Zm00001d016755	0.819172	2.59903	0.00226403	0.0380371	TRUE	ma_1h/wa_1h
Zm00001d033707	-0.855821	7.19468	0.00226957	0.0380849	FALSE	ma_1h/wa_1h
Zm00001d017937	-0.490904	4.51943	0.00227039	0.0380849	FALSE	ma_1h/wa_1h
Zm00001d029358	4.24169	0.273596	0.00227104	0.0380849	TRUE	ma_1h/wa_1h
Zm00001d033004	0.587929	4.22989	0.00227226	0.0380849	TRUE	ma_1h/wa_1h
Zm00001d012015	0.735936	2.70998	0.00227698	0.0381399	TRUE	ma_1h/wa_1h
MSTRG.20105	1.8572	-0.648388	0.00227823	0.0381399	TRUE	ma_1h/wa_1h
Zm00001d049543	-0.532101	6.08824	0.00228308	0.0381985	FALSE	ma_1h/wa_1h
Zm00001d042932	-1.41915	0.899889	0.00229593	0.0383907	FALSE	ma_1h/wa_1h
Zm00001d052990	0.675407	3.03395	0.00229883	0.0384165	TRUE	ma_1h/wa_1h
MSTRG.5993	3.07753	-1.32033	0.00230524	0.0385008	TRUE	ma_1h/wa_1h
Zm00001d025567	1.22684	1.18166	0.0023114	0.0385811	TRUE	ma_1h/wa_1h
Zm00001d027525	1.14295	4.52421	0.0023143	0.0386066	TRUE	ma_1h/wa_1h
Zm00001d003495	0.49935	5.14573	0.00232173	0.0387078	TRUE	ma_1h/wa_1h
Zm00001d013067	-0.600178	7.98021	0.00232403	0.0387234	FALSE	ma_1h/wa_1h
Zm00001d011434	2.40275	-1.89499	0.00233386	0.0388605	TRUE	ma_1h/wa_1h
Zm00001d017721	-0.525139	3.96687	0.00233501	0.0388605	FALSE	ma_1h/wa_1h
Zm00001d023553	0.944577	1.66462	0.00233684	0.0388681	TRUE	ma_1h/wa_1h
Zm00001d002019	1.07879	1.73253	0.00234286	0.0389453	TRUE	ma_1h/wa_1h
Zm00001d025241	-0.634179	6.06099	0.00235364	0.0391017	FALSE	ma_1h/wa_1h
Zm00001d045404	-0.929774	2.28477	0.00236332	0.0392209	FALSE	ma_1h/wa_1h
Zm00001d020017	1.10367	2.23042	0.00236486	0.0392209	TRUE	ma_1h/wa_1h
Zm00001d042274	-0.660032	4.71422	0.00236589	0.0392209	FALSE	ma_1h/wa_1h
Zm00001d020020	-0.463024	5.31505	0.00236768	0.0392209	FALSE	ma_1h/wa_1h
Zm00001d011919	-0.60743	5.37289	0.00236775	0.0392209	FALSE	ma_1h/wa_1h
MSTRG.30643	2.13221	-0.290377	0.00238834	0.03952	TRUE	ma_1h/wa_1h
Zm00001d020403	-0.943089	3.30994	0.00238859	0.03952	FALSE	ma_1h/wa_1h
Zm00001d041660	1.79993	1.51211	0.00239809	0.0396355	TRUE	ma_1h/wa_1h
MSTRG.9056	0.931546	2.22738	0.00239838	0.0396355	TRUE	ma_1h/wa_1h
Zm00001d034418	-1.18866	1.18326	0.00240106	0.0396567	FALSE	ma_1h/wa_1h
Zm00001d021976	-0.725989	3.20326	0.00241204	0.0398148	FALSE	ma_1h/wa_1h
Zm00001d043950	1.11742	1.27125	0.00241392	0.0398227	TRUE	ma_1h/wa_1h
Zm00001d000296	-2.86813	1.08412	0.00242464	0.0399762	FALSE	ma_1h/wa_1h
Zm00001d044752	-0.719913	4.13603	0.00243142	0.0400647	FALSE	ma_1h/wa_1h
Zm00001d007188	0.834515	2.32248	0.00243549	0.0400969	TRUE	ma_1h/wa_1h
Zm00001d023335	-0.849065	2.54475	0.00243755	0.0400969	FALSE	ma_1h/wa_1h
Zm00001d018801	1.05407	2.20449	0.00243763	0.0400969	TRUE	ma_1h/wa_1h
Zm00001d032186	0.890687	6.71358	0.00244498	0.0401945	TRUE	ma_1h/wa_1h
Zm00001d048491	-0.764729	6.96286	0.00245012	0.0402556	FALSE	ma_1h/wa_1h
Zm00001d041773	0.700643	4.15354	0.00245724	0.0403264	TRUE	ma_1h/wa_1h
Zm00001d003993	-0.831336	2.44491	0.00245728	0.0403264	FALSE	ma_1h/wa_1h
Zm00001d025247	-0.876256	2.17898	0.00246134	0.0403697	FALSE	ma_1h/wa_1h
Zm00001d014984	-0.942994	3.9144	0.00247431	0.0405454	FALSE	ma_1h/wa_1h
Zm00001d015292	-0.660543	4.4889	0.00247567	0.0405454	FALSE	ma_1h/wa_1h
Zm00001d035115	0.478069	4.39012	0.00247635	0.0405454	TRUE	ma_1h/wa_1h
Zm00001d034068	1.37605	2.23543	0.00248213	0.0405945	TRUE	ma_1h/wa_1h
Zm00001d007718	1.68206	5.9005	0.00248222	0.0405945	TRUE	ma_1h/wa_1h
Zm00001d051048	1.58471	0.805071	0.00249283	0.0407446	TRUE	ma_1h/wa_1h
Zm00001d032460	-0.487992	6.55489	0.00250039	0.0408446	FALSE	ma_1h/wa_1h
MSTRG.31017	1.5005	-0.152017	0.00251309	0.0410283	TRUE	ma_1h/wa_1h
Zm00001d050988	-1.65727	0.108784	0.00251923	0.0411049	FALSE	ma_1h/wa_1h
Zm00001d026284	-1.18884	1.51765	0.0025261	0.0411932	FALSE	ma_1h/wa_1h
Zm00001d043221	-1.24721	2.38678	0.0025374	0.0413448	FALSE	ma_1h/wa_1h
Zm00001d029888	-0.632726	3.98121	0.00253832	0.0413448	FALSE	ma_1h/wa_1h
MSTRG.24773	1.60174	1.54611	0.00254314	0.0413995	TRUE	ma_1h/wa_1h
Zm00001d002536	1.85389	-0.339649	0.0025458	0.0414171	TRUE	ma_1h/wa_1h
Zm00001d047687	-0.631798	6.22219	0.0025478	0.0414171	FALSE	ma_1h/wa_1h
Zm00001d002996	1.5888	0.658432	0.00254915	0.0414171	TRUE	ma_1h/wa_1h
Zm00001d030618	-0.665861	5.82952	0.00255083	0.0414171	FALSE	ma_1h/wa_1h
Zm00001d003175	-2.78777	-0.380382	0.002553	0.0414171	FALSE	ma_1h/wa_1h
Zm00001d048441	-0.708588	4.50809	0.00255428	0.0414171	FALSE	ma_1h/wa_1h
Zm00001d041525	-0.708937	2.85516	0.00255463	0.0414171	FALSE	ma_1h/wa_1h
MSTRG.19434	1.3141	0.448736	0.00255592	0.0414171	TRUE	ma_1h/wa_1h
Zm00001d028654	-0.647156	5.36011	0.00256294	0.041507	FALSE	ma_1h/wa_1h
Zm00001d027613	-0.521528	6.75227	0.00256499	0.0415164	FALSE	ma_1h/wa_1h
Zm00001d037713	-0.875142	2.69301	0.00256837	0.0415474	FALSE	ma_1h/wa_1h
Zm00001d011168	-0.462403	4.74331	0.00257063	0.0415603	FALSE	ma_1h/wa_1h
Zm00001d047787	-0.700707	7.94532	0.00257462	0.0415934	FALSE	ma_1h/wa_1h
MSTRG.9040	1.0122	2.77478	0.00257562	0.0415934	TRUE	ma_1h/wa_1h
MSTRG.20831	0.705414	3.54604	0.00258186	0.0416704	TRUE	ma_1h/wa_1h
Zm00001d024961	1.33465	2.43837	0.00258532	0.0417024	TRUE	ma_1h/wa_1h
Zm00001d003457	-0.811154	7.21029	0.00258888	0.0417222	FALSE	ma_1h/wa_1h
Zm00001d012047	-0.687721	4.34857	0.00259016	0.0417222	FALSE	ma_1h/wa_1h
Zm00001d041824	-0.58332	7.16897	0.00259143	0.0417222	FALSE	ma_1h/wa_1h
MSTRG.21804	0.626251	5.3951	0.00259302	0.0417222	TRUE	ma_1h/wa_1h
Zm00001d047685	-0.481488	4.80928	0.0025958	0.0417222	FALSE	ma_1h/wa_1h
Zm00001d034388	0.806475	6.44751	0.0025962	0.0417222	TRUE	ma_1h/wa_1h
Zm00001d026727	0.580877	4.43434	0.00259686	0.0417222	TRUE	ma_1h/wa_1h
Zm00001d027313	-1.20662	1.60468	0.00260386	0.041811	FALSE	ma_1h/wa_1h
Zm00001d011220	-0.490862	5.89614	0.00261056	0.0418947	FALSE	ma_1h/wa_1h
MSTRG.30441	1.44458	0.750165	0.0026133	0.0419068	TRUE	ma_1h/wa_1h
Zm00001d006171	1.3282	1.70398	0.00261427	0.0419068	TRUE	ma_1h/wa_1h
Zm00001d034369	-2.49751	-1.8348	0.00261597	0.0419104	FALSE	ma_1h/wa_1h
Zm00001d005654	1.26198	0.650994	0.00261777	0.0419153	TRUE	ma_1h/wa_1h
MSTRG.12245	1.70103	-0.091808	0.00262106	0.0419215	TRUE	ma_1h/wa_1h
Zm00001d001880	-0.520786	5.11663	0.00262111	0.0419215	FALSE	ma_1h/wa_1h
Zm00001d042845	-0.569283	3.62024	0.0026415	0.0422236	FALSE	ma_1h/wa_1h
Zm00001d017859	-0.490442	5.29393	0.00264313	0.042226	FALSE	ma_1h/wa_1h
Zm00001d025997	-0.506687	4.24911	0.00265719	0.042387	FALSE	ma_1h/wa_1h
Zm00001d032948	-0.441968	5.46844	0.0026576	0.042387	FALSE	ma_1h/wa_1h
Zm00001d030110	0.489701	7.2103	0.0026577	0.042387	TRUE	ma_1h/wa_1h
Zm00001d052485	0.79677	5.35755	0.00266153	0.0424242	TRUE	ma_1h/wa_1h
Zm00001d053612	0.727252	3.70806	0.00267522	0.0426031	TRUE	ma_1h/wa_1h
Zm00001d017707	0.626042	3.78562	0.00267577	0.0426031	TRUE	ma_1h/wa_1h
Zm00001d030310	-0.622989	3.54684	0.00268296	0.0426936	FALSE	ma_1h/wa_1h
Zm00001d049860	0.469975	4.5161	0.00270112	0.0429584	TRUE	ma_1h/wa_1h
Zm00001d035569	-0.695907	3.25607	0.00270268	0.0429591	FALSE	ma_1h/wa_1h
Zm00001d026599	-0.566591	10.3059	0.00271098	0.0430669	FALSE	ma_1h/wa_1h
Zm00001d044763	0.555881	6.48378	0.00271638	0.0431101	TRUE	ma_1h/wa_1h
Zm00001d031950	2.28723	-1.56846	0.00271745	0.0431101	TRUE	ma_1h/wa_1h
Zm00001d050697	-0.676138	5.88337	0.00271921	0.0431101	FALSE	ma_1h/wa_1h
Zm00001d022166	-0.532458	4.03985	0.0027198	0.0431101	FALSE	ma_1h/wa_1h
MSTRG.1099	2.8571	-1.05956	0.00272443	0.0431421	TRUE	ma_1h/wa_1h
Zm00001d013487	0.858948	2.42268	0.00272486	0.0431421	TRUE	ma_1h/wa_1h
Zm00001d042022	0.850634	4.58955	0.00274399	0.0434206	TRUE	ma_1h/wa_1h
Zm00001d011143	-2.42404	-1.29937	0.00275048	0.0434956	FALSE	ma_1h/wa_1h
MSTRG.9276	-2.68969	-2.16953	0.0027518	0.0434956	FALSE	ma_1h/wa_1h
Zm00001d011187	-0.578995	3.89757	0.00275748	0.0435611	FALSE	ma_1h/wa_1h
Zm00001d037783	1.34661	2.7888	0.00276206	0.0435967	TRUE	ma_1h/wa_1h
Zm00001d042135	1.66456	0.754819	0.00276384	0.0435967	TRUE	ma_1h/wa_1h
MSTRG.20575	-3.42233	-2.54311	0.00276435	0.0435967	FALSE	ma_1h/wa_1h
Zm00001d020580	-0.644698	6.87534	0.00277606	0.043757	FALSE	ma_1h/wa_1h
Zm00001d026195	0.59499	4.03085	0.00277858	0.0437722	TRUE	ma_1h/wa_1h
Zm00001d026594	-0.973943	2.28201	0.00278176	0.0437981	FALSE	ma_1h/wa_1h
Zm00001d038297	0.828152	2.03471	0.00280367	0.0441185	TRUE	ma_1h/wa_1h
Zm00001d037935	1.823	-0.381499	0.00280806	0.044163	TRUE	ma_1h/wa_1h
MSTRG.30749	1.05246	5.48429	0.00281041	0.0441754	TRUE	ma_1h/wa_1h
Zm00001d037061	1.91583	-0.139877	0.00282131	0.0443221	TRUE	ma_1h/wa_1h
Zm00001d012293	-1.21597	2.26434	0.00283686	0.0445089	FALSE	ma_1h/wa_1h
MSTRG.15222	2.30862	-1.5196	0.00283706	0.0445089	TRUE	ma_1h/wa_1h
Zm00001d028947	-0.909313	2.02183	0.00283792	0.0445089	FALSE	ma_1h/wa_1h
Zm00001d002992	-0.60472	6.16623	0.00284176	0.0445445	FALSE	ma_1h/wa_1h
Zm00001d003006	-1.1736	3.54656	0.00286793	0.0449298	FALSE	ma_1h/wa_1h
Zm00001d019788	0.509684	4.66325	0.00287172	0.0449644	TRUE	ma_1h/wa_1h
Zm00001d052261	-1.14232	1.96277	0.00289087	0.0452391	FALSE	ma_1h/wa_1h
Zm00001d030304	-0.930706	2.38013	0.00289722	0.0453135	FALSE	ma_1h/wa_1h
Zm00001d037204	-1.73148	0.531489	0.00291137	0.0455097	FALSE	ma_1h/wa_1h
MSTRG.12066	-2.09291	-0.988192	0.00291577	0.0455533	FALSE	ma_1h/wa_1h
Zm00001d013244	3.44301	-1.01186	0.00293841	0.0458748	TRUE	ma_1h/wa_1h
Zm00001d042051	-0.570222	4.5308	0.00293959	0.0458748	FALSE	ma_1h/wa_1h
MSTRG.14676	1.35547	1.38966	0.00296222	0.0462025	TRUE	ma_1h/wa_1h
Zm00001d028999	-1.11379	1.92672	0.00297254	0.0463379	FALSE	ma_1h/wa_1h
Zm00001d009969	-0.527176	3.86449	0.00297755	0.0463905	FALSE	ma_1h/wa_1h
Zm00001d018799	0.602297	4.80129	0.00298969	0.046554	TRUE	ma_1h/wa_1h
Zm00001d003657	1.68403	0.953552	0.00299152	0.0465568	TRUE	ma_1h/wa_1h
Zm00001d005600	4.07836	-0.514996	0.00299551	0.0465933	TRUE	ma_1h/wa_1h
MSTRG.30482	1.70841	0.10808	0.00300168	0.0466636	TRUE	ma_1h/wa_1h
Zm00001d017918	1.7953	0.380273	0.00302003	0.0469232	TRUE	ma_1h/wa_1h
Zm00001d005472	-0.493676	5.91084	0.00302359	0.0469527	FALSE	ma_1h/wa_1h
Zm00001d024904	-0.938294	2.97749	0.00304586	0.047272	FALSE	ma_1h/wa_1h
Zm00001d015921	0.884257	5.64315	0.00304749	0.047272	TRUE	ma_1h/wa_1h
Zm00001d033782	-1.61762	0.80109	0.00304998	0.0472847	FALSE	ma_1h/wa_1h
Zm00001d022456	0.622998	6.71796	0.00307571	0.0476575	TRUE	ma_1h/wa_1h
Zm00001d002965	-0.632868	4.3373	0.00311343	0.0481912	FALSE	ma_1h/wa_1h
Zm00001d049324	0.653716	3.06152	0.00311356	0.0481912	TRUE	ma_1h/wa_1h
Zm00001d031601	-0.814484	3.18772	0.00312099	0.0482798	FALSE	ma_1h/wa_1h
Zm00001d007486	1.21731	2.48512	0.0031362	0.0484886	TRUE	ma_1h/wa_1h
Zm00001d005932	-0.647235	3.75396	0.00315194	0.0486891	FALSE	ma_1h/wa_1h
Zm00001d046676	0.535285	5.0972	0.00315261	0.0486891	TRUE	ma_1h/wa_1h
Zm00001d019166	-0.607731	3.17716	0.00315593	0.0487139	FALSE	ma_1h/wa_1h
Zm00001d039821	-0.552424	6.26912	0.00316288	0.0487945	FALSE	ma_1h/wa_1h
Zm00001d037094	-0.742177	5.1006	0.00318272	0.0490739	FALSE	ma_1h/wa_1h
[truncated: 14,384 more rows]

## Sheet: 8 hour DEG (reanalysis)
gene_id	logFC	logCPM	PValue	FDR	upregulated	label
MSTRG.8720	7.22823	3.48489	4.20801e-46	1.17298e-41	TRUE	group1_2
Zm00001d044142	3.42511	5.38913	2.85648e-41	3.98122e-37	TRUE	group1_2
Zm00001d027258	4.5052	3.60916	5.48613e-40	5.09753e-36	TRUE	group1_2
Zm00001d023443	3.46542	3.31452	8.29188e-40	5.77841e-36	TRUE	group1_2
Zm00001d029859	-5.56622	1.8191	2.88011e-39	1.60566e-35	FALSE	group1_2
Zm00001d003760	3.42373	5.91902	7.74988e-37	3.60047e-33	TRUE	group1_2
Zm00001d016912	10.8462	2.05092	8.17791e-35	3.25656e-31	TRUE	group1_2
Zm00001d044078	2.96051	3.67424	1.92567e-34	6.70977e-31	TRUE	group1_2
Zm00001d023873	-3.21037	5.86099	1.90384e-32	5.89661e-29	FALSE	group1_2
Zm00001d038911	2.92603	4.84758	8.87592e-32	2.47416e-28	TRUE	group1_2
Zm00001d022637	-2.27009	4.92576	1.44509e-31	3.66198e-28	FALSE	group1_2
Zm00001d048643	-3.70459	2.68594	9.87949e-31	2.29492e-27	FALSE	group1_2
Zm00001d032138	4.06187	5.29426	2.11627e-30	4.53777e-27	TRUE	group1_2
Zm00001d031749	2.95343	7.42388	3.05114e-30	6.07503e-27	TRUE	group1_2
Zm00001d002940	3.45248	4.42823	2.73673e-29	5.08575e-26	TRUE	group1_2
Zm00001d048720	-3.45217	3.68008	4.29598e-29	7.48441e-26	FALSE	group1_2
Zm00001d033231	2.55504	5.63622	4.86538e-29	7.97779e-26	TRUE	group1_2
Zm00001d047259	4.93695	3.47456	3.68879e-28	5.71251e-25	TRUE	group1_2
Zm00001d025247	-2.5531	4.8741	6.13201e-28	8.99631e-25	FALSE	group1_2
Zm00001d014055	2.5523	3.53198	1.58741e-27	2.21245e-24	TRUE	group1_2
Zm00001d046281	2.76874	3.24519	2.5059e-27	3.32629e-24	TRUE	group1_2
Zm00001d052684	-2.39862	5.24852	4.07909e-27	5.1684e-24	FALSE	group1_2
Zm00001d048694	7.38432	4.67545	4.55681e-27	5.52266e-24	TRUE	group1_2
Zm00001d022069	2.50455	6.36273	4.48413e-26	5.20813e-23	TRUE	group1_2
Zm00001d042886	2.66967	6.54012	4.65738e-25	5.19298e-22	TRUE	group1_2
Zm00001d020921	-4.23931	6.04008	6.00296e-25	6.43587e-22	FALSE	group1_2
Zm00001d020333	3.21618	4.33966	7.94962e-25	8.20725e-22	TRUE	group1_2
Zm00001d016408	-2.88405	2.76049	2.19434e-24	2.18455e-21	FALSE	group1_2
Zm00001d020887	-3.97831	2.29629	3.23702e-24	3.02171e-21	FALSE	group1_2
Zm00001d044579	-2.48495	3.15731	3.25207e-24	3.02171e-21	FALSE	group1_2
Zm00001d020717	3.15548	7.87682	1.72529e-23	1.55137e-20	TRUE	group1_2
MSTRG.8646	8.18586	1.74404	7.77224e-23	6.77035e-20	TRUE	group1_2
Zm00001d033943	2.39401	3.89306	8.31549e-23	7.02407e-20	TRUE	group1_2
Zm00001d000691	2.15006	3.52758	1.19405e-22	9.62774e-20	TRUE	group1_2
MSTRG.1905	5.89899	2.72287	1.20886e-22	9.62774e-20	TRUE	group1_2
Zm00001d036609	6.54016	2.43743	1.84679e-22	1.42998e-19	TRUE	group1_2
Zm00001d004624	2.47942	2.98857	1.91259e-22	1.44091e-19	TRUE	group1_2
Zm00001d023450	-2.79305	5.28202	3.47445e-22	2.54869e-19	FALSE	group1_2
Zm00001d036420	10.8883	2.09303	4.28014e-22	3.01651e-19	TRUE	group1_2
Zm00001d005748	3.43195	3.57539	4.32862e-22	3.01651e-19	TRUE	group1_2
Zm00001d036530	7.38225	2.68485	4.56685e-22	3.1049e-19	TRUE	group1_2
Zm00001d017422	3.23808	4.18829	5.97896e-22	3.96818e-19	TRUE	group1_2
Zm00001d008983	4.32399	5.27458	9.73564e-22	6.31118e-19	TRUE	group1_2
Zm00001d050768	-1.96254	3.34981	3.91612e-21	2.48095e-18	FALSE	group1_2
Zm00001d027755	2.01398	4.53703	5.02683e-21	3.05676e-18	TRUE	group1_2
Zm00001d048991	3.03873	3.28549	5.04435e-21	3.05676e-18	TRUE	group1_2
Zm00001d014820	-1.80631	4.55318	5.60507e-21	3.32428e-18	FALSE	group1_2
Zm00001d014617	2.89813	11.7132	8.5428e-21	4.96105e-18	TRUE	group1_2
Zm00001d019227	2.14488	4.46819	1.4276e-20	8.1213e-18	TRUE	group1_2
Zm00001d013903	2.71258	3.54705	1.61259e-20	8.99019e-18	TRUE	group1_2
Zm00001d047994	2.29781	5.16017	1.81555e-20	9.92325e-18	TRUE	group1_2
Zm00001d042862	1.98029	6.71293	2.08209e-20	1.11612e-17	TRUE	group1_2
Zm00001d047260	2.2187	6.28699	2.20703e-20	1.16077e-17	TRUE	group1_2
MSTRG.22619	6.59804	1.93562	3.43789e-20	1.77465e-17	TRUE	group1_2
Zm00001d040613	3.11548	3.0409	3.85792e-20	1.95527e-17	TRUE	group1_2
Zm00001d012401	2.48377	6.08239	5.35726e-20	2.66667e-17	TRUE	group1_2
zma-MIR168a	2.14832	3.50136	1.28714e-19	6.29458e-17	TRUE	group1_2
MSTRG.22537	6.6584	2.32082	1.49353e-19	7.17795e-17	TRUE	group1_2
Zm00001d016255	3.4928	6.12942	4.37772e-19	2.06829e-16	TRUE	group1_2
Zm00001d018191	3.58216	3.75752	5.68091e-19	2.63925e-16	TRUE	group1_2
Zm00001d036651	10.0701	1.291	5.87968e-19	2.68682e-16	TRUE	group1_2
Zm00001d016441	1.92194	6.22572	8.02693e-19	3.60888e-16	TRUE	group1_2
Zm00001d023869	-2.55083	5.32039	1.27862e-18	5.65738e-16	FALSE	group1_2
Zm00001d042898	2.36551	4.99975	1.32148e-18	5.75565e-16	TRUE	group1_2
Zm00001d048719	-3.81082	1.16748	1.43761e-18	6.16515e-16	FALSE	group1_2
Zm00001d033369	2.37416	3.14519	1.70707e-18	7.20977e-16	TRUE	group1_2
Zm00001d014744	2.21681	6.40218	1.84901e-18	7.59872e-16	TRUE	group1_2
MSTRG.14801	6.40965	2.47946	1.85368e-18	7.59872e-16	TRUE	group1_2
Zm00001d038371	-1.88129	4.2176	2.08033e-18	8.40422e-16	FALSE	group1_2
Zm00001d036537	10.5048	1.71638	2.91116e-18	1.15927e-15	TRUE	group1_2
Zm00001d029934	2.18122	3.20502	2.96937e-18	1.16579e-15	TRUE	group1_2
Zm00001d038476	-2.25329	5.48844	3.58439e-18	1.38771e-15	FALSE	group1_2
Zm00001d052064	3.9702	2.23436	3.71289e-18	1.41776e-15	TRUE	group1_2
Zm00001d040979	2.35398	7.99237	6.73472e-18	2.5369e-15	TRUE	group1_2
Zm00001d052537	5.40824	1.06389	1.3608e-17	5.05762e-15	TRUE	group1_2
MSTRG.21781	5.34134	1.97244	3.88371e-17	1.42445e-14	TRUE	group1_2
Zm00001d007606	2.35541	2.58055	4.62358e-17	1.6738e-14	TRUE	group1_2
Zm00001d000786	2.88073	3.13683	8.30197e-17	2.96689e-14	TRUE	group1_2
Zm00001d026414	1.73449	5.11214	1.04901e-16	3.70141e-14	TRUE	group1_2
Zm00001d010380	2.47596	7.89649	1.12542e-16	3.92138e-14	TRUE	group1_2
Zm00001d017989	2.1058	4.15487	1.33288e-16	4.58692e-14	TRUE	group1_2
Zm00001d017065	2.42325	4.33666	1.47349e-16	5.00896e-14	TRUE	group1_2
Zm00001d053220	-2.07974	4.87749	3.29513e-16	1.10665e-13	FALSE	group1_2
Zm00001d009612	-2.63574	1.858	3.42658e-16	1.13709e-13	FALSE	group1_2
Zm00001d036640	5.75919	1.84526	3.55669e-16	1.16639e-13	TRUE	group1_2
Zm00001d003144	-1.65736	4.29203	7.21598e-16	2.3389e-13	FALSE	group1_2
Zm00001d049660	1.69449	4.30706	7.93057e-16	2.54097e-13	TRUE	group1_2
Zm00001d032253	2.57873	3.07332	9.34642e-16	2.96058e-13	TRUE	group1_2
Zm00001d043709	4.09802	5.77434	1.1817e-15	3.7011e-13	TRUE	group1_2
Zm00001d012867	2.28457	3.96513	1.2396e-15	3.83932e-13	TRUE	group1_2
Zm00001d029835	2.38195	2.26986	3.19709e-15	9.79329e-13	TRUE	group1_2
Zm00001d038303	9.31664	0.561428	3.33797e-15	1.01137e-12	TRUE	group1_2
Zm00001d028793	-1.70333	5.64331	3.53199e-15	1.05865e-12	FALSE	group1_2
Zm00001d043047	-3.45894	6.38925	3.59921e-15	1.06732e-12	FALSE	group1_2
MSTRG.21783	5.83699	1.1773	3.72459e-15	1.09287e-12	TRUE	group1_2
Zm00001d013494	4.64322	1.73509	4.14038e-15	1.20222e-12	TRUE	group1_2
Zm00001d036539	-2.44048	5.61773	5.54139e-15	1.59244e-12	FALSE	group1_2
Zm00001d018178	1.942	5.47732	7.04806e-15	2.00474e-12	TRUE	group1_2
Zm00001d021337	-4.1686	0.182908	9.5161e-15	2.67941e-12	FALSE	group1_2
Zm00001d016625	-2.14962	4.07303	9.65018e-15	2.68999e-12	FALSE	group1_2
Zm00001d009399	3.00886	2.26827	1.49659e-14	4.10349e-12	TRUE	group1_2
Zm00001d002744	2.59105	2.62467	1.50155e-14	4.10349e-12	TRUE	group1_2
Zm00001d020133	1.57972	4.73316	1.52471e-14	4.12635e-12	TRUE	group1_2
Zm00001d005174	-2.42253	3.41433	1.944e-14	5.21049e-12	FALSE	group1_2
Zm00001d037894	3.07229	10.3264	2.2251e-14	5.90712e-12	TRUE	group1_2
Zm00001d018699	1.84246	3.01601	2.60434e-14	6.84867e-12	TRUE	group1_2
Zm00001d043734	2.17806	2.68264	3.41075e-14	8.88549e-12	TRUE	group1_2
Zm00001d039975	1.80658	3.79649	4.48177e-14	1.15675e-11	TRUE	group1_2
Zm00001d047547	2.73396	2.52694	4.68413e-14	1.19789e-11	TRUE	group1_2
Zm00001d011269	1.62928	4.9701	5.63843e-14	1.42883e-11	TRUE	group1_2
Zm00001d050346	-1.75162	4.01527	6.24765e-14	1.56895e-11	FALSE	group1_2
Zm00001d038913	1.85979	7.41063	6.92399e-14	1.72327e-11	TRUE	group1_2
Zm00001d048389	1.94536	4.04976	7.10703e-14	1.75317e-11	TRUE	group1_2
MSTRG.23296	4.97046	0.935836	8.2701e-14	2.02218e-11	TRUE	group1_2
Zm00001d017438	-1.67882	4.81394	9.51332e-14	2.30595e-11	FALSE	group1_2
Zm00001d045204	1.76534	5.02645	1.02365e-13	2.45986e-11	TRUE	group1_2
Zm00001d032144	2.22009	2.52311	1.20551e-13	2.87211e-11	TRUE	group1_2
Zm00001d024382	-1.37593	4.97968	1.26117e-13	2.97926e-11	FALSE	group1_2
Zm00001d023872	-4.93967	-0.245916	1.41129e-13	3.30586e-11	FALSE	group1_2
Zm00001d016031	-1.9736	3.49385	1.43381e-13	3.31841e-11	FALSE	group1_2
Zm00001d048962	1.47824	5.08284	1.44046e-13	3.31841e-11	TRUE	group1_2
Zm00001d020828	1.45835	5.59447	1.57574e-13	3.60031e-11	TRUE	group1_2
Zm00001d019925	2.74557	1.96241	1.68546e-13	3.81969e-11	TRUE	group1_2
Zm00001d026594	-1.95185	3.34953	1.76364e-13	3.96464e-11	FALSE	group1_2
Zm00001d047261	11.3598	2.55891	1.82193e-13	4.06289e-11	TRUE	group1_2
Zm00001d025859	1.50936	4.30353	2.00378e-13	4.43297e-11	TRUE	group1_2
Zm00001d035057	8.67154	-0.0498761	2.3711e-13	5.20429e-11	TRUE	group1_2
Zm00001d051584	1.44313	4.58317	3.25916e-13	7.09759e-11	TRUE	group1_2
Zm00001d044109	1.58773	3.54843	3.36803e-13	7.26694e-11	TRUE	group1_2
Zm00001d025360	1.54978	6.53073	3.38907e-13	7.26694e-11	TRUE	group1_2
Zm00001d005821	-1.65208	2.78338	3.73597e-13	7.94962e-11	FALSE	group1_2
Zm00001d049926	2.28261	4.0028	3.84093e-13	8.11105e-11	TRUE	group1_2
Zm00001d044159	1.43381	5.47594	4.06961e-13	8.52936e-11	TRUE	group1_2
Zm00001d009140	3.27252	0.977669	5.3971e-13	1.12272e-10	TRUE	group1_2
Zm00001d022524	2.84774	2.37108	6.13334e-13	1.26642e-10	TRUE	group1_2
Zm00001d051110	-1.54712	4.90281	6.36316e-13	1.30421e-10	FALSE	group1_2
Zm00001d050347	1.6294	3.73188	6.54761e-13	1.33222e-10	TRUE	group1_2
Zm00001d009626	1.96996	6.1109	6.83966e-13	1.38156e-10	TRUE	group1_2
Zm00001d002833	1.98176	3.74237	9.68895e-13	1.94302e-10	TRUE	group1_2
Zm00001d035000	1.85905	3.53127	1.0636e-12	2.11771e-10	TRUE	group1_2
Zm00001d041827	-2.47355	1.25258	1.20226e-12	2.3768e-10	FALSE	group1_2
Zm00001d010755	-1.50261	3.22375	1.25818e-12	2.46984e-10	FALSE	group1_2
MSTRG.23023	3.94876	0.879624	1.28547e-12	2.50577e-10	TRUE	group1_2
MSTRG.15776	-2.59412	4.73078	1.3648e-12	2.64193e-10	FALSE	group1_2
Zm00001d038266	2.32315	3.08924	1.37839e-12	2.64984e-10	TRUE	group1_2
Zm00001d038358	2.03483	3.20187	1.54499e-12	2.94976e-10	TRUE	group1_2
Zm00001d030086	1.75168	4.3663	1.60786e-12	3.04893e-10	TRUE	group1_2
Zm00001d023800	2.22262	6.99922	1.76246e-12	3.31949e-10	TRUE	group1_2
Zm00001d043581	-1.51026	5.40249	1.85395e-12	3.46839e-10	FALSE	group1_2
Zm00001d039919	2.26123	2.23208	1.92626e-12	3.57759e-10	TRUE	group1_2
Zm00001d036533	1.70259	4.78937	1.93799e-12	3.57759e-10	TRUE	group1_2
Zm00001d047685	1.63117	6.47707	1.95777e-12	3.58009e-10	TRUE	group1_2
MSTRG.22608	8.56393	-0.150093	1.96503e-12	3.58009e-10	TRUE	group1_2
Zm00001d011202	1.77131	5.4374	2.04368e-12	3.69919e-10	TRUE	group1_2
Zm00001d008173	2.15283	4.1861	2.23348e-12	4.01666e-10	TRUE	group1_2
MSTRG.25186	3.18584	1.70933	2.49846e-12	4.46439e-10	TRUE	group1_2
Zm00001d036499	1.54789	5.07924	2.57289e-12	4.5681e-10	TRUE	group1_2
Zm00001d010653	1.55119	4.94968	3.10762e-12	5.48259e-10	TRUE	group1_2
Zm00001d000224	1.53608	5.59926	3.33061e-12	5.83905e-10	TRUE	group1_2
MSTRG.31531	3.39578	2.54195	3.3811e-12	5.89051e-10	TRUE	group1_2
Zm00001d052963	2.50424	2.00855	3.53774e-12	6.10223e-10	TRUE	group1_2
Zm00001d001996	2.81075	3.45743	3.54641e-12	6.10223e-10	TRUE	group1_2
Zm00001d039946	-1.47739	3.98142	3.82809e-12	6.5465e-10	FALSE	group1_2
MSTRG.842	-4.20199	5.0952	3.94023e-12	6.6972e-10	FALSE	group1_2
Zm00001d004442	3.58647	1.67956	4.06443e-12	6.86642e-10	TRUE	group1_2
Zm00001d017762	1.85561	5.73787	4.46759e-12	7.50205e-10	TRUE	group1_2
Zm00001d042274	1.56677	5.84657	5.07198e-12	8.46596e-10	TRUE	group1_2
MSTRG.21911	-1.54112	4.05763	5.48834e-12	9.10639e-10	FALSE	group1_2
Zm00001d044951	1.4927	5.0272	7.3203e-12	1.20742e-09	TRUE	group1_2
Zm00001d043444	-1.41273	5.15062	7.38975e-12	1.2117e-09	FALSE	group1_2
Zm00001d033447	4.48501	4.74428	7.74666e-12	1.2628e-09	TRUE	group1_2
Zm00001d020691	-1.64331	5.08576	8.2135e-12	1.33111e-09	FALSE	group1_2
Zm00001d014467	1.5745	7.52253	9.39414e-12	1.50209e-09	TRUE	group1_2
Zm00001d004626	-2.51397	5.47066	9.39581e-12	1.50209e-09	FALSE	group1_2
Zm00001d040190	1.51158	9.35929	9.43019e-12	1.50209e-09	TRUE	group1_2
Zm00001d053049	1.70754	5.10924	9.89396e-12	1.56701e-09	TRUE	group1_2
Zm00001d039607	2.00506	7.68631	1.00942e-11	1.58969e-09	TRUE	group1_2
Zm00001d037453	2.34407	6.21207	1.06901e-11	1.67409e-09	TRUE	group1_2
Zm00001d037769	2.05713	7.11116	1.14406e-11	1.7776e-09	TRUE	group1_2
Zm00001d048789	1.32141	5.04997	1.14787e-11	1.7776e-09	TRUE	group1_2
Zm00001d046667	-1.82521	2.60545	1.30755e-11	2.0137e-09	FALSE	group1_2
Zm00001d051908	1.73649	8.0642	1.3484e-11	2.0652e-09	TRUE	group1_2
Zm00001d025055	3.4135	6.02761	1.48187e-11	2.25723e-09	TRUE	group1_2
Zm00001d018122	1.47296	4.71607	1.6037e-11	2.42951e-09	TRUE	group1_2
Zm00001d042148	1.93981	3.91092	1.63035e-11	2.45654e-09	TRUE	group1_2
Zm00001d044301	2.04904	6.67267	1.92616e-11	2.88665e-09	TRUE	group1_2
Zm00001d017453	3.78488	1.24656	2.00494e-11	2.98865e-09	TRUE	group1_2
Zm00001d003015	-1.32184	4.07651	2.43236e-11	3.60649e-09	FALSE	group1_2
Zm00001d052268	1.53959	4.7661	2.53338e-11	3.73639e-09	TRUE	group1_2
MSTRG.8982	-2.29275	2.71615	2.96116e-11	4.34433e-09	FALSE	group1_2
Zm00001d002514	-1.6793	2.89257	3.02189e-11	4.3967e-09	FALSE	group1_2
Zm00001d027455	1.33171	5.15113	3.0284e-11	4.3967e-09	TRUE	group1_2
Zm00001d053815	2.42219	2.81802	3.31307e-11	4.78506e-09	TRUE	group1_2
Zm00001d047814	1.56876	5.49018	3.39532e-11	4.87859e-09	TRUE	group1_2
Zm00001d013212	1.88205	3.28818	3.60849e-11	5.15828e-09	TRUE	group1_2
Zm00001d039496	-1.87468	3.48588	3.74948e-11	5.33248e-09	FALSE	group1_2
Zm00001d037610	1.80562	4.48978	4.53749e-11	6.42043e-09	TRUE	group1_2
Zm00001d032024	-1.48405	5.46258	4.77544e-11	6.72299e-09	FALSE	group1_2
Zm00001d046147	-2.60082	2.96616	5.16482e-11	7.23464e-09	FALSE	group1_2
Zm00001d028953	-1.53526	3.10173	5.47069e-11	7.62477e-09	FALSE	group1_2
Zm00001d023994	-2.28603	7.33647	5.9449e-11	8.24448e-09	FALSE	group1_2
Zm00001d053234	-2.65917	4.85109	6.33383e-11	8.74037e-09	FALSE	group1_2
Zm00001d019446	3.17847	1.44582	6.59268e-11	9.05275e-09	TRUE	group1_2
Zm00001d008898	-1.35483	3.41167	6.88575e-11	9.40884e-09	FALSE	group1_2
Zm00001d012068	1.8956	2.49739	7.00713e-11	9.52798e-09	TRUE	group1_2
Zm00001d009373	-1.23615	4.49463	7.37258e-11	9.96023e-09	FALSE	group1_2
Zm00001d018820	2.01367	7.74404	7.39648e-11	9.96023e-09	TRUE	group1_2
Zm00001d023887	-1.57247	4.1833	7.62559e-11	1.02194e-08	FALSE	group1_2
Zm00001d024572	1.2695	4.98609	8.33459e-11	1.11161e-08	TRUE	group1_2
Zm00001d009718	7.43791	1.03443	9.17498e-11	1.21787e-08	TRUE	group1_2
Zm00001d024762	1.5173	5.49959	9.77034e-11	1.29075e-08	TRUE	group1_2
Zm00001d010499	2.14536	2.72909	9.87181e-11	1.298e-08	TRUE	group1_2
Zm00001d029091	2.41131	6.74327	1.02094e-10	1.33609e-08	TRUE	group1_2
Zm00001d043601	1.61252	6.74257	1.15814e-10	1.50856e-08	TRUE	group1_2
Zm00001d034298	-1.34015	4.24872	1.19741e-10	1.55246e-08	FALSE	group1_2
Zm00001d022211	2.75841	1.83042	1.21758e-10	1.57129e-08	TRUE	group1_2
Zm00001d002020	1.34595	4.24935	1.3035e-10	1.67442e-08	TRUE	group1_2
Zm00001d043612	1.36965	4.35323	1.31296e-10	1.67885e-08	TRUE	group1_2
MSTRG.23648	7.9863	-0.68327	1.52452e-10	1.94045e-08	TRUE	group1_2
Zm00001d030498	2.84333	0.780118	1.68391e-10	2.13359e-08	TRUE	group1_2
Zm00001d042940	1.47913	3.02254	1.69348e-10	2.13601e-08	TRUE	group1_2
MSTRG.24764	5.86409	0.323687	1.73576e-10	2.17948e-08	TRUE	group1_2
Zm00001d035243	-2.12115	2.57728	1.94238e-10	2.42797e-08	FALSE	group1_2
Zm00001d052792	-1.91486	4.59742	2.19468e-10	2.73111e-08	FALSE	group1_2
Zm00001d015239	1.32245	5.66948	2.28263e-10	2.82793e-08	TRUE	group1_2
Zm00001d036280	2.31796	3.20694	2.30114e-10	2.83824e-08	TRUE	group1_2
Zm00001d018964	2.17081	5.03583	2.42872e-10	2.98241e-08	TRUE	group1_2
Zm00001d053684	-1.41385	5.52312	2.44597e-10	2.99041e-08	FALSE	group1_2
Zm00001d027894	1.58208	3.77008	2.46486e-10	3.00035e-08	TRUE	group1_2
Zm00001d029654	1.66953	4.4873	2.49143e-10	3.01951e-08	TRUE	group1_2
Zm00001d043536	1.41681	6.4086	2.50379e-10	3.02135e-08	TRUE	group1_2
Zm00001d034978	1.30723	6.04202	2.63048e-10	3.16054e-08	TRUE	group1_2
Zm00001d035134	1.53936	4.60453	2.91319e-10	3.4852e-08	TRUE	group1_2
Zm00001d046642	-1.87209	6.17073	3.04944e-10	3.63261e-08	FALSE	group1_2
Zm00001d050055	4.91655	5.72865	3.09345e-10	3.66936e-08	TRUE	group1_2
Zm00001d022456	1.5387	8.05832	3.1858e-10	3.76289e-08	TRUE	group1_2
Zm00001d028692	1.30766	6.13797	3.88192e-10	4.56576e-08	TRUE	group1_2
Zm00001d033747	-1.43996	6.8306	4.01213e-10	4.69908e-08	FALSE	group1_2
Zm00001d004452	-2.78891	3.66816	4.27923e-10	4.99094e-08	FALSE	group1_2
Zm00001d042637	1.6979	3.45719	4.33112e-10	5.03042e-08	TRUE	group1_2
Zm00001d041191	1.37817	4.96288	4.65242e-10	5.38117e-08	TRUE	group1_2
Zm00001d047290	1.4681	5.35279	4.81581e-10	5.54714e-08	TRUE	group1_2
Zm00001d022571	1.50794	3.52758	4.88317e-10	5.60158e-08	TRUE	group1_2
Zm00001d047252	-2.50356	4.77283	5.09715e-10	5.82308e-08	FALSE	group1_2
MSTRG.12961	2.66882	1.88614	5.83981e-10	6.64428e-08	TRUE	group1_2
Zm00001d043588	1.83056	6.5346	5.98645e-10	6.78343e-08	TRUE	group1_2
Zm00001d007820	1.60103	4.75348	6.25645e-10	7.06067e-08	TRUE	group1_2
Zm00001d044748	2.03919	2.60303	6.36715e-10	7.15662e-08	TRUE	group1_2
Zm00001d051936	-2.33016	1.39741	6.42998e-10	7.19822e-08	FALSE	group1_2
Zm00001d011878	-1.43683	3.48567	6.48863e-10	7.23482e-08	FALSE	group1_2
Zm00001d023529	1.60581	10.9899	6.53706e-10	7.24836e-08	TRUE	group1_2
Zm00001d049987	5.66629	0.164679	6.55278e-10	7.24836e-08	TRUE	group1_2
Zm00001d048214	-2.28065	1.71786	6.76189e-10	7.45011e-08	FALSE	group1_2
Zm00001d041430	1.24469	4.10201	6.90972e-10	7.58301e-08	TRUE	group1_2
Zm00001d007341	2.93086	1.33445	7.39278e-10	8.08133e-08	TRUE	group1_2
Zm00001d014758	-1.31134	3.97292	7.65677e-10	8.3372e-08	FALSE	group1_2
Zm00001d038126	-2.25533	4.73401	8.65328e-10	9.3856e-08	FALSE	group1_2
Zm00001d003463	-1.87066	1.97807	9.54254e-10	1.031e-07	FALSE	group1_2
Zm00001d017279	-1.29485	5.16361	1.0014e-09	1.07776e-07	FALSE	group1_2
Zm00001d047090	-2.77994	3.70858	1.01007e-09	1.08291e-07	FALSE	group1_2
Zm00001d029274	3.23765	1.65688	1.05033e-09	1.12176e-07	TRUE	group1_2
Zm00001d039414	-1.40953	5.86066	1.06724e-09	1.13547e-07	FALSE	group1_2
Zm00001d029913	-1.6636	5.61061	1.26197e-09	1.33754e-07	FALSE	group1_2
Zm00001d004855	-1.35535	4.4735	1.2814e-09	1.353e-07	FALSE	group1_2
Zm00001d043205	1.23892	5.51555	1.29221e-09	1.35926e-07	TRUE	group1_2
Zm00001d038695	1.87319	3.60141	1.30941e-09	1.37217e-07	TRUE	group1_2
Zm00001d002952	7.86963	-0.786036	1.37734e-09	1.43795e-07	TRUE	group1_2
Zm00001d008208	1.99208	4.09074	1.39521e-09	1.4509e-07	TRUE	group1_2
Zm00001d007469	1.60333	3.35056	1.40015e-09	1.4509e-07	TRUE	group1_2
Zm00001d020686	1.32596	6.13658	1.43788e-09	1.48448e-07	TRUE	group1_2
Zm00001d038049	-3.52126	7.12612	1.51722e-09	1.56061e-07	FALSE	group1_2
Zm00001d051223	-2.33437	1.80298	1.52956e-09	1.56751e-07	FALSE	group1_2
Zm00001d011132	2.25733	6.40003	1.5545e-09	1.58724e-07	TRUE	group1_2
Zm00001d047765	1.47517	6.32208	1.57553e-09	1.60285e-07	TRUE	group1_2
Zm00001d024786	-1.86347	3.00397	1.60081e-09	1.62264e-07	FALSE	group1_2
Zm00001d002989	-1.92752	1.38271	1.65158e-09	1.66803e-07	FALSE	group1_2
Zm00001d000967	1.33416	4.15827	1.77077e-09	1.78195e-07	TRUE	group1_2
Zm00001d046184	-1.35235	8.18509	1.77763e-09	1.78242e-07	FALSE	group1_2
Zm00001d038019	-2.76106	0.498984	1.86413e-09	1.86246e-07	FALSE	group1_2
Zm00001d023700	1.65728	2.57191	1.90163e-09	1.89314e-07	TRUE	group1_2
Zm00001d037724	2.463	5.73081	1.93871e-09	1.92318e-07	TRUE	group1_2
Zm00001d043610	-1.43421	5.38103	1.95352e-09	1.93101e-07	FALSE	group1_2
Zm00001d014918	-1.47603	6.90138	2.01654e-09	1.98626e-07	FALSE	group1_2
Zm00001d006158	1.32648	5.03172	2.09968e-09	2.05755e-07	TRUE	group1_2
MSTRG.23669	7.95665	-0.710393	2.10368e-09	2.05755e-07	TRUE	group1_2
Zm00001d027338	2.48066	1.47227	2.1524e-09	2.09784e-07	TRUE	group1_2
Zm00001d026370	1.2016	6.33035	2.35896e-09	2.29115e-07	TRUE	group1_2
MSTRG.2066	2.51531	1.90448	2.38418e-09	2.30063e-07	TRUE	group1_2
Zm00001d032688	-1.13168	5.70642	2.38523e-09	2.30063e-07	FALSE	group1_2
Zm00001d026486	-1.86011	3.04417	2.41482e-09	2.32114e-07	FALSE	group1_2
Zm00001d025901	-1.88837	4.30375	2.47606e-09	2.37182e-07	FALSE	group1_2
Zm00001d035079	2.15756	2.98742	2.65268e-09	2.53231e-07	TRUE	group1_2
Zm00001d021995	-1.4183	3.58809	2.79383e-09	2.65795e-07	FALSE	group1_2
Zm00001d021634	-2.26376	4.36895	3.10603e-09	2.94492e-07	FALSE	group1_2
Zm00001d020612	1.31912	3.54576	3.18651e-09	3.01098e-07	TRUE	group1_2
Zm00001d043549	1.85694	1.84966	3.26945e-09	3.07892e-07	TRUE	group1_2
Zm00001d016720	1.44821	7.13616	3.29619e-09	3.09364e-07	TRUE	group1_2
Zm00001d048185	1.49876	3.17653	3.40736e-09	3.18725e-07	TRUE	group1_2
Zm00001d052947	1.60062	2.60212	3.44624e-09	3.21284e-07	TRUE	group1_2
Zm00001d007876	5.61993	-0.687927	3.59917e-09	3.34423e-07	TRUE	group1_2
Zm00001d014007	1.21037	3.73552	4.05035e-09	3.75095e-07	TRUE	group1_2
Zm00001d026406	-3.2543	1.147	4.35917e-09	4.02357e-07	FALSE	group1_2
Zm00001d003530	1.51779	4.03781	4.37453e-09	4.02442e-07	TRUE	group1_2
Zm00001d029975	1.35827	3.60983	4.58723e-09	4.20621e-07	TRUE	group1_2
MSTRG.25104	-1.72095	1.86686	4.82771e-09	4.41221e-07	FALSE	group1_2
Zm00001d049096	-1.73954	1.72411	4.85145e-09	4.41942e-07	FALSE	group1_2
Zm00001d051658	1.19847	5.80188	4.99932e-09	4.53929e-07	TRUE	group1_2
Zm00001d012313	1.79547	5.34415	5.03345e-09	4.5526e-07	TRUE	group1_2
Zm00001d048201	1.3867	6.38132	5.04665e-09	4.5526e-07	TRUE	group1_2
Zm00001d049831	-1.60608	3.26788	5.12063e-09	4.60444e-07	FALSE	group1_2
Zm00001d011429	1.3653	5.74706	5.21236e-09	4.67185e-07	TRUE	group1_2
Zm00001d045685	-1.33036	6.74586	5.44015e-09	4.86039e-07	FALSE	group1_2
Zm00001d044465	-1.39458	3.46343	5.5314e-09	4.92613e-07	FALSE	group1_2
Zm00001d006193	2.10302	3.84546	5.67861e-09	5.04113e-07	TRUE	group1_2
Zm00001d003717	7.55066	-1.07122	5.86332e-09	5.18857e-07	TRUE	group1_2
Zm00001d012719	-1.50406	4.01767	5.96471e-09	5.26159e-07	FALSE	group1_2
Zm00001d004480	-1.53384	2.33397	6.56691e-09	5.77453e-07	FALSE	group1_2
Zm00001d051801	-1.93137	2.63307	6.67498e-09	5.84798e-07	FALSE	group1_2
MSTRG.15826	-1.71847	2.98175	6.6924e-09	5.84798e-07	FALSE	group1_2
Zm00001d020457	1.27902	3.57717	6.99328e-09	6.0918e-07	TRUE	group1_2
Zm00001d045721	-1.51153	3.30107	7.02056e-09	6.09652e-07	FALSE	group1_2
Zm00001d048868	1.43526	4.18113	7.15246e-09	6.19177e-07	TRUE	group1_2
Zm00001d015289	1.3977	3.61048	7.41983e-09	6.40333e-07	TRUE	group1_2
Zm00001d023182	-7.18204	-1.90075	7.63221e-09	6.56199e-07	FALSE	group1_2
Zm00001d003757	2.0239	6.95102	7.65075e-09	6.56199e-07	TRUE	group1_2
Zm00001d050339	1.21455	5.21158	8.00642e-09	6.84598e-07	TRUE	group1_2
Zm00001d050018	1.1735	4.40381	8.49669e-09	7.24297e-07	TRUE	group1_2
Zm00001d024154	-5.0796	-1.39808	8.61282e-09	7.31958e-07	FALSE	group1_2
Zm00001d008329	-1.43828	7.63662	8.7709e-09	7.43127e-07	FALSE	group1_2
Zm00001d032664	-1.83575	2.41349	9.10716e-09	7.69279e-07	FALSE	group1_2
Zm00001d042758	-7.20221	-1.87571	9.62176e-09	8.10291e-07	FALSE	group1_2
Zm00001d034027	1.50003	4.25489	9.72221e-09	8.16285e-07	TRUE	group1_2
Zm00001d011451	-1.46797	3.49111	9.91022e-09	8.29572e-07	FALSE	group1_2
Zm00001d035505	4.73224	-0.712231	1.0528e-08	8.78643e-07	TRUE	group1_2
Zm00001d017383	1.39311	3.1301	1.06381e-08	8.85185e-07	TRUE	group1_2
Zm00001d044943	1.5824	2.58165	1.1368e-08	9.43101e-07	TRUE	group1_2
Zm00001d034558	1.3847	8.09661	1.2538e-08	1.03709e-06	TRUE	group1_2
MSTRG.2305	-1.92965	3.21788	1.29159e-08	1.06518e-06	FALSE	group1_2
Zm00001d037768	1.39643	3.72376	1.29789e-08	1.06721e-06	TRUE	group1_2
Zm00001d006688	1.41214	7.60933	1.30456e-08	1.06955e-06	TRUE	group1_2
Zm00001d047189	-1.63454	2.83014	1.31447e-08	1.07451e-06	FALSE	group1_2
Zm00001d041663	-2.54382	2.41292	1.37088e-08	1.11735e-06	FALSE	group1_2
Zm00001d046824	1.87014	1.81708	1.37805e-08	1.11992e-06	TRUE	group1_2
Zm00001d049081	-1.66295	3.72244	1.43516e-08	1.16294e-06	FALSE	group1_2
Zm00001d003213	1.30763	5.50384	1.44444e-08	1.16706e-06	TRUE	group1_2
Zm00001d005037	1.48593	4.32214	1.48013e-08	1.19245e-06	TRUE	group1_2
Zm00001d048669	-2.24909	6.03744	1.58374e-08	1.27224e-06	FALSE	group1_2
Zm00001d007729	-2.58077	-0.0164895	1.65035e-08	1.32194e-06	FALSE	group1_2
Zm00001d033308	-1.31544	2.98901	1.69296e-08	1.35203e-06	FALSE	group1_2
Zm00001d039771	-1.3309	2.80572	1.69761e-08	1.35203e-06	FALSE	group1_2
Zm00001d021200	-1.20485	3.15548	1.70999e-08	1.358e-06	FALSE	group1_2
Zm00001d035501	1.10787	5.20046	1.82936e-08	1.44867e-06	TRUE	group1_2
Zm00001d004564	1.60012	7.05375	1.86728e-08	1.47452e-06	TRUE	group1_2
Zm00001d028754	-2.75291	1.35844	1.88868e-08	1.4872e-06	FALSE	group1_2
Zm00001d043730	2.72099	0.917728	1.93161e-08	1.51672e-06	TRUE	group1_2
Zm00001d005609	1.81187	6.29105	1.94935e-08	1.52636e-06	TRUE	group1_2
Zm00001d011921	-2.93147	0.729353	1.96698e-08	1.53584e-06	FALSE	group1_2
Zm00001d033279	-1.49021	2.51482	1.99026e-08	1.54968e-06	FALSE	group1_2
Zm00001d013561	-1.44976	3.69153	2.09422e-08	1.62608e-06	FALSE	group1_2
Zm00001d031730	-1.55848	2.19992	2.20709e-08	1.70896e-06	FALSE	group1_2
Zm00001d052660	1.28552	5.06131	2.22879e-08	1.72098e-06	TRUE	group1_2
Zm00001d020875	2.9351	0.281351	2.38734e-08	1.83773e-06	TRUE	group1_2
Zm00001d044146	1.24979	4.14812	2.39316e-08	1.83773e-06	TRUE	group1_2
Zm00001d033612	7.334	-1.25998	2.51934e-08	1.92599e-06	TRUE	group1_2
Zm00001d014947	2.37278	8.81132	2.52193e-08	1.92599e-06	TRUE	group1_2
Zm00001d003676	-1.9939	5.4599	2.57864e-08	1.96392e-06	FALSE	group1_2
Zm00001d048695	1.44707	2.90847	2.62568e-08	1.99205e-06	TRUE	group1_2
Zm00001d043361	1.48413	3.18835	2.62987e-08	1.99205e-06	TRUE	group1_2
Zm00001d010459	-2.60462	1.37541	2.65679e-08	2.007e-06	FALSE	group1_2
Zm00001d003422	1.23714	4.71879	2.89923e-08	2.18307e-06	TRUE	group1_2
Zm00001d039081	-1.65213	4.0958	2.90554e-08	2.18307e-06	FALSE	group1_2
Zm00001d049113	-3.20982	4.50326	2.93343e-08	2.1981e-06	FALSE	group1_2
Zm00001d049657	-1.59962	3.33179	2.97261e-08	2.22149e-06	FALSE	group1_2
Zm00001d019223	2.36811	1.17909	3.01682e-08	2.2485e-06	TRUE	group1_2
Zm00001d026554	-1.1436	3.82825	3.05228e-08	2.26886e-06	FALSE	group1_2
Zm00001d035166	1.46387	3.67904	3.16242e-08	2.34448e-06	TRUE	group1_2
MSTRG.21805	-1.34391	7.48208	3.20768e-08	2.37173e-06	FALSE	group1_2
Zm00001d021653	-1.2479	7.1633	3.4192e-08	2.52143e-06	FALSE	group1_2
Zm00001d024027	2.55608	2.2853	3.46906e-08	2.55145e-06	TRUE	group1_2
Zm00001d003848	-1.20011	4.09631	3.48624e-08	2.55734e-06	FALSE	group1_2
Zm00001d002496	-1.07608	3.78669	3.58778e-08	2.6201e-06	FALSE	group1_2
Zm00001d012591	2.21535	7.25643	3.59059e-08	2.6201e-06	TRUE	group1_2
MSTRG.20066	1.64554	3.5305	3.60253e-08	2.62194e-06	TRUE	group1_2
Zm00001d051143	-1.35841	3.20013	3.65049e-08	2.64993e-06	FALSE	group1_2
Zm00001d008872	3.01571	0.874931	3.71929e-08	2.69286e-06	TRUE	group1_2
Zm00001d022376	7.48536	-1.1272	4.04223e-08	2.9191e-06	TRUE	group1_2
Zm00001d007395	2.53104	1.29121	4.16152e-08	2.99343e-06	TRUE	group1_2
Zm00001d038526	1.51828	2.90031	4.16664e-08	2.99343e-06	TRUE	group1_2
Zm00001d031601	-1.09943	4.57537	4.22034e-08	3.02422e-06	FALSE	group1_2
Zm00001d044526	1.26595	3.40561	4.24214e-08	3.03204e-06	TRUE	group1_2
Zm00001d021667	-1.06022	5.46952	4.28743e-08	3.05657e-06	FALSE	group1_2
Zm00001d026042	1.24971	5.11378	4.52093e-08	3.21482e-06	TRUE	group1_2
Zm00001d046299	1.17448	6.42424	4.85679e-08	3.44486e-06	TRUE	group1_2
Zm00001d011125	1.12806	4.14598	4.89386e-08	3.46235e-06	TRUE	group1_2
Zm00001d034104	1.17385	4.6082	5.14226e-08	3.62887e-06	TRUE	group1_2
Zm00001d008919	1.31768	4.08093	5.39174e-08	3.79532e-06	TRUE	group1_2
Zm00001d025885	-7.11311	-1.96208	5.42117e-08	3.80643e-06	FALSE	group1_2
Zm00001d042826	1.25423	4.19002	5.44948e-08	3.81669e-06	TRUE	group1_2
Zm00001d044730	1.09617	5.12266	5.53837e-08	3.86923e-06	TRUE	group1_2
Zm00001d041769	-1.18862	5.80927	5.66171e-08	3.9455e-06	FALSE	group1_2
Zm00001d010698	1.1815	5.15981	5.69807e-08	3.96094e-06	TRUE	group1_2
Zm00001d003006	-1.40718	2.65357	5.90363e-08	4.09363e-06	FALSE	group1_2
Zm00001d044683	-1.64899	4.96323	6.00671e-08	4.15476e-06	FALSE	group1_2
Zm00001d006521	-1.22722	4.17748	6.05474e-08	4.17762e-06	FALSE	group1_2
Zm00001d037730	4.14212	0.306147	6.17793e-08	4.25209e-06	TRUE	group1_2
Zm00001d028601	1.16604	7.93954	6.27689e-08	4.30956e-06	TRUE	group1_2
MSTRG.8744	3.32121	6.11721	6.45873e-08	4.42352e-06	TRUE	group1_2
Zm00001d037495	-1.07421	4.04204	6.49171e-08	4.43521e-06	FALSE	group1_2
Zm00001d025576	4.9487	-0.521209	6.50992e-08	4.43677e-06	TRUE	group1_2
Zm00001d002970	1.51676	2.76654	6.79207e-08	4.61778e-06	TRUE	group1_2
Zm00001d025477	2.47396	2.2716	7.1368e-08	4.84035e-06	TRUE	group1_2
MSTRG.14624	7.58258	-1.04025	7.42618e-08	5.02439e-06	TRUE	group1_2
Zm00001d034017	-1.25126	9.57346	7.47664e-08	5.04628e-06	FALSE	group1_2
Zm00001d027332	1.87483	8.12106	7.65935e-08	5.15711e-06	TRUE	group1_2
Zm00001d020371	1.22291	6.92995	7.79674e-08	5.23697e-06	TRUE	group1_2
Zm00001d048925	1.36598	5.73632	7.86986e-08	5.27338e-06	TRUE	group1_2
Zm00001d004451	-1.80876	2.66064	8.00868e-08	5.35352e-06	FALSE	group1_2
Zm00001d025823	4.14037	-0.754682	8.13787e-08	5.42687e-06	TRUE	group1_2
MSTRG.18643	-2.27731	0.221379	8.21822e-08	5.45545e-06	FALSE	group1_2
Zm00001d026530	-1.3817	5.60669	8.21988e-08	5.45545e-06	FALSE	group1_2
Zm00001d030851	1.30751	4.92956	8.41265e-08	5.57013e-06	TRUE	group1_2
Zm00001d051472	-2.7653	-0.0510988	8.49507e-08	5.61137e-06	FALSE	group1_2
Zm00001d051415	1.79331	1.84086	8.55571e-08	5.63807e-06	TRUE	group1_2
Zm00001d009497	1.44269	2.75604	8.60254e-08	5.65556e-06	TRUE	group1_2
Zm00001d048353	-1.08241	4.29651	8.77702e-08	5.7567e-06	FALSE	group1_2
Zm00001d036700	1.53136	4.3844	8.88117e-08	5.81133e-06	TRUE	group1_2
Zm00001d022349	3.89613	-0.0938418	9.35738e-08	6.10859e-06	TRUE	group1_2
Zm00001d033319	-1.94192	3.07034	9.53499e-08	6.21e-06	FALSE	group1_2
Zm00001d050125	1.24872	5.66804	9.64638e-08	6.2679e-06	TRUE	group1_2
Zm00001d028092	2.33677	1.63591	9.68317e-08	6.27717e-06	TRUE	group1_2
Zm00001d039735	2.99172	1.42121	1.03665e-07	6.70453e-06	TRUE	group1_2
Zm00001d040056	1.03057	4.37232	1.05628e-07	6.81571e-06	TRUE	group1_2
MSTRG.28541	-1.23889	3.06266	1.06597e-07	6.86234e-06	FALSE	group1_2
Zm00001d040029	1.43182	10.7052	1.07154e-07	6.8823e-06	TRUE	group1_2
Zm00001d014625	1.08108	5.67584	1.07625e-07	6.89668e-06	TRUE	group1_2
Zm00001d043180	2.04844	1.54087	1.08163e-07	6.91521e-06	TRUE	group1_2
Zm00001d021573	1.82263	2.93743	1.11332e-07	7.10152e-06	TRUE	group1_2
Zm00001d027341	1.30699	3.04807	1.11912e-07	7.12228e-06	TRUE	group1_2
MSTRG.23810	-2.61934	0.0508376	1.13854e-07	7.22936e-06	FALSE	group1_2
MSTRG.24924	-2.53185	1.3515	1.14192e-07	7.23435e-06	FALSE	group1_2
Zm00001d046510	-1.39395	3.93168	1.15241e-07	7.28421e-06	FALSE	group1_2
Zm00001d023804	-1.78144	2.89986	1.17117e-07	7.38605e-06	FALSE	group1_2
Zm00001d020496	1.23534	6.05111	1.20602e-07	7.58864e-06	TRUE	group1_2
Zm00001d022965	-1.46002	6.42843	1.25979e-07	7.90917e-06	FALSE	group1_2
Zm00001d051194	1.6519	9.81787	1.31784e-07	8.2542e-06	TRUE	group1_2
Zm00001d028025	-1.60056	3.34339	1.32067e-07	8.2542e-06	FALSE	group1_2
Zm00001d053195	2.48733	3.37918	1.33677e-07	8.33614e-06	TRUE	group1_2
Zm00001d016436	-1.86048	2.90477	1.36419e-07	8.48813e-06	FALSE	group1_2
Zm00001d022245	1.78862	2.77282	1.37331e-07	8.52586e-06	TRUE	group1_2
Zm00001d015715	-3.64512	3.16151	1.40829e-07	8.72356e-06	FALSE	group1_2
Zm00001d019994	1.11367	4.92109	1.4356e-07	8.87305e-06	TRUE	group1_2
Zm00001d042899	1.06378	4.11398	1.57694e-07	9.72505e-06	TRUE	group1_2
Zm00001d044864	2.42083	6.23604	1.58383e-07	9.74597e-06	TRUE	group1_2
Zm00001d019629	1.63723	8.62796	1.59462e-07	9.77767e-06	TRUE	group1_2
Zm00001d013410	-1.09005	5.64701	1.596e-07	9.77767e-06	FALSE	group1_2
Zm00001d030550	1.44915	3.46334	1.63019e-07	9.96525e-06	TRUE	group1_2
Zm00001d031510	-4.68737	-1.72312	1.70784e-07	1.04171e-05	FALSE	group1_2
Zm00001d003085	-1.06291	5.04109	1.74451e-07	1.06175e-05	FALSE	group1_2
Zm00001d010662	-2.13207	6.07566	1.77752e-07	1.07949e-05	FALSE	group1_2
Zm00001d027853	-2.78807	-0.184246	1.80523e-07	1.09393e-05	FALSE	group1_2
Zm00001d020627	1.26917	4.84268	1.89159e-07	1.14329e-05	TRUE	group1_2
Zm00001d036532	1.48642	3.8695	1.89531e-07	1.14329e-05	TRUE	group1_2
Zm00001d047553	1.36199	5.1604	1.89899e-07	1.14329e-05	TRUE	group1_2
Zm00001d004309	-3.11318	0.213205	2.01146e-07	1.20839e-05	FALSE	group1_2
Zm00001d017510	-1.33246	3.44498	2.07942e-07	1.24653e-05	FALSE	group1_2
Zm00001d021736	-1.80604	2.09721	2.08585e-07	1.24771e-05	FALSE	group1_2
Zm00001d035963	-1.08306	4.44307	2.12536e-07	1.26862e-05	FALSE	group1_2
Zm00001d054055	-6.88597	-2.11654	2.15342e-07	1.28262e-05	FALSE	group1_2
Zm00001d028574	2.32293	8.16809	2.17097e-07	1.29031e-05	TRUE	group1_2
MSTRG.16331	1.24318	2.99041	2.25373e-07	1.33666e-05	TRUE	group1_2
Zm00001d038846	1.94996	6.71545	2.36102e-07	1.39731e-05	TRUE	group1_2
Zm00001d021059	1.43065	2.93723	2.36749e-07	1.39817e-05	TRUE	group1_2
Zm00001d046952	1.35086	5.50191	2.37818e-07	1.40001e-05	TRUE	group1_2
Zm00001d023522	1.83443	3.85631	2.38065e-07	1.40001e-05	TRUE	group1_2
Zm00001d022222	2.30818	0.717508	2.41562e-07	1.41759e-05	TRUE	group1_2
MSTRG.4635	-2.94687	-0.825124	2.43098e-07	1.4236e-05	FALSE	group1_2
Zm00001d025018	3.43164	2.38337	2.44516e-07	1.42891e-05	TRUE	group1_2
Zm00001d043742	-1.38537	2.43752	2.54511e-07	1.4842e-05	FALSE	group1_2
Zm00001d031659	-1.4018	6.38327	2.61642e-07	1.5226e-05	FALSE	group1_2
Zm00001d015977	1.51683	2.59546	2.75419e-07	1.59647e-05	TRUE	group1_2
Zm00001d047096	-2.94813	5.65414	2.75481e-07	1.59647e-05	FALSE	group1_2
Zm00001d052039	-1.07746	3.6192	2.80348e-07	1.62131e-05	FALSE	group1_2
Zm00001d019254	1.21327	3.45372	2.8206e-07	1.62783e-05	TRUE	group1_2
Zm00001d049186	-1.29741	3.3646	2.83432e-07	1.63237e-05	FALSE	group1_2
Zm00001d016696	-1.13236	3.78142	2.89682e-07	1.66492e-05	FALSE	group1_2
Zm00001d041656	2.18526	1.66268	2.95135e-07	1.69277e-05	TRUE	group1_2
Zm00001d053554	1.49145	5.48717	2.96118e-07	1.69493e-05	TRUE	group1_2
Zm00001d007231	1.36095	6.8194	3.02308e-07	1.72681e-05	TRUE	group1_2
Zm00001d051802	-1.6551	3.61034	3.03656e-07	1.73097e-05	FALSE	group1_2
Zm00001d002992	1.06239	4.96147	3.07397e-07	1.74871e-05	TRUE	group1_2
Zm00001d016982	1.18823	6.38603	3.10118e-07	1.7606e-05	TRUE	group1_2
Zm00001d043242	-1.12554	4.93669	3.11089e-07	1.76252e-05	FALSE	group1_2
Zm00001d027987	1.48386	4.73039	3.1292e-07	1.7693e-05	TRUE	group1_2
Zm00001d009503	1.39985	3.14927	3.19881e-07	1.80377e-05	TRUE	group1_2
Zm00001d015614	1.50638	7.40518	3.20311e-07	1.80377e-05	TRUE	group1_2
Zm00001d000071	1.23841	3.64423	3.22636e-07	1.81022e-05	TRUE	group1_2
Zm00001d042480	1.12349	4.93028	3.22754e-07	1.81022e-05	TRUE	group1_2
Zm00001d026012	-1.80189	2.48557	3.27403e-07	1.8326e-05	FALSE	group1_2
Zm00001d025166	0.99073	4.84593	3.30329e-07	1.84528e-05	TRUE	group1_2
Zm00001d016570	1.87608	1.7276	3.31361e-07	1.84605e-05	TRUE	group1_2
MSTRG.29581	4.12672	-0.736055	3.31793e-07	1.84605e-05	TRUE	group1_2
Zm00001d026447	1.2992	6.45756	3.36227e-07	1.86016e-05	TRUE	group1_2
Zm00001d003057	-3.20894	-0.2239	3.36329e-07	1.86016e-05	FALSE	group1_2
Zm00001d046134	-2.35935	2.60428	3.36329e-07	1.86016e-05	FALSE	group1_2
Zm00001d046593	1.05933	6.59185	3.38463e-07	1.86825e-05	TRUE	group1_2
Zm00001d018917	-1.70435	2.25719	3.57617e-07	1.96969e-05	FALSE	group1_2
Zm00001d029075	-1.27582	5.66542	3.58254e-07	1.96969e-05	FALSE	group1_2
Zm00001d025474	1.16038	5.29683	3.75118e-07	2.05835e-05	TRUE	group1_2
Zm00001d027593	1.23497	6.86611	3.81485e-07	2.08917e-05	TRUE	group1_2
Zm00001d043117	1.08137	3.84126	3.86109e-07	2.11035e-05	TRUE	group1_2
Zm00001d016764	1.47114	3.26434	3.87225e-07	2.11231e-05	TRUE	group1_2
Zm00001d012391	1.37339	4.06544	3.90792e-07	2.1276e-05	TRUE	group1_2
Zm00001d039148	1.53422	3.57179	3.98254e-07	2.16165e-05	TRUE	group1_2
Zm00001d035494	0.97558	4.73326	3.98597e-07	2.16165e-05	TRUE	group1_2
Zm00001d052673	-1.59054	8.10324	3.99915e-07	2.16459e-05	FALSE	group1_2
Zm00001d015638	1.59881	6.61934	4.00876e-07	2.16559e-05	TRUE	group1_2
Zm00001d022374	-1.05806	4.42824	4.02633e-07	2.17087e-05	FALSE	group1_2
MSTRG.21925	1.79096	1.84418	4.06887e-07	2.18957e-05	TRUE	group1_2
Zm00001d007446	1.0687	6.71022	4.17015e-07	2.23975e-05	TRUE	group1_2
Zm00001d028693	1.11603	6.50211	4.18985e-07	2.246e-05	TRUE	group1_2
Zm00001d053293	1.86215	1.73406	4.30465e-07	2.30311e-05	TRUE	group1_2
Zm00001d039065	1.81664	4.61104	4.37896e-07	2.33838e-05	TRUE	group1_2
Zm00001d036875	1.41904	4.49438	4.41842e-07	2.35494e-05	TRUE	group1_2
Zm00001d016294	-1.07599	3.26054	4.42729e-07	2.35517e-05	FALSE	group1_2
Zm00001d039826	1.67898	2.94929	4.59981e-07	2.43786e-05	TRUE	group1_2
MSTRG.2369	-3.37579	1.78695	4.60024e-07	2.43786e-05	FALSE	group1_2
Zm00001d006682	1.22611	5.1516	4.65016e-07	2.45596e-05	TRUE	group1_2
Zm00001d023781	-1.3128	5.92034	4.65201e-07	2.45596e-05	FALSE	group1_2
Zm00001d046073	1.22867	3.50498	4.78495e-07	2.52137e-05	TRUE	group1_2
Zm00001d034663	1.10891	7.22386	4.88874e-07	2.56946e-05	TRUE	group1_2
Zm00001d043780	-0.965363	5.8112	4.89465e-07	2.56946e-05	FALSE	group1_2
Zm00001d028742	-1.24931	7.29035	5.02983e-07	2.63546e-05	FALSE	group1_2
Zm00001d034143	-1.57987	5.75524	5.26436e-07	2.75317e-05	FALSE	group1_2
Zm00001d052683	-1.42486	6.68907	5.28278e-07	2.75763e-05	FALSE	group1_2
MSTRG.256	-2.0826	0.731497	5.31256e-07	2.76799e-05	FALSE	group1_2
Zm00001d031290	1.17064	6.4774	5.32905e-07	2.77141e-05	TRUE	group1_2
Zm00001d029124	-1.28934	5.5914	5.37316e-07	2.78914e-05	FALSE	group1_2
Zm00001d007952	-6.68909	-2.26889	5.43061e-07	2.81372e-05	FALSE	group1_2
Zm00001d020605	-2.08717	2.69917	5.53914e-07	2.86463e-05	FALSE	group1_2
Zm00001d046632	1.02927	6.25287	5.89967e-07	3.04543e-05	TRUE	group1_2
MSTRG.22397	3.97687	0.231778	5.94129e-07	3.06125e-05	TRUE	group1_2
Zm00001d012069	1.46134	5.82451	5.9893e-07	3.07728e-05	TRUE	group1_2
Zm00001d013725	1.06096	6.01347	5.99449e-07	3.07728e-05	TRUE	group1_2
Zm00001d023242	-1.82583	2.79461	6.04729e-07	3.09868e-05	FALSE	group1_2
Zm00001d003457	1.20447	7.28964	6.10756e-07	3.12382e-05	TRUE	group1_2
Zm00001d028510	-1.04954	3.9375	6.27407e-07	3.20311e-05	FALSE	group1_2
Zm00001d029906	-2.44409	0.370584	6.55115e-07	3.33845e-05	FALSE	group1_2
Zm00001d014664	1.3993	4.87438	6.63115e-07	3.3631e-05	TRUE	group1_2
Zm00001d023216	-6.36475	-0.259774	6.6334e-07	3.3631e-05	FALSE	group1_2
MSTRG.25224	3.05483	-0.306833	6.63571e-07	3.3631e-05	TRUE	group1_2
Zm00001d032495	-5.42485	0.714851	6.8377e-07	3.45918e-05	FALSE	group1_2
Zm00001d012700	-2.25565	0.583228	6.94576e-07	3.50748e-05	FALSE	group1_2
Zm00001d038304	0.977978	4.43937	6.97315e-07	3.51494e-05	TRUE	group1_2
Zm00001d037023	-1.78314	2.33496	7.03711e-07	3.54079e-05	FALSE	group1_2
Zm00001d003833	0.991522	6.41494	7.07062e-07	3.55123e-05	TRUE	group1_2
Zm00001d020673	1.31492	3.67088	7.10531e-07	3.56224e-05	TRUE	group1_2
Zm00001d038365	0.997085	5.1041	7.17666e-07	3.59155e-05	TRUE	group1_2
Zm00001d037057	1.15514	5.57799	7.26725e-07	3.63037e-05	TRUE	group1_2
Zm00001d017720	1.34637	4.99636	7.35185e-07	3.66606e-05	TRUE	group1_2
Zm00001d035447	1.06705	6.06493	7.3937e-07	3.67853e-05	TRUE	group1_2
Zm00001d020537	-1.11069	5.04959	7.40325e-07	3.67853e-05	FALSE	group1_2
Zm00001d021690	1.26498	6.39981	7.42682e-07	3.68368e-05	TRUE	group1_2
Zm00001d008199	1.3416	2.67318	7.49241e-07	3.70961e-05	TRUE	group1_2
Zm00001d045988	2.52573	0.599698	7.64359e-07	3.77775e-05	TRUE	group1_2
MSTRG.21392	-2.96589	0.236115	7.88507e-07	3.8902e-05	FALSE	group1_2
Zm00001d020578	-1.10444	2.87418	7.91334e-07	3.89725e-05	FALSE	group1_2
Zm00001d006340	1.13389	5.80136	8.145e-07	4.00427e-05	TRUE	group1_2
Zm00001d027899	-1.50301	1.50003	8.24849e-07	4.04182e-05	FALSE	group1_2
Zm00001d011406	-2.12963	0.411212	8.25038e-07	4.04182e-05	FALSE	group1_2
Zm00001d033929	0.997662	5.38421	8.48346e-07	4.14871e-05	TRUE	group1_2
Zm00001d051362	-1.51532	7.6506	8.55002e-07	4.17394e-05	FALSE	group1_2
MSTRG.10253	-4.58674	-1.80575	8.63265e-07	4.20691e-05	FALSE	group1_2
Zm00001d047253	-1.08159	10.23	8.73694e-07	4.2503e-05	FALSE	group1_2
Zm00001d046801	1.15685	3.89979	8.82191e-07	4.27806e-05	TRUE	group1_2
Zm00001d041154	1.12867	2.97109	8.82471e-07	4.27806e-05	TRUE	group1_2
Zm00001d038794	-1.13568	4.23574	8.98097e-07	4.34626e-05	FALSE	group1_2
Zm00001d006813	2.72656	1.35995	9.2486e-07	4.46802e-05	TRUE	group1_2
Zm00001d031807	1.14058	3.30286	9.35059e-07	4.50947e-05	TRUE	group1_2
Zm00001d025707	-2.01145	3.46484	9.4638e-07	4.55619e-05	FALSE	group1_2
Zm00001d050844	1.00611	4.09004	9.59329e-07	4.61057e-05	TRUE	group1_2
Zm00001d041701	-1.44811	5.70167	9.64347e-07	4.62089e-05	FALSE	group1_2
Zm00001d021803	1.05412	3.30527	9.64792e-07	4.62089e-05	TRUE	group1_2
Zm00001d001936	1.77636	2.64356	9.86722e-07	4.71782e-05	TRUE	group1_2
MSTRG.17038	-2.47401	-0.230263	9.97988e-07	4.75755e-05	FALSE	group1_2
Zm00001d027746	1.43207	2.60059	9.98445e-07	4.75755e-05	TRUE	group1_2
MSTRG.8837	-2.72927	-0.525493	1.00568e-06	4.78383e-05	FALSE	group1_2
Zm00001d015921	-1.03253	6.05513	1.00958e-06	4.79422e-05	FALSE	group1_2
Zm00001d026308	1.36921	3.54784	1.01977e-06	4.83436e-05	TRUE	group1_2
Zm00001d047170	-1.65237	1.2195	1.05478e-06	4.99186e-05	FALSE	group1_2
Zm00001d020272	-0.976965	3.86627	1.09066e-06	5.15293e-05	FALSE	group1_2
Zm00001d012159	1.59095	2.85861	1.09543e-06	5.1667e-05	TRUE	group1_2
MSTRG.8745	3.47726	8.31184	1.11219e-06	5.23689e-05	TRUE	group1_2
Zm00001d017069	-1.26504	3.06111	1.1296e-06	5.30989e-05	FALSE	group1_2
Zm00001d042279	1.02799	6.4702	1.13196e-06	5.312e-05	TRUE	group1_2
MSTRG.9239	-1.52385	2.8955	1.14228e-06	5.35146e-05	FALSE	group1_2
Zm00001d035875	-1.09899	4.59087	1.14596e-06	5.35966e-05	FALSE	group1_2
Zm00001d011426	1.02786	4.66598	1.15717e-06	5.40306e-05	TRUE	group1_2
Zm00001d020808	0.986043	5.22771	1.19168e-06	5.55486e-05	TRUE	group1_2
Zm00001d044242	-1.20581	4.67143	1.19739e-06	5.57216e-05	FALSE	group1_2
Zm00001d011700	1.05613	4.45455	1.20064e-06	5.57799e-05	TRUE	group1_2
Zm00001d051424	1.78645	2.22774	1.23104e-06	5.70971e-05	TRUE	group1_2
Zm00001d008153	1.17141	4.8584	1.24435e-06	5.76183e-05	TRUE	group1_2
Zm00001d020278	1.03918	3.22359	1.28888e-06	5.95815e-05	TRUE	group1_2
Zm00001d039492	1.36809	6.06404	1.30024e-06	6.00071e-05	TRUE	group1_2
Zm00001d042317	-2.20483	2.08322	1.35438e-06	6.24024e-05	FALSE	group1_2
Zm00001d044111	-0.942335	4.80686	1.37302e-06	6.31566e-05	FALSE	group1_2
Zm00001d025412	1.01381	3.7451	1.37911e-06	6.33325e-05	TRUE	group1_2
Zm00001d021900	1.11282	3.5649	1.38588e-06	6.35384e-05	TRUE	group1_2
Zm00001d046210	1.01928	5.12384	1.40925e-06	6.45038e-05	TRUE	group1_2
Zm00001d008869	1.61434	4.10187	1.4295e-06	6.53234e-05	TRUE	group1_2
Zm00001d017831	4.23072	0.401494	1.45276e-06	6.62778e-05	TRUE	group1_2
Zm00001d023979	1.14542	3.30731	1.45798e-06	6.64071e-05	TRUE	group1_2
Zm00001d032519	2.75785	4.05558	1.47526e-06	6.70847e-05	TRUE	group1_2
Zm00001d025947	1.1187	3.4163	1.49996e-06	6.80969e-05	TRUE	group1_2
Zm00001d023343	1.13631	11.9846	1.50596e-06	6.8258e-05	TRUE	group1_2
Zm00001d003797	-1.42781	4.19479	1.5424e-06	6.97959e-05	FALSE	group1_2
MSTRG.13206	-1.89076	4.19669	1.54558e-06	6.98268e-05	FALSE	group1_2
Zm00001d019712	1.00201	4.80228	1.61497e-06	7.28433e-05	TRUE	group1_2
Zm00001d047625	-1.6385	4.50749	1.64327e-06	7.40004e-05	FALSE	group1_2
Zm00001d010422	-1.69134	2.13625	1.65953e-06	7.46118e-05	FALSE	group1_2
Zm00001d020025	1.04787	3.65666	1.66836e-06	7.48882e-05	TRUE	group1_2
Zm00001d020348	0.95644	4.90199	1.67219e-06	7.49396e-05	TRUE	group1_2
Zm00001d011495	2.10413	2.37343	1.67504e-06	7.49466e-05	TRUE	group1_2
Zm00001d038352	-1.47798	5.47857	1.67838e-06	7.49757e-05	FALSE	group1_2
Zm00001d000636	1.05	3.99503	1.70991e-06	7.62619e-05	TRUE	group1_2
Zm00001d016705	-1.00566	4.76576	1.73651e-06	7.73247e-05	FALSE	group1_2
Zm00001d044640	-1.05643	2.84624	1.7456e-06	7.76055e-05	FALSE	group1_2
Zm00001d032079	1.4061	4.39663	1.75152e-06	7.77445e-05	TRUE	group1_2
Zm00001d028778	1.27962	2.41947	1.75971e-06	7.79838e-05	TRUE	group1_2
Zm00001d032973	-1.06744	6.63808	1.79708e-06	7.95138e-05	FALSE	group1_2
Zm00001d044120	1.49765	2.73035	1.80008e-06	7.95202e-05	TRUE	group1_2
Zm00001d026160	-1.30881	7.37783	1.81992e-06	8.02694e-05	FALSE	group1_2
Zm00001d003785	7.45771	-1.15739	1.829e-06	8.04276e-05	TRUE	group1_2
Zm00001d018617	-2.28678	0.29165	1.82928e-06	8.04276e-05	FALSE	group1_2
Zm00001d007096	1.11751	7.72028	1.84232e-06	8.08734e-05	TRUE	group1_2
MSTRG.190	6.83021	-1.68171	1.8617e-06	8.15231e-05	TRUE	group1_2
Zm00001d000222	-1.1611	7.56179	1.86297e-06	8.15231e-05	FALSE	group1_2
Zm00001d032230	-1.57688	2.47041	1.89266e-06	8.26927e-05	FALSE	group1_2
MSTRG.19470	3.62248	-0.165617	1.90318e-06	8.30223e-05	TRUE	group1_2
Zm00001d051938	1.72905	1.20594	1.93523e-06	8.42883e-05	TRUE	group1_2
Zm00001d009090	1.02809	3.80906	1.93921e-06	8.43301e-05	TRUE	group1_2
Zm00001d031555	0.981957	4.18425	1.94953e-06	8.46467e-05	TRUE	group1_2
Zm00001d045400	-1.3056	3.97488	1.99708e-06	8.65765e-05	FALSE	group1_2
Zm00001d029209	1.13633	4.39374	2.01504e-06	8.72192e-05	TRUE	group1_2
Zm00001d005898	1.23124	2.71584	2.05595e-06	8.88523e-05	TRUE	group1_2
MSTRG.25264	1.92667	2.13233	2.08099e-06	8.97952e-05	TRUE	group1_2
Zm00001d014178	1.1899	4.66753	2.16588e-06	9.33135e-05	TRUE	group1_2
Zm00001d020345	1.02717	6.13863	2.1823e-06	9.38758e-05	TRUE	group1_2
Zm00001d033931	1.4319	7.55025	2.19899e-06	9.44483e-05	TRUE	group1_2
Zm00001d011757	-2.30053	-0.449462	2.20934e-06	9.47226e-05	FALSE	group1_2
Zm00001d016036	-1.19087	4.91095	2.21218e-06	9.47226e-05	FALSE	group1_2
Zm00001d042319	0.986866	4.7913	2.22436e-06	9.50111e-05	TRUE	group1_2
Zm00001d021738	1.6008	1.9773	2.22573e-06	9.50111e-05	TRUE	group1_2
MSTRG.15821	-2.21256	0.0539371	2.23464e-06	9.52457e-05	FALSE	group1_2
Zm00001d024778	1.02863	5.95079	2.24119e-06	9.53787e-05	TRUE	group1_2
Zm00001d017638	-1.01228	3.05257	2.25552e-06	9.58422e-05	FALSE	group1_2
Zm00001d014852	-1.30825	3.99462	2.29949e-06	9.75621e-05	FALSE	group1_2
Zm00001d001779	-2.05087	0.0296873	2.32015e-06	9.82889e-05	FALSE	group1_2
Zm00001d034851	-0.995389	4.05073	2.33543e-06	9.87862e-05	FALSE	group1_2
Zm00001d004019	0.945441	3.74434	2.34315e-06	9.89625e-05	TRUE	group1_2
Zm00001d020636	1.07321	9.31321	2.36857e-06	9.9885e-05	TRUE	group1_2
Zm00001d041965	-1.43897	1.56712	2.40301e-06	0.000101068	FALSE	group1_2
Zm00001d040836	-2.95993	1.73269	2.40389e-06	0.000101068	FALSE	group1_2
Zm00001d025354	-2.38828	2.092	2.446e-06	0.000102684	FALSE	group1_2
Zm00001d049625	-3.80461	-0.689088	2.45114e-06	0.000102745	FALSE	group1_2
Zm00001d044839	-2.20162	1.79662	2.46986e-06	0.000103374	FALSE	group1_2
Zm00001d033024	-2.21429	4.87515	2.49577e-06	0.000104302	FALSE	group1_2
Zm00001d047944	-1.88749	1.7939	2.50089e-06	0.00010436	FALSE	group1_2
Zm00001d042833	0.923774	5.43692	2.51568e-06	0.00010482	TRUE	group1_2
Zm00001d049525	-1.37305	5.39479	2.54346e-06	0.00010582	FALSE	group1_2
Zm00001d016154	-1.36072	2.90693	2.5738e-06	0.000106922	FALSE	group1_2
Zm00001d027749	1.17534	7.19725	2.58891e-06	0.00010739	TRUE	group1_2
Zm00001d046644	1.48448	2.00808	2.59883e-06	0.000107641	TRUE	group1_2
Zm00001d038718	-1.39539	5.57777	2.63756e-06	0.000108989	FALSE	group1_2
Zm00001d042117	0.920012	5.31885	2.63919e-06	0.000108989	TRUE	group1_2
Zm00001d052903	1.10017	5.22252	2.65013e-06	0.000109279	TRUE	group1_2
Zm00001d020811	1.3537	2.60969	2.70421e-06	0.000111344	TRUE	group1_2
Zm00001d002579	1.0527	5.0774	2.71829e-06	0.000111685	TRUE	group1_2
Zm00001d010493	1.11385	4.75951	2.7205e-06	0.000111685	TRUE	group1_2
MSTRG.15393	-1.32296	3.22238	2.76673e-06	0.000113415	FALSE	group1_2
Zm00001d028400	-1.01671	4.5548	2.79652e-06	0.000114438	FALSE	group1_2
Zm00001d012338	1.04146	6.38881	2.79989e-06	0.000114438	TRUE	group1_2
Zm00001d049851	-1.10875	3.78352	2.81557e-06	0.000114911	FALSE	group1_2
Zm00001d013507	-0.894154	4.48051	2.83348e-06	0.000115473	FALSE	group1_2
Zm00001d033790	-1.0315	6.72531	2.86566e-06	0.000116613	FALSE	group1_2
Zm00001d002019	1.09657	3.77916	2.88602e-06	0.000117255	TRUE	group1_2
Zm00001d031790	0.946517	5.72415	2.89361e-06	0.000117255	TRUE	group1_2
Zm00001d043244	-1.51331	1.25383	2.89404e-06	0.000117255	FALSE	group1_2
Zm00001d034067	-1.55181	3.41551	2.90642e-06	0.000117443	FALSE	group1_2
Zm00001d004009	-1.26802	5.38386	2.9071e-06	0.000117443	FALSE	group1_2
Zm00001d040113	7.82769	-0.819624	2.92874e-06	0.000118146	TRUE	group1_2
Zm00001d031267	1.13441	6.57161	2.93747e-06	0.000118326	TRUE	group1_2
MSTRG.30491	1.0486	3.31902	2.94649e-06	0.000118519	TRUE	group1_2
Zm00001d034673	-1.29511	7.29405	2.97605e-06	0.000119535	FALSE	group1_2
Zm00001d010410	1.34832	6.69922	3.00246e-06	0.000120422	TRUE	group1_2
Zm00001d005279	-1.66912	1.22191	3.07616e-06	0.000123201	FALSE	group1_2
Zm00001d031449	-0.94138	3.73492	3.09936e-06	0.000123952	FALSE	group1_2
Zm00001d003671	0.943314	4.98381	3.11961e-06	0.000124583	TRUE	group1_2
Zm00001d003164	-0.901859	4.73843	3.16574e-06	0.000126244	FALSE	group1_2
Zm00001d040120	1.53731	1.67043	3.17823e-06	0.000126562	TRUE	group1_2
Zm00001d049722	-2.08899	0.145772	3.31028e-06	0.000131632	FALSE	group1_2
Zm00001d041404	-1.24543	3.79562	3.33422e-06	0.000132395	FALSE	group1_2
Zm00001d052468	-0.996296	3.73623	3.34539e-06	0.00013265	FALSE	group1_2
Zm00001d038741	-6.44534	-2.44337	3.35043e-06	0.000132661	FALSE	group1_2
Zm00001d020147	-1.30457	5.25717	3.3749e-06	0.00013344	FALSE	group1_2
Zm00001d046995	-1.04929	5.53892	3.39475e-06	0.000134035	FALSE	group1_2
Zm00001d027256	1.86418	0.95971	3.40205e-06	0.000134133	TRUE	group1_2
Zm00001d015569	-1.29769	8.15796	3.45271e-06	0.000135685	FALSE	group1_2
Zm00001d052458	0.996675	4.93234	3.45327e-06	0.000135685	TRUE	group1_2
Zm00001d039619	1.19883	3.58615	3.456e-06	0.000135685	TRUE	group1_2
Zm00001d050977	2.29285	0.0368876	3.48075e-06	0.000136464	TRUE	group1_2
Zm00001d041387	1.027	4.76677	3.49035e-06	0.000136648	TRUE	group1_2
Zm00001d008132	-2.25755	-0.0600716	3.54216e-06	0.000138355	FALSE	group1_2
Zm00001d047186	-1.37662	6.95124	3.54388e-06	0.000138355	FALSE	group1_2
Zm00001d006064	-1.14278	4.6413	3.55517e-06	0.000138602	FALSE	group1_2
Zm00001d041476	-1.41188	1.77262	3.61124e-06	0.000140591	FALSE	group1_2
Zm00001d026712	0.979489	6.03554	3.63723e-06	0.000141292	TRUE	group1_2
Zm00001d037338	-1.25206	4.80756	3.63937e-06	0.000141292	FALSE	group1_2
Zm00001d047441	-2.31609	0.86732	3.66613e-06	0.000142133	FALSE	group1_2
Zm00001d021450	-1.3505	6.10272	3.67372e-06	0.000142229	FALSE	group1_2
Zm00001d016662	1.07742	4.80496	3.70564e-06	0.000143266	TRUE	group1_2
Zm00001d051048	2.58094	0.212589	3.73078e-06	0.000144038	TRUE	group1_2
MSTRG.21064	7.02385	-1.52464	3.90942e-06	0.000150726	TRUE	group1_2
Zm00001d051596	1.88858	1.31721	3.91814e-06	0.000150854	TRUE	group1_2
Zm00001d045321	2.65794	3.15651	3.93361e-06	0.00015124	TRUE	group1_2
Zm00001d002687	-1.31977	6.74357	3.96731e-06	0.000152326	FALSE	group1_2
Zm00001d018751	2.26558	1.5735	3.97308e-06	0.000152338	TRUE	group1_2
Zm00001d020163	-4.31068	-2.00196	3.97978e-06	0.000152385	FALSE	group1_2
Zm00001d053006	1.50262	2.82652	4.01359e-06	0.000153469	TRUE	group1_2
Zm00001d050918	-1.45848	3.1539	4.06619e-06	0.000155267	FALSE	group1_2
Zm00001d033167	0.883789	5.24292	4.20636e-06	0.0001604	TRUE	group1_2
Zm00001d049870	1.2112	3.20826	4.37432e-06	0.00016656	TRUE	group1_2
Zm00001d018677	1.32539	4.98334	4.37985e-06	0.00016656	TRUE	group1_2
Zm00001d004095	1.36215	2.9815	4.40024e-06	0.000167107	TRUE	group1_2
Zm00001d038753	0.94349	3.53276	4.45075e-06	0.000168795	TRUE	group1_2
Zm00001d025924	1.01408	5.00547	4.46467e-06	0.000169093	TRUE	group1_2
Zm00001d040441	-1.06666	4.33047	4.49183e-06	0.000169891	FALSE	group1_2
Zm00001d039077	1.23784	5.2227	4.55459e-06	0.000172031	TRUE	group1_2
Zm00001d022342	1.00858	5.59153	4.56535e-06	0.000172204	TRUE	group1_2
Zm00001d030806	7.16662	-1.40619	4.57919e-06	0.000172493	TRUE	group1_2
Zm00001d003272	1.97948	1.0162	4.59202e-06	0.000172743	TRUE	group1_2
Zm00001d052375	0.988654	6.20618	4.60462e-06	0.000172983	TRUE	group1_2
Zm00001d017619	1.66423	1.13401	4.69075e-06	0.000175982	TRUE	group1_2
Zm00001d046909	1.10992	6.42207	4.94901e-06	0.000185422	TRUE	group1_2
Zm00001d027320	-1.20122	5.19952	4.97205e-06	0.000186035	FALSE	group1_2
Zm00001d029721	1.14034	3.25598	5.07103e-06	0.000189484	TRUE	group1_2
Zm00001d033976	-0.961472	4.08158	5.1239e-06	0.000191203	FALSE	group1_2
Zm00001d007311	1.18701	3.51441	5.1326e-06	0.000191272	TRUE	group1_2
Zm00001d024722	0.929082	4.9934	5.15646e-06	0.000191904	TRUE	group1_2
Zm00001d042772	-1.16276	6.13261	5.16969e-06	0.00019214	FALSE	group1_2
Zm00001d045145	1.29702	4.28336	5.3191e-06	0.000197297	TRUE	group1_2
Zm00001d020969	1.19408	4.50962	5.3226e-06	0.000197297	TRUE	group1_2
Zm00001d038880	1.0254	6.77191	5.38829e-06	0.000199467	TRUE	group1_2
Zm00001d004506	1.77836	4.04964	5.40002e-06	0.000199482	TRUE	group1_2
Zm00001d052063	1.91304	3.6775	5.403e-06	0.000199482	TRUE	group1_2
Zm00001d010287	2.29009	1.24581	5.68941e-06	0.000209778	TRUE	group1_2
Zm00001d003897	1.0716	3.1479	5.73308e-06	0.000210918	TRUE	group1_2
MSTRG.4628	-2.00018	0.832092	5.73544e-06	0.000210918	FALSE	group1_2
Zm00001d034045	3.68046	-0.31374	5.75857e-06	0.000211273	TRUE	group1_2
Zm00001d040567	0.956906	7.29517	5.76026e-06	0.000211273	TRUE	group1_2
Zm00001d033256	1.0926	4.64367	5.86413e-06	0.0002148	TRUE	group1_2
Zm00001d031701	-1.19922	5.62067	5.93455e-06	0.00021685	FALSE	group1_2
Zm00001d006511	-1.68237	6.42245	5.93566e-06	0.00021685	FALSE	group1_2
Zm00001d031253	-1.09391	6.42939	5.98629e-06	0.000218413	FALSE	group1_2
Zm00001d047931	1.1729	6.74995	5.99497e-06	0.000218444	TRUE	group1_2
Zm00001d026859	-1.65638	3.62239	6.02195e-06	0.000219141	FALSE	group1_2
zma-MIR162	2.62552	-0.0855934	6.03563e-06	0.000219352	TRUE	group1_2
Zm00001d008841	-1.24667	3.4476	6.11385e-06	0.000221906	FALSE	group1_2
Zm00001d052387	-3.92941	-1.87631	6.15476e-06	0.000222844	FALSE	group1_2
Zm00001d049651	0.91186	3.70764	6.16104e-06	0.000222844	TRUE	group1_2
Zm00001d027901	-1.18012	5.72557	6.16368e-06	0.000222844	FALSE	group1_2
Zm00001d047996	1.11081	3.39446	6.22542e-06	0.000224785	TRUE	group1_2
Zm00001d043723	-0.899566	5.2753	6.35017e-06	0.000228992	FALSE	group1_2
Zm00001d031926	2.52198	-0.0132075	6.38324e-06	0.000229887	TRUE	group1_2
Zm00001d042948	1.01631	4.3025	6.42648e-06	0.000231146	TRUE	group1_2
Zm00001d041964	1.73688	1.20198	6.454e-06	0.000231837	TRUE	group1_2
Zm00001d044476	-1.07685	5.07956	6.65228e-06	0.000238652	FALSE	group1_2
Zm00001d048165	1.16442	6.72804	6.66251e-06	0.000238711	TRUE	group1_2
Zm00001d051419	0.89775	5.81771	6.71065e-06	0.000240128	TRUE	group1_2
MSTRG.24955	-1.0919	2.8853	6.84915e-06	0.000244769	FALSE	group1_2
Zm00001d017033	1.65715	5.68642	6.98219e-06	0.000249204	TRUE	group1_2
Zm00001d026029	0.939297	3.36375	7.00841e-06	0.00024982	TRUE	group1_2
Zm00001d022278	7.07	-1.48143	7.03426e-06	0.000250422	TRUE	group1_2
MSTRG.14716	-1.21612	2.66984	7.05508e-06	0.000250842	FALSE	group1_2
Zm00001d021978	0.981579	3.71358	7.12012e-06	0.000252832	TRUE	group1_2
Zm00001d022478	-2.21042	1.86354	7.20345e-06	0.000255466	FALSE	group1_2
Zm00001d001061	-1.93641	2.39289	7.24633e-06	0.00025666	FALSE	group1_2
Zm00001d025199	0.956882	4.50795	7.28262e-06	0.000257556	TRUE	group1_2
Zm00001d032740	0.96737	5.47759	7.29011e-06	0.000257556	TRUE	group1_2
Zm00001d023117	-2.45459	1.82261	7.36531e-06	0.000259883	FALSE	group1_2
Zm00001d032694	-1.29472	2.86241	7.39944e-06	0.000260758	FALSE	group1_2
Zm00001d039116	-1.38301	4.506	7.46001e-06	0.000262456	FALSE	group1_2
Zm00001d037985	6.89219	-1.62966	7.46646e-06	0.000262456	TRUE	group1_2
Zm00001d032405	-1.74702	2.98615	7.92195e-06	0.000278116	FALSE	group1_2
Zm00001d050021	7.63313	-0.992309	8.02613e-06	0.000281401	TRUE	group1_2
Zm00001d007185	1.03722	3.8777	8.03569e-06	0.000281401	TRUE	group1_2
Zm00001d045478	1.19188	8.22169	8.1071e-06	0.000283545	TRUE	group1_2
Zm00001d016756	-1.4727	3.1268	8.19321e-06	0.000286198	FALSE	group1_2
Zm00001d051251	1.16379	5.23606	8.21288e-06	0.000286526	TRUE	group1_2
Zm00001d043479	-1.12472	3.224	8.27569e-06	0.000288356	FALSE	group1_2
Zm00001d043520	-1.34236	4.80144	8.35594e-06	0.000290789	FALSE	group1_2
Zm00001d038730	1.58313	2.22532	8.44915e-06	0.000293666	TRUE	group1_2
Zm00001d012231	-0.875126	5.66583	8.5128e-06	0.00029551	FALSE	group1_2
MSTRG.19857	-1.76703	2.35009	8.64313e-06	0.000299661	FALSE	group1_2
Zm00001d003310	-1.29303	4.2485	8.74094e-06	0.000302675	FALSE	group1_2
Zm00001d000203	1.16999	3.16472	8.75417e-06	0.000302758	TRUE	group1_2
Zm00001d038991	1.21272	4.31589	8.7881e-06	0.000303554	TRUE	group1_2
Zm00001d049218	1.65235	1.54123	8.85078e-06	0.000305341	TRUE	group1_2
Zm00001d034077	-0.904167	5.50045	8.87964e-06	0.000305958	FALSE	group1_2
Zm00001d018056	-0.972128	3.68412	8.90209e-06	0.000306353	FALSE	group1_2
Zm00001d039866	0.90844	3.81186	8.96621e-06	0.000308179	TRUE	group1_2
Zm00001d040399	-0.862005	6.04461	9.12624e-06	0.000313293	FALSE	group1_2
Zm00001d053988	-1.05569	3.84097	9.25297e-06	0.000317253	FALSE	group1_2
Zm00001d028776	0.964609	6.25011	9.68989e-06	0.000331825	TRUE	group1_2
Zm00001d026537	-2.60696	0.559366	9.83163e-06	0.000336266	FALSE	group1_2
Zm00001d045538	-1.17586	5.09249	9.85062e-06	0.000336405	FALSE	group1_2
Zm00001d037165	2.72825	1.76009	9.85983e-06	0.000336405	TRUE	group1_2
Zm00001d034777	1.01179	4.12786	9.94548e-06	0.000338912	TRUE	group1_2
Zm00001d046668	-2.46141	0.188434	1.00298e-05	0.000341369	FALSE	group1_2
Zm00001d044686	1.0654	10.4613	1.01509e-05	0.000345069	TRUE	group1_2
Zm00001d053269	2.0086	1.41572	1.02459e-05	0.000347874	TRUE	group1_2
Zm00001d038703	1.799	4.56455	1.03549e-05	0.000351147	TRUE	group1_2
Zm00001d017645	-0.976332	3.65726	1.04663e-05	0.000354492	FALSE	group1_2
Zm00001d045432	-1.02314	3.29553	1.05117e-05	0.000355601	FALSE	group1_2
Zm00001d012019	-1.45922	1.78857	1.08926e-05	0.000367877	FALSE	group1_2
MSTRG.17166	1.02357	3.31246	1.0901e-05	0.000367877	TRUE	group1_2
Zm00001d044267	-0.918802	3.98314	1.10236e-05	0.000371562	FALSE	group1_2
Zm00001d007403	-2.81373	4.66818	1.11404e-05	0.000374683	FALSE	group1_2
Zm00001d035133	2.17879	0.260982	1.1143e-05	0.000374683	TRUE	group1_2
Zm00001d048639	0.916749	4.89917	1.13516e-05	0.000381215	TRUE	group1_2
Zm00001d010586	1.37721	4.30648	1.13647e-05	0.000381215	TRUE	group1_2
Zm00001d040837	-2.75843	2.09337	1.14264e-05	0.000382825	FALSE	group1_2
Zm00001d029604	1.33	3.46385	1.14524e-05	0.000383236	TRUE	group1_2
Zm00001d001393	6.83441	-1.67993	1.15458e-05	0.000385898	TRUE	group1_2
Zm00001d006924	-1.25808	6.2945	1.16599e-05	0.000389244	FALSE	group1_2
Zm00001d042207	1.37341	2.85602	1.17203e-05	0.000390794	TRUE	group1_2
Zm00001d011787	-0.934103	5.45634	1.17476e-05	0.000391236	FALSE	group1_2
Zm00001d031046	-1.16745	2.25447	1.17935e-05	0.000392295	FALSE	group1_2
Zm00001d023859	4.8153	1.75246	1.18296e-05	0.000393029	TRUE	group1_2
Zm00001d011461	1.28088	5.26035	1.19162e-05	0.000395435	TRUE	group1_2
Zm00001d023596	0.911961	4.64759	1.19794e-05	0.000397057	TRUE	group1_2
MSTRG.5752	-1.58214	2.95891	1.20188e-05	0.000397744	FALSE	group1_2
Zm00001d028120	2.0334	0.684982	1.20286e-05	0.000397744	TRUE	group1_2
MSTRG.1841	-3.00198	0.969956	1.20575e-05	0.000398226	FALSE	group1_2
Zm00001d020487	1.03839	5.94249	1.22367e-05	0.000403667	TRUE	group1_2
Zm00001d024669	-2.05646	4.62518	1.22662e-05	0.000404161	FALSE	group1_2
Zm00001d007073	1.08441	7.41481	1.23466e-05	0.00040633	TRUE	group1_2
Zm00001d048312	-1.16079	2.47744	1.24128e-05	0.000407936	FALSE	group1_2
Zm00001d050323	1.24954	6.45543	1.24247e-05	0.000407936	TRUE	group1_2
Zm00001d045304	-1.48243	3.1011	1.2478e-05	0.000409206	FALSE	group1_2
Zm00001d026253	1.39212	2.13677	1.26745e-05	0.000415161	TRUE	group1_2
Zm00001d003193	0.923918	4.81464	1.27334e-05	0.0004166	TRUE	group1_2
Zm00001d029577	-1.00008	2.99054	1.30542e-05	0.000426595	FALSE	group1_2
Zm00001d015477	1.10324	7.95023	1.33641e-05	0.000436211	TRUE	group1_2
Zm00001d019398	-1.02482	3.05462	1.35795e-05	0.000442723	FALSE	group1_2
Zm00001d000002	1.50116	3.80582	1.36495e-05	0.000444485	TRUE	group1_2
Zm00001d003320	6.49689	-1.94829	1.37181e-05	0.000446198	TRUE	group1_2
Zm00001d008209	-1.21578	5.75496	1.38725e-05	0.000450696	FALSE	group1_2
Zm00001d004439	-1.09426	3.57264	1.39233e-05	0.000451817	FALSE	group1_2
Zm00001d004614	-1.00699	2.97435	1.40109e-05	0.000454132	FALSE	group1_2
Zm00001d022155	1.07926	4.20954	1.41221e-05	0.000457203	TRUE	group1_2
Zm00001d039967	-0.794636	5.18962	1.41669e-05	0.000458125	FALSE	group1_2
Zm00001d003504	-1.29475	2.99527	1.4255e-05	0.000460438	FALSE	group1_2
Zm00001d045620	-1.50135	4.97772	1.44049e-05	0.000464743	FALSE	group1_2
Zm00001d004171	3.23709	-0.448482	1.45118e-05	0.00046765	TRUE	group1_2
Zm00001d027760	-0.977674	5.35658	1.45826e-05	0.00046939	FALSE	group1_2
Zm00001d025580	1.43274	2.34062	1.47354e-05	0.000473758	TRUE	group1_2
Zm00001d042598	1.1345	6.29563	1.48132e-05	0.000475712	TRUE	group1_2
MSTRG.12291	-1.96731	1.45898	1.49187e-05	0.000478201	FALSE	group1_2
Zm00001d002707	-1.19726	3.79682	1.49407e-05	0.000478201	FALSE	group1_2
Zm00001d043579	-1.11589	8.06957	1.49422e-05	0.000478201	FALSE	group1_2
Zm00001d036281	3.82371	0.100824	1.50377e-05	0.000480706	TRUE	group1_2
Zm00001d047207	-1.21138	5.00101	1.53718e-05	0.000490348	FALSE	group1_2
Zm00001d013111	-3.02659	-1.19319	1.53745e-05	0.000490348	FALSE	group1_2
Zm00001d048086	-0.812035	4.25443	1.53971e-05	0.000490506	FALSE	group1_2
Zm00001d022944	2.31312	0.54196	1.54216e-05	0.000490728	TRUE	group1_2
Zm00001d025241	-1.01374	7.2588	1.55333e-05	0.000492967	FALSE	group1_2
Zm00001d021788	-0.889	8.44762	1.55458e-05	0.000492967	FALSE	group1_2
Zm00001d025229	2.61173	1.60463	1.55475e-05	0.000492967	TRUE	group1_2
Zm00001d042026	1.01001	4.03289	1.55759e-05	0.000492967	TRUE	group1_2
Zm00001d003183	-1.77971	0.485929	1.55804e-05	0.000492967	FALSE	group1_2
Zm00001d026542	-0.921553	5.39513	1.60873e-05	0.000508429	FALSE	group1_2
Zm00001d044124	2.17292	2.57797	1.61823e-05	0.000510851	TRUE	group1_2
Zm00001d010798	0.951561	4.66435	1.62332e-05	0.000511878	TRUE	group1_2
Zm00001d050889	-1.49057	5.05438	1.63768e-05	0.000515824	FALSE	group1_2
Zm00001d034836	1.38102	6.23691	1.65643e-05	0.000521141	TRUE	group1_2
Zm00001d031893	-0.990807	8.33057	1.66173e-05	0.000522217	FALSE	group1_2
Zm00001d028744	-1.28761	4.84134	1.68897e-05	0.000530083	FALSE	group1_2
Zm00001d052194	-1.24531	3.01127	1.69056e-05	0.000530083	FALSE	group1_2
Zm00001d015744	-1.23927	2.35661	1.69546e-05	0.000531021	FALSE	group1_2
Zm00001d050864	-1.48756	4.13661	1.74616e-05	0.000546287	FALSE	group1_2
Zm00001d001852	1.30587	2.83214	1.75478e-05	0.000548368	TRUE	group1_2
Zm00001d052804	-1.01508	2.7989	1.77526e-05	0.000554148	FALSE	group1_2
Zm00001d020607	0.938223	6.87789	1.78901e-05	0.000557816	TRUE	group1_2
Zm00001d048621	1.11933	5.23835	1.79369e-05	0.000558648	TRUE	group1_2
Zm00001d044352	2.67995	0.267054	1.79857e-05	0.000559543	TRUE	group1_2
Zm00001d010961	1.18482	5.33608	1.80248e-05	0.000560135	TRUE	group1_2
Zm00001d044460	2.32198	0.99902	1.82404e-05	0.000566204	TRUE	group1_2
Zm00001d017333	-0.847874	4.06445	1.88804e-05	0.000585418	FALSE	group1_2
Zm00001d017648	2.75856	-0.698098	1.89242e-05	0.000586124	TRUE	group1_2
Zm00001d034357	-4.3343	-1.6002	1.90101e-05	0.000588131	FALSE	group1_2
Zm00001d036551	2.13994	2.08929	1.91576e-05	0.000591837	TRUE	group1_2
Zm00001d029903	-3.00973	-1.61724	1.91723e-05	0.000591837	FALSE	group1_2
Zm00001d040627	1.21743	2.40638	1.94533e-05	0.000599846	TRUE	group1_2
Zm00001d043596	1.67737	1.88292	1.95713e-05	0.000602818	TRUE	group1_2
Zm00001d034674	-1.53319	4.32164	1.96598e-05	0.000604877	FALSE	group1_2
Zm00001d028187	0.872103	5.69365	1.9694e-05	0.00060526	TRUE	group1_2
Zm00001d007160	-2.35471	1.22384	1.97174e-05	0.000605312	FALSE	group1_2
Zm00001d004706	1.21804	5.6038	1.98428e-05	0.000608491	TRUE	group1_2
Zm00001d009382	2.08548	0.719408	2.00547e-05	0.000614313	TRUE	group1_2
Zm00001d033985	-1.01851	5.07492	2.02384e-05	0.00061926	FALSE	group1_2
Zm00001d012383	-2.08882	-0.326215	2.02759e-05	0.000619728	FALSE	group1_2
Zm00001d053020	-1.15335	3.49604	2.0527e-05	0.000626713	FALSE	group1_2
Zm00001d026131	1.34401	1.95059	2.05735e-05	0.000627448	TRUE	group1_2
Zm00001d020280	-1.34956	1.43167	2.06782e-05	0.00062995	FALSE	group1_2
Zm00001d047907	-3.4515	-1.47928	2.0877e-05	0.000635313	FALSE	group1_2
Zm00001d048142	1.49678	3.81174	2.10446e-05	0.000639713	TRUE	group1_2
Zm00001d039914	1.0502	9.71389	2.12547e-05	0.000645398	TRUE	group1_2
Zm00001d043921	-0.879721	3.8073	2.13547e-05	0.00064773	FALSE	group1_2
Zm00001d040710	-1.06177	2.36537	2.14455e-05	0.000649776	FALSE	group1_2
Zm00001d042932	0.999591	3.10185	2.1469e-05	0.00064978	TRUE	group1_2
MSTRG.23285	-1.20345	2.63269	2.15868e-05	0.000652637	FALSE	group1_2
Zm00001d017987	0.871519	6.7274	2.16895e-05	0.000655031	TRUE	group1_2
Zm00001d042721	0.996289	5.6458	2.18943e-05	0.000660501	TRUE	group1_2
Zm00001d036768	1.30304	5.19081	2.19334e-05	0.000660965	TRUE	group1_2
MSTRG.31731	-1.52454	2.08849	2.20607e-05	0.000664084	FALSE	group1_2
Zm00001d033181	-1.00484	4.41034	2.22322e-05	0.000668524	FALSE	group1_2
Zm00001d049380	0.901229	4.94451	2.22999e-05	0.000669839	TRUE	group1_2
Zm00001d009985	-1.38405	2.93368	2.23472e-05	0.000670537	FALSE	group1_2
zma-MIR166d	2.04695	0.959489	2.26197e-05	0.000677982	TRUE	group1_2
Zm00001d038867	-5.51217	-0.604796	2.27221e-05	0.000680321	FALSE	group1_2
Zm00001d026200	0.886557	3.47391	2.2788e-05	0.00068156	TRUE	group1_2
Zm00001d026126	1.3336	2.53226	2.29317e-05	0.000685123	TRUE	group1_2
Zm00001d029884	0.835558	4.14926	2.3168e-05	0.000691443	TRUE	group1_2
Zm00001d020774	-1.20815	3.96364	2.33385e-05	0.000695786	FALSE	group1_2
MSTRG.27544	2.35476	0.268523	2.33793e-05	0.000696259	TRUE	group1_2
Zm00001d032504	-0.968863	5.42901	2.38558e-05	0.000709692	FALSE	group1_2
Zm00001d017880	1.14416	3.89535	2.39737e-05	0.000712439	TRUE	group1_2
Zm00001d030864	0.853442	3.90548	2.42861e-05	0.000720953	TRUE	group1_2
Zm00001d023692	-0.985564	3.46432	2.44093e-05	0.000723224	FALSE	group1_2
MSTRG.15584	-1.48041	1.43492	2.44145e-05	0.000723224	FALSE	group1_2
Zm00001d028808	2.21785	4.10886	2.46384e-05	0.000729082	TRUE	group1_2
Zm00001d044970	-1.47337	4.34019	2.46703e-05	0.000729252	FALSE	group1_2
Zm00001d036439	0.85421	6.92997	2.4822e-05	0.000732958	TRUE	group1_2
Zm00001d008730	1.14878	6.05306	2.48668e-05	0.000733506	TRUE	group1_2
Zm00001d025786	0.865851	3.46714	2.49098e-05	0.000733781	TRUE	group1_2
Zm00001d025401	-1.02881	7.22262	2.49288e-05	0.000733781	FALSE	group1_2
Zm00001d038696	-3.4583	-1.10763	2.49864e-05	0.000734702	FALSE	group1_2
Zm00001d020620	2.28792	1.94899	2.50702e-05	0.000736388	TRUE	group1_2
MSTRG.8693	-2.63963	0.588455	2.52547e-05	0.000741027	FALSE	group1_2
MSTRG.25045	-1.28291	2.11829	2.54939e-05	0.000747258	FALSE	group1_2
Zm00001d048521	1.29222	3.9281	2.55639e-05	0.000748522	TRUE	group1_2
Zm00001d002549	-0.973246	4.03165	2.57895e-05	0.000754335	FALSE	group1_2
Zm00001d018356	-1.08517	4.94566	2.58178e-05	0.000754371	FALSE	group1_2
Zm00001d027436	0.872574	5.62873	2.59553e-05	0.000757596	TRUE	group1_2
MSTRG.198	-1.10062	6.39061	2.60789e-05	0.000760007	FALSE	group1_2
Zm00001d002071	-0.905029	5.98241	2.60924e-05	0.000760007	FALSE	group1_2
Zm00001d035767	-0.916866	5.53346	2.64797e-05	0.000770481	FALSE	group1_2
Zm00001d015852	1.04539	7.57835	2.66279e-05	0.000773469	TRUE	group1_2
Zm00001d035171	-0.915679	3.22998	2.66379e-05	0.000773469	FALSE	group1_2
Zm00001d019237	-1.70814	2.88438	2.66986e-05	0.000774427	FALSE	group1_2
Zm00001d040807	1.26175	5.18594	2.67357e-05	0.000774696	TRUE	group1_2
MSTRG.5492	2.82128	0.798509	2.68631e-05	0.000777578	TRUE	group1_2
Zm00001d031204	1.34553	7.40589	2.68947e-05	0.000777687	TRUE	group1_2
Zm00001d012128	1.2005	2.37727	2.69528e-05	0.00077856	TRUE	group1_2
Zm00001d037732	-0.985194	5.38096	2.72811e-05	0.000787225	FALSE	group1_2
Zm00001d028649	0.897935	4.32289	2.73202e-05	0.00078754	TRUE	group1_2
Zm00001d020528	1.93414	0.555809	2.76925e-05	0.000797446	TRUE	group1_2
Zm00001d028471	-1.17599	8.16765	2.77609e-05	0.00079781	FALSE	group1_2
Zm00001d019399	-0.998218	4.88919	2.77701e-05	0.00079781	FALSE	group1_2
Zm00001d038224	-0.984181	6.27001	2.7791e-05	0.00079781	FALSE	group1_2
MSTRG.3135	7.25713	-1.32408	2.78283e-05	0.00079806	TRUE	group1_2
Zm00001d013089	-1.05896	4.85331	2.79448e-05	0.000799456	FALSE	group1_2
Zm00001d027520	1.24211	7.54878	2.79578e-05	0.000799456	TRUE	group1_2
Zm00001d051543	-1.14686	7.38342	2.79676e-05	0.000799456	FALSE	group1_2
Zm00001d039790	-1.12224	6.96747	2.79917e-05	0.000799456	FALSE	group1_2
Zm00001d015767	0.837105	4.74934	2.84859e-05	0.000812737	TRUE	group1_2
Zm00001d026501	-1.04076	9.00946	2.85505e-05	0.000813747	FALSE	group1_2
Zm00001d027601	-0.924924	4.31484	2.87311e-05	0.000818059	FALSE	group1_2
Zm00001d000358	0.832698	5.15689	2.89288e-05	0.000822847	TRUE	group1_2
Zm00001d031332	-1.09356	3.86629	2.90158e-05	0.000824482	FALSE	group1_2
Zm00001d035616	0.82547	5.6659	2.90749e-05	0.00082532	TRUE	group1_2
MSTRG.22478	-3.6322	-1.32079	2.9162e-05	0.00082695	FALSE	group1_2
Zm00001d049610	-0.903413	4.97191	2.97668e-05	0.00084324	FALSE	group1_2
Zm00001d014481	1.48832	1.68787	3.00052e-05	0.000849133	TRUE	group1_2
Zm00001d019163	1.81845	12.8219	3.01903e-05	0.0008529	TRUE	group1_2
Zm00001d018609	-0.976219	2.99853	3.01995e-05	0.0008529	FALSE	group1_2
MSTRG.19837	-1.29668	2.07351	3.02842e-05	0.000854426	FALSE	group1_2
Zm00001d036680	2.33552	0.397745	3.03359e-05	0.000854698	TRUE	group1_2
Zm00001d048737	-1.53328	4.44277	3.03552e-05	0.000854698	FALSE	group1_2
Zm00001d043752	1.08693	4.36833	3.05283e-05	0.000858706	TRUE	group1_2
Zm00001d049020	-1.67463	1.59792	3.10046e-05	0.000871224	FALSE	group1_2
Zm00001d018106	1.53643	6.42234	3.18281e-05	0.000892061	TRUE	group1_2
Zm00001d014129	0.868742	3.86959	3.18288e-05	0.000892061	TRUE	group1_2
Zm00001d042013	1.36512	3.23927	3.18422e-05	0.000892061	TRUE	group1_2
Zm00001d031796	-1.53261	2.82122	3.24018e-05	0.000906412	FALSE	group1_2
MSTRG.22398	3.75502	-0.695521	3.24195e-05	0.000906412	TRUE	group1_2
MSTRG.1273	2.01096	0.436894	3.2644e-05	0.000911775	TRUE	group1_2
Zm00001d014319	-1.16151	5.05261	3.29222e-05	0.000918624	FALSE	group1_2
Zm00001d023659	0.845066	4.38146	3.30587e-05	0.00092099	TRUE	group1_2
Zm00001d028349	-1.47614	3.71309	3.30731e-05	0.00092099	FALSE	group1_2
Zm00001d037892	-1.63024	0.620841	3.34169e-05	0.000929638	FALSE	group1_2
Zm00001d052147	0.97182	3.34739	3.34975e-05	0.000930194	TRUE	group1_2
Zm00001d040339	6.41229	-2.01448	3.35037e-05	0.000930194	TRUE	group1_2
Zm00001d036766	4.03557	-1.28233	3.35512e-05	0.000930586	TRUE	group1_2
Zm00001d006871	-0.965529	7.05948	3.36618e-05	0.00093249	FALSE	group1_2
MSTRG.22605	1.86156	1.33211	3.36867e-05	0.00093249	TRUE	group1_2
Zm00001d041670	-2.57062	6.56965	3.37496e-05	0.000933304	FALSE	group1_2
Zm00001d019228	1.52455	6.46458	3.38229e-05	0.000934405	TRUE	group1_2
Zm00001d010535	-0.890231	7.22231	3.41306e-05	0.00094197	FALSE	group1_2
Zm00001d053050	6.75971	-1.7378	3.41863e-05	0.000942574	TRUE	group1_2
Zm00001d031303	-1.11358	5.90796	3.42232e-05	0.000942661	FALSE	group1_2
MSTRG.21797	-1.30687	9.52314	3.45423e-05	0.000950509	FALSE	group1_2
Zm00001d045124	1.44493	4.27361	3.47125e-05	0.000954252	TRUE	group1_2
Zm00001d047664	-1.27269	2.83763	3.479e-05	0.00095544	FALSE	group1_2
Zm00001d041416	1.00654	8.4014	3.49811e-05	0.000959743	TRUE	group1_2
Zm00001d034692	-1.16716	5.38174	3.5102e-05	0.000962113	FALSE	group1_2
MSTRG.30178	1.21634	3.54469	3.56845e-05	0.000977117	TRUE	group1_2
Zm00001d048593	-1.14887	8.7592	3.58089e-05	0.000979561	FALSE	group1_2
Zm00001d031158	-1.34274	10.4867	3.6035e-05	0.000984781	FALSE	group1_2
Zm00001d046357	-0.908485	8.76252	3.62516e-05	0.000989728	FALSE	group1_2
MSTRG.9786	-2.05757	1.80024	3.68254e-05	0.00100441	FALSE	group1_2
Zm00001d022467	-2.13598	2.50912	3.69395e-05	0.00100654	FALSE	group1_2
Zm00001d015356	1.39874	8.17033	3.75155e-05	0.00102123	TRUE	group1_2
Zm00001d037221	-0.86485	3.24303	3.75521e-05	0.00102123	FALSE	group1_2
MSTRG.28812	3.24846	-0.872582	3.78525e-05	0.0010284	TRUE	group1_2
Zm00001d015985	0.838725	4.95393	3.80246e-05	0.00103207	TRUE	group1_2
Zm00001d039529	1.06265	6.58239	3.82454e-05	0.00103705	TRUE	group1_2
Zm00001d004817	-0.803889	5.75773	3.86811e-05	0.00104785	FALSE	group1_2
Zm00001d042953	-0.809679	5.19419	3.89495e-05	0.00105337	FALSE	group1_2
Zm00001d003142	-2.85396	-1.32137	3.89605e-05	0.00105337	FALSE	group1_2
Zm00001d029318	-2.64457	-0.360047	3.92182e-05	0.00105931	FALSE	group1_2
Zm00001d045661	-1.46616	5.69364	3.93759e-05	0.00106254	FALSE	group1_2
Zm00001d053675	1.2711	13.5391	3.96454e-05	0.00106878	TRUE	group1_2
Zm00001d004248	0.891009	8.11325	3.97159e-05	0.00106964	TRUE	group1_2
Zm00001d011789	-1.21289	4.59166	3.98486e-05	0.00107218	FALSE	group1_2
Zm00001d012274	-1.02424	6.84343	4.00507e-05	0.00107658	FALSE	group1_2
Zm00001d052173	0.835592	4.71871	4.01052e-05	0.001077	TRUE	group1_2
Zm00001d023507	0.817009	4.01166	4.02938e-05	0.00108103	TRUE	group1_2
Zm00001d018497	1.04316	3.79269	4.04782e-05	0.00108493	TRUE	group1_2
Zm00001d033272	1.04087	3.32441	4.05714e-05	0.00108639	TRUE	group1_2
Zm00001d033273	1.8809	4.92467	4.06554e-05	0.00108759	TRUE	group1_2
Zm00001d018580	-3.08093	-1.28348	4.07425e-05	0.00108888	FALSE	group1_2
Zm00001d034191	1.05892	3.72277	4.08257e-05	0.00109005	TRUE	group1_2
Zm00001d006713	2.66824	-0.618036	4.09579e-05	0.00109254	TRUE	group1_2
Zm00001d012325	-1.28112	5.07236	4.11586e-05	0.00109682	FALSE	group1_2
Zm00001d008324	0.818724	4.34623	4.12173e-05	0.00109682	TRUE	group1_2
Zm00001d003195	-0.894109	7.02144	4.12582e-05	0.00109682	FALSE	group1_2
Zm00001d029619	1.15119	2.21208	4.13437e-05	0.00109682	TRUE	group1_2
Zm00001d045048	-1.05333	6.19205	4.13817e-05	0.00109682	FALSE	group1_2
Zm00001d030494	-3.49798	-0.299679	4.13853e-05	0.00109682	FALSE	group1_2
Zm00001d045042	1.00339	8.6148	4.1394e-05	0.00109682	TRUE	group1_2
Zm00001d009698	-1.32937	1.67133	4.16587e-05	0.00110279	FALSE	group1_2
Zm00001d028680	-1.0083	3.02602	4.17201e-05	0.00110337	FALSE	group1_2
Zm00001d047452	-2.17734	5.55207	4.18982e-05	0.00110703	FALSE	group1_2
Zm00001d051309	-1.2039	2.56236	4.24817e-05	0.00112138	FALSE	group1_2
Zm00001d021412	-1.15169	4.57032	4.27046e-05	0.0011262	FALSE	group1_2
Zm00001d023677	0.863606	6.37253	4.28626e-05	0.00112929	TRUE	group1_2
Zm00001d003212	0.872406	4.73694	4.29373e-05	0.0011302	TRUE	group1_2
Zm00001d001909	0.991611	4.59706	4.31129e-05	0.00113375	TRUE	group1_2
Zm00001d029806	1.72012	2.55815	4.3338e-05	0.00113859	TRUE	group1_2
Zm00001d043538	1.61251	9.55654	4.34011e-05	0.00113918	TRUE	group1_2
Zm00001d007285	1.73733	3.33758	4.38384e-05	0.00114957	TRUE	group1_2
Zm00001d032069	1.15627	2.92592	4.39239e-05	0.00115073	TRUE	group1_2
Zm00001d026415	-0.862717	6.90461	4.44039e-05	0.00116176	FALSE	group1_2
Zm00001d029706	-1.18687	4.793	4.4428e-05	0.00116176	FALSE	group1_2
Zm00001d029550	1.48181	4.01582	4.4813e-05	0.00117072	TRUE	group1_2
MSTRG.9241	-1.03295	3.98775	4.48899e-05	0.00117163	FALSE	group1_2
Zm00001d047737	1.44933	1.48294	4.49381e-05	0.0011718	TRUE	group1_2
Zm00001d015008	-1.12662	3.06113	4.5041e-05	0.00117338	FALSE	group1_2
Zm00001d004232	-1.22829	3.53527	4.5103e-05	0.0011739	FALSE	group1_2
Zm00001d046334	1.58326	2.50238	4.54528e-05	0.0011819	TRUE	group1_2
Zm00001d006446	-2.40895	5.15584	4.56127e-05	0.00118495	FALSE	group1_2
MSTRG.16197	-0.900658	3.30697	4.61176e-05	0.00119695	FALSE	group1_2
Zm00001d008665	1.12636	2.85511	4.63169e-05	0.00120025	TRUE	group1_2
Zm00001d023168	1.34873	3.53743	4.63308e-05	0.00120025	TRUE	group1_2
Zm00001d027055	0.850081	6.48719	4.67883e-05	0.00121098	TRUE	group1_2
Zm00001d047719	0.992513	3.70716	4.74126e-05	0.001226	TRUE	group1_2
Zm00001d002872	2.07764	0.957994	4.78142e-05	0.00123524	TRUE	group1_2
Zm00001d027355	1.11366	6.48917	4.83982e-05	0.00124917	TRUE	group1_2
Zm00001d002993	-1.32736	5.14531	4.87656e-05	0.00125749	FALSE	group1_2
Zm00001d043733	1.7072	1.80127	4.89668e-05	0.00126151	TRUE	group1_2
Zm00001d017994	-1.68372	1.81025	4.91535e-05	0.00126515	FALSE	group1_2
Zm00001d032620	0.817379	4.09442	4.95175e-05	0.00127334	TRUE	group1_2
Zm00001d042050	-1.32749	8.00844	4.96004e-05	0.0012743	FALSE	group1_2
Zm00001d037870	1.14598	4.53155	5.05587e-05	0.00129772	TRUE	group1_2
Zm00001d048629	4.00043	-0.475574	5.09289e-05	0.00130602	TRUE	group1_2
Zm00001d014089	1.72623	1.19892	5.09924e-05	0.00130645	TRUE	group1_2
Zm00001d012982	0.840531	6.59806	5.11407e-05	0.00130904	TRUE	group1_2
Zm00001d010899	-1.12267	3.90001	5.1756e-05	0.00132358	FALSE	group1_2
Zm00001d045423	-1.86297	2.06807	5.20724e-05	0.00133045	FALSE	group1_2
Zm00001d005940	0.938638	3.3416	5.25205e-05	0.00134067	TRUE	group1_2
Zm00001d034898	-0.855878	3.58856	5.26016e-05	0.00134151	FALSE	group1_2
Zm00001d017077	-1.95939	6.70092	5.26658e-05	0.00134192	FALSE	group1_2
Zm00001d016276	-1.11621	5.81871	5.27356e-05	0.00134247	FALSE	group1_2
Zm00001d005032	1.32724	2.01818	5.32323e-05	0.00135388	TRUE	group1_2
Zm00001d023228	1.692	0.93176	5.34697e-05	0.00135868	TRUE	group1_2
Zm00001d010970	-1.14107	5.26842	5.36008e-05	0.00136077	FALSE	group1_2
Zm00001d011849	-0.928142	3.48393	5.37688e-05	0.00136379	FALSE	group1_2
MSTRG.73	-1.24992	6.11577	5.39024e-05	0.00136593	FALSE	group1_2
MSTRG.17924	-3.19847	4.78663	5.41905e-05	0.00137199	FALSE	group1_2
MSTRG.4097	2.83669	-0.814632	5.43451e-05	0.00137466	TRUE	group1_2
Zm00001d038761	-0.965253	2.99622	5.45604e-05	0.00137885	FALSE	group1_2
Zm00001d002951	-1.34107	3.98904	5.46665e-05	0.00138028	FALSE	group1_2
Zm00001d009097	-0.793021	3.95285	5.48313e-05	0.00138319	FALSE	group1_2
Zm00001d033859	-3.75543	-1.44122	5.49961e-05	0.00138564	FALSE	group1_2
Zm00001d033254	1.50325	2.9982	5.5028e-05	0.00138564	TRUE	group1_2
Zm00001d022602	0.760607	5.32413	5.55118e-05	0.00139656	TRUE	group1_2
Zm00001d007154	-1.31069	6.29702	5.58392e-05	0.00140353	FALSE	group1_2
Zm00001d014116	0.816148	6.09364	5.62183e-05	0.00141179	TRUE	group1_2
Zm00001d043422	-1.05172	3.21747	5.65725e-05	0.0014194	FALSE	group1_2
Zm00001d032115	-1.99961	0.552268	5.67298e-05	0.00142207	FALSE	group1_2
Zm00001d047705	-2.63622	1.4569	5.71088e-05	0.00143028	FALSE	group1_2
Zm00001d028151	1.19222	5.58092	5.71879e-05	0.00143098	TRUE	group1_2
Zm00001d048988	0.947204	4.15103	5.74847e-05	0.00143712	TRUE	group1_2
Zm00001d026488	2.03679	0.685564	5.76028e-05	0.00143878	TRUE	group1_2
Zm00001d018433	-1.49663	0.91091	5.78887e-05	0.00144463	FALSE	group1_2
Zm00001d026182	0.942871	3.92312	5.82491e-05	0.00145221	TRUE	group1_2
Zm00001d023759	-0.992403	4.42471	5.8297e-05	0.00145221	FALSE	group1_2
Zm00001d047981	1.49452	4.14975	5.85032e-05	0.00145605	TRUE	group1_2
Zm00001d016470	-1.01199	4.90595	5.87307e-05	0.00145913	FALSE	group1_2
MSTRG.8694	-2.57899	0.191434	5.87317e-05	0.00145913	FALSE	group1_2
Zm00001d033629	6.58737	-1.88125	5.89036e-05	0.0014621	TRUE	group1_2
Zm00001d038969	-1.13284	4.73582	5.92865e-05	0.0014703	FALSE	group1_2
Zm00001d007179	-0.882949	4.74692	5.95136e-05	0.00147461	FALSE	group1_2
Zm00001d006285	-1.33589	2.00869	6.01286e-05	0.00148853	FALSE	group1_2
Zm00001d041308	-0.810126	6.17452	6.06093e-05	0.0014991	FALSE	group1_2
Zm00001d048368	-1.17627	7.91963	6.07183e-05	0.00150046	FALSE	group1_2
Zm00001d029243	-1.14747	4.4012	6.10141e-05	0.00150644	FALSE	group1_2
Zm00001d047697	-1.12823	5.87728	6.11158e-05	0.00150761	FALSE	group1_2
Zm00001d013801	3.48579	-0.485328	6.15769e-05	0.00151734	TRUE	group1_2
Zm00001d027723	0.814666	5.60987	6.16188e-05	0.00151734	TRUE	group1_2
Zm00001d001867	1.18108	2.6642	6.23196e-05	0.00153324	TRUE	group1_2
Zm00001d007143	4.62652	-1.54849	6.23893e-05	0.00153337	TRUE	group1_2
Zm00001d040659	1.34905	1.79438	6.2435e-05	0.00153337	TRUE	group1_2
Zm00001d036991	-2.16077	0.0343766	6.31706e-05	0.00155007	FALSE	group1_2
Zm00001d009425	-1.46407	2.07427	6.32974e-05	0.00155182	FALSE	group1_2
Zm00001d005798	1.08478	6.0729	6.38952e-05	0.00156401	TRUE	group1_2
Zm00001d005656	-2.25267	-0.250655	6.39592e-05	0.00156401	FALSE	group1_2
Zm00001d019450	-1.09125	5.02263	6.3963e-05	0.00156401	FALSE	group1_2
Zm00001d043420	-0.91645	5.17836	6.45238e-05	0.00157481	FALSE	group1_2
Zm00001d049683	-2.60786	-1.36936	6.4551e-05	0.00157481	FALSE	group1_2
Zm00001d047671	-2.05153	2.84762	6.45742e-05	0.00157481	FALSE	group1_2
Zm00001d016443	-1.02572	5.07379	6.46732e-05	0.00157585	FALSE	group1_2
Zm00001d029970	-0.911508	3.94044	6.49438e-05	0.00158105	FALSE	group1_2
Zm00001d021318	0.880581	7.81261	6.53917e-05	0.00158871	TRUE	group1_2
Zm00001d016590	2.15924	4.79882	6.54096e-05	0.00158871	TRUE	group1_2
Zm00001d001964	-0.772932	3.60868	6.54291e-05	0.00158871	FALSE	group1_2
Zm00001d003058	-0.9871	3.33466	6.55453e-05	0.00159014	FALSE	group1_2
Zm00001d036536	0.902721	3.72734	6.56391e-05	0.00159103	TRUE	group1_2
MSTRG.12462	-3.40106	1.15891	6.59308e-05	0.00159485	FALSE	group1_2
MSTRG.27756	1.3279	1.52101	6.59746e-05	0.00159485	TRUE	group1_2
Zm00001d019049	0.874941	3.8846	6.60136e-05	0.00159485	TRUE	group1_2
Zm00001d007865	1.20156	6.37756	6.60255e-05	0.00159485	TRUE	group1_2
Zm00001d027854	1.08061	7.3498	6.61022e-05	0.00159532	TRUE	group1_2
Zm00001d026128	0.981175	2.69947	6.68366e-05	0.00161165	TRUE	group1_2
Zm00001d029747	-0.806929	5.55654	6.69232e-05	0.00161235	FALSE	group1_2
Zm00001d051529	-1.11294	6.35831	6.70972e-05	0.00161514	FALSE	group1_2
Zm00001d047358	-3.88657	-0.973692	6.7396e-05	0.00162034	FALSE	group1_2
MSTRG.18558	-1.20367	1.6239	6.74294e-05	0.00162034	FALSE	group1_2
Zm00001d031421	-1.41294	7.50645	6.78576e-05	0.00162923	FALSE	group1_2
Zm00001d027832	-2.31524	2.33865	6.8098e-05	0.00163359	FALSE	group1_2
Zm00001d032295	1.1267	5.91765	6.83809e-05	0.00163897	TRUE	group1_2
MSTRG.5790	-1.74184	0.391861	6.85971e-05	0.00164273	FALSE	group1_2
Zm00001d005622	0.939818	3.88083	6.86644e-05	0.00164294	TRUE	group1_2
Zm00001d052530	-2.40534	3.57372	6.87764e-05	0.0016442	FALSE	group1_2
Zm00001d009899	-1.60314	1.98202	6.90025e-05	0.0016482	FALSE	group1_2
Zm00001d033592	1.56473	0.82513	6.95148e-05	0.00165901	TRUE	group1_2
Zm00001d051121	1.23461	3.23281	6.97125e-05	0.00166214	TRUE	group1_2
Zm00001d013390	1.19259	5.18262	6.97652e-05	0.00166214	TRUE	group1_2
Zm00001d046223	-0.83835	4.34498	6.98721e-05	0.00166327	FALSE	group1_2
Zm00001d006116	-1.81673	-0.125639	7.16724e-05	0.00170467	FALSE	group1_2
Zm00001d004052	-0.887055	7.16608	7.20939e-05	0.00171323	FALSE	group1_2
MSTRG.9079	4.61963	-1.52949	7.25049e-05	0.00172048	TRUE	group1_2
Zm00001d035195	-1.0415	2.53555	7.25225e-05	0.00172048	FALSE	group1_2
Zm00001d037210	-2.57434	1.57359	7.26862e-05	0.0017229	FALSE	group1_2
Zm00001d049789	-1.17447	4.34313	7.32762e-05	0.00173541	FALSE	group1_2
Zm00001d032527	-0.98249	5.67113	7.40521e-05	0.00175229	FALSE	group1_2
Zm00001d027441	0.821386	4.62984	7.42531e-05	0.00175556	TRUE	group1_2
Zm00001d021511	-0.914625	7.19835	7.52666e-05	0.00177801	FALSE	group1_2
Zm00001d029215	-1.19001	3.23751	7.56548e-05	0.00178567	FALSE	group1_2
MSTRG.137	-0.806875	4.1214	7.59056e-05	0.00179007	FALSE	group1_2
Zm00001d046317	-1.06828	5.36677	7.61683e-05	0.00179475	FALSE	group1_2
Zm00001d031848	1.94295	0.986602	7.64336e-05	0.00179948	TRUE	group1_2
MSTRG.21799	-1.03008	8.0426	7.69405e-05	0.00180989	FALSE	group1_2
Zm00001d041332	-1.00421	4.38843	7.73785e-05	0.00181866	FALSE	group1_2
MSTRG.12931	-2.86917	-1.56336	7.79939e-05	0.00183157	FALSE	group1_2
Zm00001d002733	1.09013	3.84603	7.89311e-05	0.00185202	TRUE	group1_2
MSTRG.12294	-2.62811	-0.293697	8.02659e-05	0.00188176	FALSE	group1_2
Zm00001d007397	1.42721	1.29024	8.08154e-05	0.00189305	TRUE	group1_2
Zm00001d020497	1.34531	7.91904	8.1989e-05	0.00191864	TRUE	group1_2
Zm00001d018415	-0.772965	4.0211	8.20454e-05	0.00191864	FALSE	group1_2
Zm00001d051506	-1.48723	0.991023	8.23974e-05	0.00192525	FALSE	group1_2
Zm00001d005931	-1.3355	3.71229	8.27765e-05	0.00193249	FALSE	group1_2
Zm00001d015053	2.21828	1.0069	8.33791e-05	0.00194493	TRUE	group1_2
Zm00001d045914	-1.79613	0.849363	8.34734e-05	0.0019455	FALSE	group1_2
Zm00001d034641	-1.1875	3.25498	8.37961e-05	0.00195139	FALSE	group1_2
MSTRG.30851	-1.07619	3.40729	8.39106e-05	0.00195243	FALSE	group1_2
Zm00001d044455	0.921317	8.7015	8.4686e-05	0.00196883	TRUE	group1_2
Zm00001d030343	1.55664	3.08822	8.51329e-05	0.00197757	TRUE	group1_2
Zm00001d015243	1.11687	3.58727	8.58228e-05	0.00199193	TRUE	group1_2
Zm00001d037337	-0.849191	4.74714	8.58946e-05	0.00199194	FALSE	group1_2
Zm00001d006330	0.979287	5.58489	8.63875e-05	0.0020015	TRUE	group1_2
Zm00001d025964	2.1062	6.13319	8.64505e-05	0.0020015	TRUE	group1_2
Zm00001d047841	-1.72725	0.502634	8.67297e-05	0.0020063	FALSE	group1_2
MSTRG.24550	-1.09865	4.83603	8.72125e-05	0.00201488	FALSE	group1_2
Zm00001d034615	0.983215	4.13859	8.73151e-05	0.00201488	TRUE	group1_2
Zm00001d032461	1.33726	2.3629	8.73177e-05	0.00201488	TRUE	group1_2
Zm00001d042926	-0.840253	3.54272	8.8047e-05	0.00202945	FALSE	group1_2
Zm00001d045264	1.1046	2.81767	8.80944e-05	0.00202945	TRUE	group1_2
Zm00001d006882	-1.19905	2.38902	8.86076e-05	0.00203958	FALSE	group1_2
Zm00001d005885	0.945929	3.37803	8.91879e-05	0.00205125	TRUE	group1_2
Zm00001d024003	6.32058	-2.08462	8.97551e-05	0.00206259	TRUE	group1_2
MSTRG.3004	-1.74797	-0.234557	9.01456e-05	0.00206986	FALSE	group1_2
Zm00001d027330	-1.1638	4.20494	9.06743e-05	0.00208028	FALSE	group1_2
MSTRG.24863	0.882391	3.2736	9.08651e-05	0.00208295	TRUE	group1_2
Zm00001d047894	-0.839491	4.49275	9.11395e-05	0.00208648	FALSE	group1_2
Zm00001d001250	1.38206	2.30174	9.11689e-05	0.00208648	TRUE	group1_2
Zm00001d049049	1.0877	3.70069	9.21821e-05	0.00210794	TRUE	group1_2
Zm00001d029853	-1.63628	6.91572	9.3173e-05	0.00212835	FALSE	group1_2
Zm00001d035629	-0.944866	4.05381	9.32274e-05	0.00212835	FALSE	group1_2
Zm00001d034651	1.08767	2.45875	9.3714e-05	0.00213771	TRUE	group1_2
Zm00001d042723	-1.00489	6.45185	9.45142e-05	0.0021542	FALSE	group1_2
Zm00001d017570	-1.71006	0.134318	9.46766e-05	0.00215614	FALSE	group1_2
Zm00001d010565	1.26004	3.35247	9.54441e-05	0.00217184	TRUE	group1_2
Zm00001d043402	-0.819133	3.21897	9.60541e-05	0.00218394	FALSE	group1_2
Zm00001d041794	1.49285	7.13697	9.64992e-05	0.00219117	TRUE	group1_2
Zm00001d048949	-1.1942	8.1778	9.65296e-05	0.00219117	FALSE	group1_2
Zm00001d045599	-0.736556	4.22807	9.67547e-05	0.0021945	FALSE	group1_2
MSTRG.25116	-1.13625	3.08204	9.71528e-05	0.00220142	FALSE	group1_2
Zm00001d021652	-1.07655	6.32689	9.72177e-05	0.00220142	FALSE	group1_2
MSTRG.130	-0.903235	7.70654	9.84748e-05	0.00222807	FALSE	group1_2
Zm00001d018150	-0.837624	4.79281	9.99183e-05	0.0022589	FALSE	group1_2
Zm00001d043527	0.915556	4.35386	0.000100527	0.00227081	TRUE	group1_2
MSTRG.193	-0.872776	10.4357	0.000100834	0.00227591	FALSE	group1_2
Zm00001d038366	-0.778174	4.49234	0.00010126	0.00228315	FALSE	group1_2
Zm00001d034525	0.750481	4.20165	0.000101319	0.00228315	TRUE	group1_2
Zm00001d017573	0.796975	3.33398	0.000101656	0.0022889	TRUE	group1_2
Zm00001d045883	2.47094	-0.538832	0.000102146	0.00229778	TRUE	group1_2
Zm00001d052125	-1.18394	2.45338	0.000102215	0.00229778	FALSE	group1_2
Zm00001d041773	-0.821026	3.8995	0.00010279	0.00230884	FALSE	group1_2
Zm00001d048416	1.57895	1.90794	0.000103197	0.00231613	TRUE	group1_2
Zm00001d040784	1.12614	3.89766	0.000103685	0.00232419	TRUE	group1_2
Zm00001d029447	0.961397	6.1878	0.000103724	0.00232419	TRUE	group1_2
Zm00001d017353	-0.814	3.16738	0.000103831	0.00232474	FALSE	group1_2
Zm00001d010832	-1.04665	4.4315	0.000104045	0.00232766	FALSE	group1_2
Zm00001d018926	-0.874719	5.72714	0.000104191	0.00232906	FALSE	group1_2
Zm00001d052409	0.773887	6.00297	0.000104389	0.00233161	TRUE	group1_2
Zm00001d053817	1.26034	3.63035	0.000104674	0.00233609	TRUE	group1_2
MSTRG.611	8.35613	-0.345659	0.000105735	0.00235789	TRUE	group1_2
Zm00001d028962	0.945551	3.95065	0.000106354	0.00236981	TRUE	group1_2
Zm00001d018076	0.971699	4.06136	0.000107128	0.00238514	TRUE	group1_2
Zm00001d029190	-1.13692	4.33806	0.00010765	0.00239486	FALSE	group1_2
Zm00001d045136	0.838733	5.50277	0.000109272	0.00242898	TRUE	group1_2
Zm00001d028576	0.839865	4.90687	0.000109536	0.00243293	TRUE	group1_2
Zm00001d040445	0.801859	6.03364	0.000109769	0.00243615	TRUE	group1_2
Zm00001d020585	-1.00691	6.90111	0.000110876	0.00245877	FALSE	group1_2
Zm00001d029195	-1.62458	3.81062	0.000111107	0.00246193	FALSE	group1_2
Zm00001d039697	-2.71934	-1.66811	0.000111338	0.00246386	FALSE	group1_2
Zm00001d027102	-1.91779	-0.297379	0.000111371	0.00246386	FALSE	group1_2
Zm00001d038860	0.951694	6.39821	0.000111921	0.00247407	TRUE	group1_2
Zm00001d039488	1.04455	2.98692	0.00011257	0.00248645	TRUE	group1_2
Zm00001d009112	1.27704	2.53616	0.000112792	0.00248872	TRUE	group1_2
Zm00001d051313	1.0862	2.44306	0.000112852	0.00248872	TRUE	group1_2
MSTRG.5722	0.857284	9.7161	0.000113935	0.00251049	TRUE	group1_2
Zm00001d020804	0.845977	7.44548	0.000114019	0.00251049	TRUE	group1_2
Zm00001d043411	0.79326	4.36222	0.000116142	0.00255521	TRUE	group1_2
Zm00001d045945	0.872641	5.39565	0.000116733	0.00256619	TRUE	group1_2
Zm00001d010434	-1.11172	2.80514	0.000117636	0.00258401	FALSE	group1_2
Zm00001d051496	0.915538	3.03425	0.000118229	0.00259499	TRUE	group1_2
Zm00001d023404	1.81178	1.15426	0.000118445	0.00259768	TRUE	group1_2
Zm00001d027557	0.804813	7.43657	0.0001191	0.00261	TRUE	group1_2
Zm00001d033671	-1.39191	2.59536	0.000119329	0.00261296	FALSE	group1_2
MSTRG.8980	-2.47241	-0.919517	0.000119429	0.00261309	FALSE	group1_2
Zm00001d028172	-1.91074	5.97302	0.000119586	0.00261448	FALSE	group1_2
Zm00001d033347	-0.79029	6.50275	0.000121162	0.00264685	FALSE	group1_2
Zm00001d013630	-1.78033	1.15705	0.000123549	0.0026966	FALSE	group1_2
Zm00001d020100	1.47629	5.04488	0.000123632	0.0026966	TRUE	group1_2
Zm00001d006835	1.02562	2.38249	0.000124071	0.00270404	TRUE	group1_2
Zm00001d029103	2.185	-0.457328	0.000124859	0.00271909	TRUE	group1_2
Zm00001d006397	-1.06715	4.52406	0.000124963	0.00271924	FALSE	group1_2
Zm00001d013281	2.23878	1.43796	0.000125209	0.00272246	TRUE	group1_2
Zm00001d027630	0.870474	5.94483	0.000125432	0.00272519	TRUE	group1_2
Zm00001d013592	-2.17686	0.546189	0.000125598	0.00272666	FALSE	group1_2
Zm00001d026759	1.08829	4.27376	0.000127822	0.00277279	TRUE	group1_2
Zm00001d016873	0.928403	3.10572	0.000128056	0.00277571	TRUE	group1_2
Zm00001d052639	1.42378	2.36344	0.000129899	0.00281347	TRUE	group1_2
Zm00001d017874	0.853636	5.45587	0.000130412	0.00282238	TRUE	group1_2
Zm00001d049640	1.35225	2.71368	0.000130597	0.0028242	TRUE	group1_2
Zm00001d026026	0.838729	3.40952	0.000131144	0.00283383	TRUE	group1_2
Zm00001d046742	-0.729457	5.51891	0.000131482	0.00283893	FALSE	group1_2
Zm00001d007773	-0.775098	4.18974	0.000131696	0.00284136	FALSE	group1_2
Zm00001d013873	-0.911859	2.77784	0.000131876	0.0028414	FALSE	group1_2
Zm00001d050016	-3.03701	-1.30152	0.000131902	0.0028414	FALSE	group1_2
Zm00001d006704	-0.831423	4.58088	0.000133389	0.00287106	FALSE	group1_2
Zm00001d053995	-1.45037	2.87614	0.000133485	0.00287106	FALSE	group1_2
MSTRG.2249	1.41956	1.14675	0.000134373	0.00288792	TRUE	group1_2
MSTRG.9362	-2.79702	-1.36203	0.000135268	0.00290494	FALSE	group1_2
Zm00001d017187	-0.985314	4.25876	0.000135579	0.00290937	FALSE	group1_2
Zm00001d035053	1.79015	0.111849	0.00013591	0.00291423	TRUE	group1_2
Zm00001d025735	0.852356	5.14088	0.000136149	0.0029171	TRUE	group1_2
Zm00001d044540	-0.752798	4.54365	0.000137989	0.00295425	FALSE	group1_2
Zm00001d048085	0.812115	3.54056	0.000138174	0.00295596	TRUE	group1_2
Zm00001d047796	-1.14736	4.54983	0.000139521	0.00298247	FALSE	group1_2
Zm00001d006232	0.882299	3.64428	0.000140318	0.00299722	TRUE	group1_2
Zm00001d004513	-1.07206	5.31693	0.000140994	0.00300793	FALSE	group1_2
Zm00001d037644	-0.985302	2.77162	0.000141036	0.00300793	FALSE	group1_2
Zm00001d041927	-1.04288	4.15982	0.000141417	0.00301376	FALSE	group1_2
Zm00001d038651	1.39049	2.9346	0.000142822	0.00304021	TRUE	group1_2
Zm00001d004410	-0.833078	3.98197	0.000142876	0.00304021	FALSE	group1_2
Zm00001d050308	1.75124	2.13734	0.000143214	0.00304507	TRUE	group1_2
MSTRG.208	-0.940287	4.96962	0.000143739	0.0030539	FALSE	group1_2
Zm00001d048649	-1.74843	0.158575	0.000145752	0.00309431	FALSE	group1_2
Zm00001d045889	-0.924879	6.05714	0.000146357	0.00310479	FALSE	group1_2
Zm00001d028809	1.29921	2.32314	0.000147096	0.00311811	TRUE	group1_2
Zm00001d045139	0.875343	8.39391	0.000147504	0.00312437	TRUE	group1_2
Zm00001d013130	-1.00465	3.18264	0.00015074	0.00319049	FALSE	group1_2
MSTRG.118	-0.824874	7.34095	0.0001518	0.00321049	FALSE	group1_2
Zm00001d053960	-0.847627	6.41117	0.000152275	0.00321809	FALSE	group1_2
Zm00001d002806	-1.17878	3.5627	0.000152446	0.00321926	FALSE	group1_2
Zm00001d006896	0.723209	4.61202	0.000153366	0.00323625	TRUE	group1_2
Zm00001d016721	-1.32946	1.80657	0.000154802	0.00326406	FALSE	group1_2
Zm00001d006823	-1.11247	4.5022	0.00015495	0.00326472	FALSE	group1_2
Zm00001d005879	-1.87895	0.837935	0.000155336	0.00327038	FALSE	group1_2
Zm00001d019217	0.757349	4.81286	0.000155742	0.00327646	TRUE	group1_2
Zm00001d028651	-1.90182	3.53052	0.000156399	0.0032849	FALSE	group1_2
Zm00001d026652	-0.785862	6.959	0.000156469	0.0032849	FALSE	group1_2
Zm00001d052586	-1.2226	1.41105	0.00015651	0.0032849	FALSE	group1_2
Zm00001d006651	-0.920157	6.97168	0.000156614	0.0032849	FALSE	group1_2
Zm00001d039499	0.784138	5.48123	0.000157111	0.00329284	TRUE	group1_2
Zm00001d052152	1.6586	1.90629	0.000157996	0.00330889	TRUE	group1_2
Zm00001d007319	1.21804	4.19333	0.000158923	0.00332582	TRUE	group1_2
Zm00001d016855	0.767028	5.52064	0.000159819	0.00334204	TRUE	group1_2
Zm00001d031019	-0.78851	3.76669	0.000160246	0.00334649	FALSE	group1_2
Zm00001d032443	-0.97748	6.91305	0.000160271	0.00334649	FALSE	group1_2
Zm00001d003459	-1.27201	4.97348	0.000160474	0.00334822	FALSE	group1_2
Zm00001d005830	1.64478	1.09426	0.000161627	0.00336757	TRUE	group1_2
Zm00001d047937	0.805155	5.29698	0.000161643	0.00336757	TRUE	group1_2
Zm00001d003275	1.22865	1.8866	0.0001627	0.00338626	TRUE	group1_2
Zm00001d025674	0.844689	3.38388	0.000162783	0.00338626	TRUE	group1_2
Zm00001d013809	0.804823	8.27657	0.000164025	0.00340954	TRUE	group1_2
Zm00001d003287	1.52411	1.25391	0.000164652	0.00341804	TRUE	group1_2
Zm00001d051901	1.09391	2.58116	0.000164679	0.00341804	TRUE	group1_2
Zm00001d000339	0.780185	4.67759	0.000164854	0.00341913	TRUE	group1_2
MSTRG.21796	-0.903447	6.68259	0.000165874	0.00343773	FALSE	group1_2
Zm00001d043614	0.960401	4.77712	0.000166075	0.00343932	TRUE	group1_2
Zm00001d024250	-3.79173	-1.6831	0.000166285	0.00344096	FALSE	group1_2
MSTRG.8922	-1.22644	3.97461	0.000166445	0.00344096	FALSE	group1_2
Zm00001d017778	-0.745796	4.11706	0.000166587	0.00344096	FALSE	group1_2
Zm00001d027587	3.49722	0.0774424	0.000166648	0.00344096	TRUE	group1_2
Zm00001d038167	0.8412	5.10097	0.000167342	0.00345274	TRUE	group1_2
Zm00001d027475	1.01899	3.21079	0.000169503	0.00349474	TRUE	group1_2
Zm00001d039251	-1.00251	3.1707	0.000169712	0.00349647	FALSE	group1_2
Zm00001d041941	-0.736827	3.4884	0.000170814	0.00351658	FALSE	group1_2
Zm00001d043263	1.45996	1.01715	0.00017145	0.00352707	TRUE	group1_2
MSTRG.131	-0.853238	4.6937	0.000171852	0.00353272	FALSE	group1_2
MSTRG.30563	1.23685	1.82596	0.000172882	0.00355129	TRUE	group1_2
Zm00001d003488	-1.21129	1.31957	0.000173137	0.00355389	FALSE	group1_2
Zm00001d041844	2.7642	0.33491	0.000173272	0.00355405	TRUE	group1_2
Zm00001d040285	1.50838	1.99236	0.00017432	0.00357292	TRUE	group1_2
Zm00001d012353	-1.05207	7.42019	0.000174936	0.0035829	FALSE	group1_2
Zm00001d044841	-1.11653	2.3368	0.000175413	0.00359004	FALSE	group1_2
Zm00001d007327	0.992584	5.54612	0.000176089	0.00360124	TRUE	group1_2
Zm00001d032576	-0.947413	5.95812	0.000177077	0.00361879	FALSE	group1_2
Zm00001d021715	-1.00675	3.32942	0.000177486	0.00362448	FALSE	group1_2
MSTRG.21099	-2.10576	0.504964	0.000177831	0.00362887	FALSE	group1_2
MSTRG.30350	2.19986	0.0807898	0.000178301	0.00363581	TRUE	group1_2
Zm00001d051420	1.25977	8.68917	0.000178907	0.00364549	TRUE	group1_2
Zm00001d007831	-1.01516	7.38763	0.000180096	0.00366704	FALSE	group1_2
Zm00001d052519	0.853779	3.69533	0.00018076	0.00367787	TRUE	group1_2
Zm00001d012362	0.968043	3.65847	0.000181805	0.00369644	TRUE	group1_2
Zm00001d037937	0.709499	5.03925	0.000182304	0.00370388	TRUE	group1_2
Zm00001d024160	1.32882	1.54641	0.000182586	0.0037069	TRUE	group1_2
Zm00001d028426	-0.861559	5.68342	0.000183818	0.0037292	FALSE	group1_2
Zm00001d026072	1.36442	1.84672	0.000184083	0.00373186	TRUE	group1_2
Zm00001d039941	0.96463	7.30981	0.000184866	0.00374405	TRUE	group1_2
Zm00001d020040	0.876099	2.85867	0.000184953	0.00374405	TRUE	group1_2
Zm00001d020799	0.994552	4.13506	0.000186657	0.00377433	TRUE	group1_2
Zm00001d015375	-1.12009	6.86868	0.000186719	0.00377433	FALSE	group1_2
Zm00001d052906	-1.40855	1.1773	0.000186911	0.00377547	FALSE	group1_2
Zm00001d021400	-0.766862	4.58414	0.000187487	0.00378435	FALSE	group1_2
Zm00001d021454	-1.88627	0.505901	0.000190687	0.00384617	FALSE	group1_2
Zm00001d011335	0.886797	2.88857	0.000190869	0.00384705	TRUE	group1_2
MSTRG.24629	-1.90647	0.6306	0.000191742	0.00386186	FALSE	group1_2
Zm00001d011500	0.711637	5.30806	0.000192337	0.00387103	TRUE	group1_2
Zm00001d011903	-1.85199	0.720137	0.000196119	0.00394432	FALSE	group1_2
Zm00001d037784	-1.29108	3.00604	0.000196462	0.00394836	FALSE	group1_2
Zm00001d038923	-0.784612	7.31883	0.000197701	0.0039704	FALSE	group1_2
Zm00001d032091	1.94168	-0.0418984	0.00019934	0.00400043	TRUE	group1_2
Zm00001d038593	0.992173	3.13834	0.000200904	0.0040287	TRUE	group1_2
MSTRG.15595	-2.50539	0.6553	0.000201038	0.0040287	FALSE	group1_2
MSTRG.12214	1.21541	2.53539	0.000201489	0.00403484	TRUE	group1_2
Zm00001d028398	0.863973	4.17915	0.000202534	0.00404669	TRUE	group1_2
Zm00001d007455	0.816461	3.22387	0.000202632	0.00404669	TRUE	group1_2
Zm00001d045463	0.777479	4.34584	0.000202644	0.00404669	TRUE	group1_2
Zm00001d027325	0.826215	3.80033	0.000202661	0.00404669	TRUE	group1_2
MSTRG.10180	-1.0581	4.39783	0.000204338	0.00407725	FALSE	group1_2
Zm00001d046234	-1.42844	6.49392	0.000204608	0.00407973	FALSE	group1_2
Zm00001d034494	-0.721202	4.93124	0.000205772	0.00409999	FALSE	group1_2
Zm00001d038532	-0.747061	5.24113	0.000206376	0.0041091	FALSE	group1_2
Zm00001d044189	0.743074	4.56378	0.000208374	0.00414548	TRUE	group1_2
Zm00001d027363	-0.988963	5.69628	0.000208501	0.00414548	FALSE	group1_2
Zm00001d034483	3.03308	-1.34468	0.000208933	0.0041511	TRUE	group1_2
Zm00001d033385	1.28998	2.55425	0.000209526	0.00415993	TRUE	group1_2
Zm00001d053632	-0.909457	7.21077	0.000209718	0.00416077	FALSE	group1_2
Zm00001d027370	0.794638	5.84814	0.000210152	0.00416599	TRUE	group1_2
Zm00001d005089	-0.939532	3.17449	0.00021053	0.00416599	FALSE	group1_2
Zm00001d014971	-3.37385	-0.237124	0.000210634	0.00416599	FALSE	group1_2
Zm00001d041660	-1.5417	3.73299	0.000210637	0.00416599	FALSE	group1_2
Zm00001d017699	0.936697	5.7099	0.000210728	0.00416599	TRUE	group1_2
Zm00001d053906	1.6042	1.01155	0.000211077	0.00416993	TRUE	group1_2
Zm00001d020869	-1.17917	2.87272	0.000212178	0.00418872	FALSE	group1_2
Zm00001d052124	0.897033	2.88557	0.000212974	0.00420145	TRUE	group1_2
Zm00001d051193	0.746112	5.20028	0.000213524	0.00420933	TRUE	group1_2
Zm00001d021687	2.80193	0.0454186	0.000215224	0.00423983	TRUE	group1_2
Zm00001d017719	-1.02489	4.66275	0.00021575	0.00424719	FALSE	group1_2
Zm00001d016588	-1.50629	5.4187	0.000218418	0.00429669	FALSE	group1_2
Zm00001d004894	-1.13086	9.44237	0.000219791	0.00432065	FALSE	group1_2
Zm00001d002658	1.25583	4.755	0.000220129	0.00432425	TRUE	group1_2
MSTRG.6527	-2.85898	-0.352238	0.000220664	0.0043317	FALSE	group1_2
Zm00001d034078	3.17614	-1.52404	0.000221677	0.00434853	TRUE	group1_2
Zm00001d029366	2.27052	5.45236	0.000224151	0.00439395	TRUE	group1_2
Zm00001d048010	0.884209	4.04819	0.000224316	0.0043941	TRUE	group1_2
Zm00001d012091	-0.879295	2.92944	0.000225896	0.00442195	FALSE	group1_2
Zm00001d010304	-0.989983	5.90324	0.000226684	0.00443426	FALSE	group1_2
Zm00001d028348	-1.46441	4.18613	0.000227984	0.00445655	FALSE	group1_2
Zm00001d032363	-1.28782	5.32802	0.000228303	0.00445953	FALSE	group1_2
Zm00001d045056	-1.99882	-0.304351	0.000228456	0.00445953	FALSE	group1_2
Zm00001d030577	1.25539	1.32356	0.00023009	0.00448829	TRUE	group1_2
MSTRG.28095	-1.70622	2.28055	0.000230406	0.0044884	FALSE	group1_2
Zm00001d011195	0.808541	3.56788	0.000230418	0.0044884	TRUE	group1_2
Zm00001d042087	-1.20751	3.19447	0.000231684	0.00450991	FALSE	group1_2
Zm00001d030891	-0.840075	6.04801	0.000232353	0.00451978	FALSE	group1_2
Zm00001d005986	-2.15236	-0.607396	0.00023451	0.00455856	FALSE	group1_2
Zm00001d049552	-0.972665	6.57076	0.000235365	0.00456886	FALSE	group1_2
Zm00001d052741	-0.981011	4.73597	0.000235487	0.00456886	FALSE	group1_2
MSTRG.12636	-0.846603	3.21796	0.000235532	0.00456886	FALSE	group1_2
Zm00001d041495	-0.75595	4.77716	0.000236851	0.00459124	FALSE	group1_2
Zm00001d034345	-0.721153	5.72522	0.000237106	0.004593	FALSE	group1_2
Zm00001d051235	-0.674573	4.85545	0.000237685	0.00459985	FALSE	group1_2
Zm00001d017263	-0.808432	3.14245	0.000237907	0.00459985	FALSE	group1_2
Zm00001d042594	3.04623	-0.587304	0.000237955	0.00459985	TRUE	group1_2
Zm00001d047128	-0.682628	4.84194	0.000238142	0.00460027	FALSE	group1_2
Zm00001d017466	1.27795	1.76486	0.000238955	0.0046128	TRUE	group1_2
Zm00001d026368	0.760889	4.81238	0.000239375	0.00461771	TRUE	group1_2
Zm00001d049583	-0.856263	4.84096	0.000240164	0.00462971	FALSE	group1_2
Zm00001d022227	0.862011	4.81112	0.000240548	0.00463391	TRUE	group1_2
Zm00001d022217	2.07483	0.23411	0.000240771	0.00463501	TRUE	group1_2
Zm00001d027346	-0.990974	4.98486	0.000241279	0.00464158	FALSE	group1_2
Zm00001d012585	0.877212	5.32371	0.000242168	0.00465547	TRUE	group1_2
Zm00001d052075	-0.840287	7.04963	0.000242388	0.0046565	FALSE	group1_2
Zm00001d025508	-1.63743	0.221421	0.000244729	0.00469821	FALSE	group1_2
Zm00001d042063	-2.52899	-0.377919	0.000247356	0.00474538	FALSE	group1_2
MSTRG.24632	-1.18738	2.66289	0.000247883	0.00475131	FALSE	group1_2
Zm00001d016059	-0.817038	5.18099	0.000248006	0.00475131	FALSE	group1_2
Zm00001d020032	-0.832062	3.42873	0.000249344	0.00477367	FALSE	group1_2
Zm00001d013979	-0.793477	5.82184	0.000252634	0.00483254	FALSE	group1_2
Zm00001d042141	-1.17956	2.73326	0.000252766	0.00483254	FALSE	group1_2
Zm00001d039732	0.699544	5.44613	0.000253397	0.00484129	TRUE	group1_2
Zm00001d043523	-1.18695	3.12313	0.000253591	0.00484167	FALSE	group1_2
MSTRG.21807	-0.979822	6.04875	0.000255032	0.00486585	FALSE	group1_2
Zm00001d004357	2.95595	-0.0606664	0.000255454	0.00487058	TRUE	group1_2
Zm00001d015743	-0.874757	3.29174	0.000256052	0.00487865	FALSE	group1_2
MSTRG.5685	-1.76113	0.84399	0.000258166	0.00491556	FALSE	group1_2
Zm00001d016019	-1.18678	4.2312	0.000259287	0.00493354	FALSE	group1_2
Zm00001d038878	0.749593	3.81291	0.000259947	0.00494214	TRUE	group1_2
MSTRG.21786	-0.767342	6.32943	0.000260094	0.00494214	FALSE	group1_2
Zm00001d039754	1.33248	1.09393	0.000260941	0.00495486	TRUE	group1_2
Zm00001d043993	0.695804	4.28221	0.000261264	0.00495761	TRUE	group1_2
MSTRG.9350	-2.25554	0.816586	0.00026438	0.00501151	FALSE	group1_2
Zm00001d049171	0.854945	4.45023	0.000264473	0.00501151	TRUE	group1_2
Zm00001d048595	-1.2903	1.38955	0.000264644	0.00501151	FALSE	group1_2
Zm00001d044940	0.713132	5.31635	0.000266025	0.00503425	TRUE	group1_2
Zm00001d037115	0.737575	3.57979	0.000266312	0.00503626	TRUE	group1_2
Zm00001d045544	-0.875122	7.84349	0.000269763	0.00509581	FALSE	group1_2
Zm00001d026298	-1.94869	-0.0349399	0.000269827	0.00509581	FALSE	group1_2
MSTRG.126	-0.777298	8.55621	0.000272942	0.0051501	FALSE	group1_2
Zm00001d029325	-0.987224	6.48588	0.000273071	0.0051501	FALSE	group1_2
Zm00001d014168	-0.706482	6.08966	0.00027357	0.00515603	FALSE	group1_2
Zm00001d040253	-3.39492	-0.36701	0.000273797	0.00515681	FALSE	group1_2
Zm00001d037317	1.21132	2.09432	0.000274348	0.0051637	TRUE	group1_2
MSTRG.122	-0.880549	9.57857	0.000274614	0.0051642	FALSE	group1_2
Zm00001d053547	-0.856034	6.46769	0.000274744	0.0051642	FALSE	group1_2
Zm00001d045578	-0.939171	7.52954	0.000275033	0.00516614	FALSE	group1_2
Zm00001d012204	0.697046	4.86712	0.000279993	0.00525576	TRUE	group1_2
MSTRG.19086	-0.980541	2.79634	0.000280526	0.00526223	FALSE	group1_2
Zm00001d052185	0.755272	6.14029	0.000281039	0.0052683	TRUE	group1_2
Zm00001d024105	-1.94101	0.96706	0.000282069	0.00528406	FALSE	group1_2
Zm00001d053740	-1.24436	4.8291	0.000283414	0.00530568	FALSE	group1_2
Zm00001d031969	-1.17029	6.52776	0.000283688	0.00530726	FALSE	group1_2
Zm00001d045054	1.62648	0.399195	0.000285805	0.0053401	TRUE	group1_2
Zm00001d042611	-1.38992	1.92868	0.000285827	0.0053401	FALSE	group1_2
Zm00001d050885	2.92395	-1.40942	0.000286255	0.0053445	TRUE	group1_2
MSTRG.12793	-1.10789	2.48861	0.000287917	0.00537195	FALSE	group1_2
Zm00001d042275	0.842772	7.73877	0.00028954	0.00539862	TRUE	group1_2
Zm00001d017540	-0.883366	4.81089	0.000290906	0.00541878	FALSE	group1_2
Zm00001d039848	0.736303	6.36835	0.00029101	0.00541878	TRUE	group1_2
Zm00001d020958	-1.15701	4.62306	0.000293785	0.00546679	FALSE	group1_2
Zm00001d026016	-1.06866	2.91192	0.000294217	0.00547118	FALSE	group1_2
MSTRG.30565	4.22078	-1.85168	0.000295773	0.0054923	TRUE	group1_2
Zm00001d049914	0.748591	3.49289	0.000295867	0.0054923	TRUE	group1_2
Zm00001d035308	0.786722	8.24695	0.000295944	0.0054923	TRUE	group1_2
Zm00001d006739	-1.4273	0.750131	0.000296967	0.00550762	FALSE	group1_2
Zm00001d021455	-2.23272	-1.24341	0.000297548	0.00551472	FALSE	group1_2
Zm00001d041938	-0.939529	2.59734	0.000298259	0.00552129	FALSE	group1_2
Zm00001d013022	-0.948295	3.57286	0.000298298	0.00552129	FALSE	group1_2
Zm00001d006950	-0.900308	4.13923	0.000299175	0.00553385	FALSE	group1_2
Zm00001d025435	-1.18938	3.79654	0.000299811	0.00554193	FALSE	group1_2
Zm00001d016085	-0.990578	2.73155	0.000300739	0.0055554	FALSE	group1_2
MSTRG.4321	-3.90677	-0.112878	0.000302587	0.00558583	FALSE	group1_2
Zm00001d000487	-1.88189	4.12212	0.000306011	0.0056453	FALSE	group1_2
Zm00001d036668	1.32805	2.66866	0.000307725	0.00567076	TRUE	group1_2
Zm00001d002826	0.699167	3.93906	0.000307984	0.00567076	TRUE	group1_2
MSTRG.30668	1.50415	0.822255	0.000308001	0.00567076	TRUE	group1_2
Zm00001d012978	-1.01662	5.19418	0.000311191	0.00572571	FALSE	group1_2
Zm00001d049502	0.760214	6.25448	0.000312016	0.00573709	TRUE	group1_2
MSTRG.20831	-0.93304	2.71321	0.000313132	0.00575382	FALSE	group1_2
Zm00001d036740	1.26042	1.99501	0.000313447	0.00575583	TRUE	group1_2
Zm00001d047220	0.916954	4.57679	0.000313766	0.00575789	TRUE	group1_2
Zm00001d018080	-0.674999	6.0173	0.000314898	0.00577486	FALSE	group1_2
Zm00001d010611	-0.751014	3.0157	0.000315844	0.0057884	FALSE	group1_2
Zm00001d047211	0.771629	4.11473	0.000319103	0.00584427	TRUE	group1_2
MSTRG.79	-0.854355	10.8026	0.00031978	0.00585107	FALSE	group1_2
Zm00001d011563	0.781001	4.56067	0.000319893	0.00585107	TRUE	group1_2
Zm00001d042801	1.0828	4.37097	0.000320892	0.00586548	TRUE	group1_2
Zm00001d037318	-0.919357	5.75006	0.000321455	0.00587193	FALSE	group1_2
Zm00001d052471	-0.955373	4.80993	0.000321781	0.00587403	FALSE	group1_2
Zm00001d026635	1.31603	2.31716	0.000322802	0.00588881	TRUE	group1_2
Zm00001d034783	1.26981	1.1416	0.000325529	0.00593467	TRUE	group1_2
Zm00001d032651	-0.817461	4.81428	0.000326283	0.00594454	FALSE	group1_2
Zm00001d004804	-0.918235	2.34965	0.0003287	0.00598466	FALSE	group1_2
MSTRG.15962	-2.07093	-0.926602	0.000329006	0.00598632	FALSE	group1_2
Zm00001d036736	1.01587	3.61967	0.000331051	0.0060196	TRUE	group1_2
Zm00001d051001	-1.12104	5.44976	0.00033278	0.00604709	FALSE	group1_2
Zm00001d050216	-0.674792	3.98402	0.000333628	0.00605856	FALSE	group1_2
Zm00001d040725	0.979981	2.43483	0.000334054	0.00606235	TRUE	group1_2
Zm00001d032516	0.805365	3.29893	0.000336855	0.0061092	TRUE	group1_2
Zm00001d027695	-1.44533	1.90016	0.000341338	0.006184	FALSE	group1_2
Zm00001d018096	-1.0016	3.69001	0.000341423	0.006184	FALSE	group1_2
Zm00001d010494	-1.29926	1.01645	0.000341669	0.00618444	FALSE	group1_2
Zm00001d051691	1.10535	1.83141	0.000341952	0.00618553	TRUE	group1_2
Zm00001d028244	-0.923228	5.89201	0.000342234	0.00618662	FALSE	group1_2
MSTRG.16234	-1.92895	-0.29412	0.000344793	0.00622884	FALSE	group1_2
Zm00001d000919	1.69104	0.763812	0.000346285	0.00625174	TRUE	group1_2
MSTRG.32243	-2.39489	2.87299	0.000346659	0.00625444	FALSE	group1_2
Zm00001d049860	1.05347	6.15444	0.000350134	0.00631305	TRUE	group1_2
Zm00001d052343	0.941018	7.09795	0.000350728	0.00631915	TRUE	group1_2
Zm00001d018742	-3.41557	-1.9424	0.000350926	0.00631915	FALSE	group1_2
Zm00001d022144	-0.690225	4.43872	0.00035268	0.00634664	FALSE	group1_2
MSTRG.132	-0.856717	3.23723	0.000353654	0.00636006	FALSE	group1_2
MSTRG.31844	-1.10238	1.61088	0.000354122	0.00636438	FALSE	group1_2
Zm00001d028931	0.748734	4.47848	0.000356557	0.00640401	TRUE	group1_2
Zm00001d000550	-1.51585	0.832353	0.00035764	0.00641543	FALSE	group1_2
Zm00001d026377	-0.798725	4.12754	0.000357653	0.00641543	FALSE	group1_2
Zm00001d017547	1.22387	6.12417	0.000361159	0.00647414	TRUE	group1_2
Zm00001d030557	0.764821	7.04768	0.000363553	0.00650929	TRUE	group1_2
Zm00001d013461	1.03171	4.39366	0.000363586	0.00650929	TRUE	group1_2
Zm00001d011144	0.793836	8.28825	0.000364014	0.00651276	TRUE	group1_2
Zm00001d005451	0.949993	6.36612	0.000365632	0.00653753	TRUE	group1_2
Zm00001d005244	0.73171	3.90794	0.000365931	0.00653868	TRUE	group1_2
Zm00001d010969	0.730066	3.62793	0.000366271	0.00654056	TRUE	group1_2
Zm00001d040422	0.911611	7.19265	0.000366838	0.0065439	TRUE	group1_2
Zm00001d017090	-1.0682	3.90245	0.000366928	0.0065439	FALSE	group1_2
Zm00001d027527	-0.783556	6.01817	0.000367409	0.00654828	FALSE	group1_2
Zm00001d051062	-1.00853	5.76177	0.000368522	0.00656392	FALSE	group1_2
Zm00001d033421	-0.775254	3.73412	0.000369513	0.00657738	FALSE	group1_2
Zm00001d011639	1.18343	4.14936	0.000370935	0.00659848	TRUE	group1_2
Zm00001d022254	1.32345	2.86917	0.000372812	0.00662764	TRUE	group1_2
MSTRG.15848	-1.74922	-0.404541	0.00037433	0.00665038	FALSE	group1_2
Zm00001d014496	-0.841286	3.76533	0.000377458	0.00670168	FALSE	group1_2
Zm00001d053895	-1.80224	-0.692567	0.000378519	0.00671625	FALSE	group1_2
Zm00001d021016	-0.970218	5.01015	0.000379962	0.00673756	FALSE	group1_2
Zm00001d022518	-0.755099	6.30756	0.000380401	0.00674105	FALSE	group1_2
Zm00001d044167	1.17236	4.23916	0.000381765	0.00676093	TRUE	group1_2
Zm00001d006538	-1.72896	3.22711	0.000382497	0.00676959	FALSE	group1_2
Zm00001d006590	-0.852688	4.34339	0.000384473	0.00680025	FALSE	group1_2
MSTRG.23544	-1.61863	0.0705026	0.000384836	0.00680234	FALSE	group1_2
Zm00001d018614	0.769934	4.35557	0.000387144	0.00683881	TRUE	group1_2
Zm00001d012022	1.18116	2.06241	0.000387912	0.00684459	TRUE	group1_2
Zm00001d009509	-1.10553	4.80764	0.000387963	0.00684459	FALSE	group1_2
Zm00001d044093	0.907641	2.90982	0.000390331	0.00688203	TRUE	group1_2
Zm00001d039643	0.776847	5.26771	0.000390993	0.00688933	TRUE	group1_2
Zm00001d001824	-1.16603	2.52406	0.000392391	0.00690823	FALSE	group1_2
MSTRG.3775	0.72618	4.84768	0.000392561	0.00690823	TRUE	group1_2
MSTRG.30533	-1.95897	-0.94075	0.00039483	0.00693971	FALSE	group1_2
Zm00001d020408	1.40338	2.31363	0.000394848	0.00693971	TRUE	group1_2
Zm00001d000408	0.814	4.64039	0.000395345	0.00694407	TRUE	group1_2
Zm00001d033446	-1.47634	0.966305	0.000396146	0.00695375	FALSE	group1_2
Zm00001d000310	-0.832017	4.54636	0.000396827	0.00696133	FALSE	group1_2
Zm00001d027536	-0.931482	3.08814	0.000398705	0.00698987	FALSE	group1_2
Zm00001d033714	-0.923502	4.39335	0.000399065	0.00699178	FALSE	group1_2
Zm00001d039648	-1.08712	4.58807	0.000403486	0.00706192	FALSE	group1_2
Zm00001d010625	-0.729631	3.58208	0.000403575	0.00706192	FALSE	group1_2
Zm00001d013222	1.06077	3.84976	0.000405703	0.0070947	TRUE	group1_2
Zm00001d032948	-0.727715	6.93	0.000406873	0.00711071	FALSE	group1_2
Zm00001d029922	1.4054	2.60673	0.000407883	0.00712389	TRUE	group1_2
Zm00001d027813	-1.04293	5.20364	0.000409848	0.0071521	FALSE	group1_2
Zm00001d017785	-0.922173	5.20849	0.000410011	0.0071521	FALSE	group1_2
Zm00001d034414	-0.983299	5.84043	0.000410426	0.00715485	FALSE	group1_2
Zm00001d006878	-0.963036	5.12453	0.000410797	0.00715686	FALSE	group1_2
Zm00001d025807	0.773903	3.79608	0.000412971	0.00718739	TRUE	group1_2
Zm00001d047516	-0.795104	3.78386	0.000413082	0.00718739	FALSE	group1_2
MSTRG.9236	-0.773741	2.83081	0.000413323	0.00718739	FALSE	group1_2
Zm00001d004220	0.786018	5.2137	0.000415215	0.00721579	TRUE	group1_2
Zm00001d052749	-0.792646	4.95421	0.000418012	0.00725986	FALSE	group1_2
Zm00001d039368	4.02155	-1.32713	0.000418697	0.00726559	TRUE	group1_2
Zm00001d039786	1.65193	9.202	0.000418863	0.00726559	TRUE	group1_2
Zm00001d012953	-1.28449	2.2445	0.00041945	0.00727125	FALSE	group1_2
Zm00001d052335	-0.8979	5.34934	0.000420328	0.00727749	FALSE	group1_2
Zm00001d021490	1.06121	2.11087	0.000420332	0.00727749	TRUE	group1_2
Zm00001d043998	0.708992	5.76871	0.000421445	0.00729223	TRUE	group1_2
Zm00001d017659	-0.996691	3.88501	0.000423103	0.00731638	FALSE	group1_2
Zm00001d053202	1.11987	3.80771	0.000425063	0.0073457	TRUE	group1_2
Zm00001d043101	-0.861327	3.18681	0.000427126	0.00737679	FALSE	group1_2
MSTRG.5442	2.43724	0.716581	0.00042853	0.00739645	TRUE	group1_2
Zm00001d036972	0.806146	4.83647	0.000429655	0.00740749	TRUE	group1_2
Zm00001d031149	-0.860271	2.67172	0.000429701	0.00740749	FALSE	group1_2
Zm00001d035201	-0.829778	8.57842	0.0004301	0.00740979	FALSE	group1_2
Zm00001d002801	0.850581	8.05143	0.00043153	0.00742984	TRUE	group1_2
Zm00001d024939	-0.71683	3.73174	0.000432348	0.00743932	FALSE	group1_2
Zm00001d009657	-0.918806	6.9623	0.000434028	0.00746246	FALSE	group1_2
MSTRG.17299	0.911852	3.34727	0.000434228	0.00746246	TRUE	group1_2
Zm00001d053753	0.694285	5.67076	0.000437676	0.00751708	TRUE	group1_2
Zm00001d002610	0.878297	3.03489	0.000438991	0.00753235	TRUE	group1_2
Zm00001d007533	0.829138	2.92507	0.000439214	0.00753235	TRUE	group1_2
Zm00001d013654	-0.675957	5.1181	0.000439376	0.00753235	FALSE	group1_2
Zm00001d012771	-0.816346	4.3444	0.000439655	0.00753251	FALSE	group1_2
Zm00001d039566	-1.10885	3.89787	0.000440793	0.00754677	FALSE	group1_2
Zm00001d047209	0.945409	4.41412	0.000441029	0.00754677	TRUE	group1_2
Zm00001d008588	-0.920254	2.68048	0.000442129	0.00756094	FALSE	group1_2
Zm00001d009868	-0.840062	7.33505	0.000443554	0.00758067	FALSE	group1_2
Zm00001d045667	0.863168	7.58211	0.000446906	0.0076304	TRUE	group1_2
Zm00001d030267	-1.65101	0.230727	0.000447011	0.0076304	FALSE	group1_2
Zm00001d004700	1.03331	5.886	0.000451677	0.00770533	TRUE	group1_2
Zm00001d025747	-0.89117	5.31102	0.000453621	0.00773376	FALSE	group1_2
Zm00001d010010	4.85262	1.54854	0.000461214	0.00785604	TRUE	group1_2
Zm00001d014766	-0.731577	3.99926	0.000461357	0.00785604	FALSE	group1_2
Zm00001d027488	-1.20546	10.8713	0.000462786	0.00787555	FALSE	group1_2
Zm00001d053620	0.774419	4.3589	0.000463704	0.00788174	TRUE	group1_2
Zm00001d032722	-0.767913	3.48082	0.000463715	0.00788174	FALSE	group1_2
Zm00001d021706	-0.811723	6.43507	0.000465401	0.00790556	FALSE	group1_2
Zm00001d003776	-1.95928	0.459604	0.000465684	0.00790556	FALSE	group1_2
Zm00001d031665	-1.10372	1.54195	0.000469864	0.00797167	FALSE	group1_2
Zm00001d033919	-0.745462	4.37404	0.000471423	0.00799326	FALSE	group1_2
Zm00001d027859	-1.65208	1.74439	0.000472394	0.00800119	FALSE	group1_2
Zm00001d002999	0.990056	3.05869	0.000472491	0.00800119	TRUE	group1_2
Zm00001d021790	0.880346	4.50196	0.000472802	0.00800119	TRUE	group1_2
Zm00001d017801	0.884607	4.79894	0.000473039	0.00800119	TRUE	group1_2
Zm00001d042930	-0.795727	6.98597	0.000473659	0.00800682	FALSE	group1_2
Zm00001d012717	-3.43947	-1.91045	0.000475498	0.00803186	FALSE	group1_2
Zm00001d011513	-1.117	6.24786	0.000475717	0.00803186	FALSE	group1_2
MSTRG.27801	1.97035	-0.615686	0.000476517	0.0080405	TRUE	group1_2
Zm00001d029290	0.93539	7.04104	0.000477107	0.00804559	TRUE	group1_2
Zm00001d017959	0.740233	4.04891	0.0004782	0.00805914	TRUE	group1_2
Zm00001d031653	-0.868012	3.83362	0.000479594	0.00807776	FALSE	group1_2
Zm00001d007896	-0.923837	5.49031	0.000481827	0.00811047	FALSE	group1_2
Zm00001d028214	0.776456	4.26461	0.0004858	0.00817241	TRUE	group1_2
Zm00001d038810	0.882375	3.38582	0.000488511	0.00821305	TRUE	group1_2
Zm00001d020963	0.804412	7.39603	0.000492	0.00826392	TRUE	group1_2
MSTRG.18016	0.850965	6.20889	0.000492189	0.00826392	TRUE	group1_2
Zm00001d027742	-0.872639	4.02886	0.00049262	0.00826392	FALSE	group1_2
Zm00001d037153	-5.37824	1.6672	0.000492723	0.00826392	FALSE	group1_2
Zm00001d036831	0.765173	4.78175	0.000495012	0.00829733	TRUE	group1_2
Zm00001d023825	0.851179	5.30488	0.000495563	0.0082992	TRUE	group1_2
Zm00001d021957	6.94263	-1.58215	0.000495719	0.0082992	TRUE	group1_2
Zm00001d036683	1.50162	0.765825	0.00049697	0.00831228	TRUE	group1_2
Zm00001d044021	-1.31117	1.11044	0.000497389	0.00831228	FALSE	group1_2
MSTRG.28130	2.5134	2.47762	0.000497395	0.00831228	TRUE	group1_2
Zm00001d036256	-1.94673	-0.637614	0.000501626	0.00837797	FALSE	group1_2
Zm00001d000107	-0.830058	3.42468	0.000504464	0.00842031	FALSE	group1_2
Zm00001d037515	-1.04349	1.95182	0.0005058	0.00843757	FALSE	group1_2
Zm00001d039328	-0.849982	7.15153	0.000507753	0.00846269	FALSE	group1_2
Zm00001d043516	-0.926234	4.20365	0.000507913	0.00846269	FALSE	group1_2
Zm00001d038135	-0.664289	3.99259	0.000509183	0.00847877	FALSE	group1_2
Zm00001d049127	-0.867746	3.65391	0.000510119	0.00848572	FALSE	group1_2
Zm00001d043023	-0.979341	4.40459	0.000510209	0.00848572	FALSE	group1_2
Zm00001d002928	0.674711	4.14077	0.000511087	0.00849375	TRUE	group1_2
Zm00001d020610	-1.78924	2.32898	0.000511301	0.00849375	FALSE	group1_2
Zm00001d001080	-0.988977	5.12445	0.000512026	0.00850073	FALSE	group1_2
Zm00001d045515	1.90123	1.53084	0.000513307	0.00851693	TRUE	group1_2
Zm00001d006551	0.680626	4.75081	0.000519531	0.00861507	TRUE	group1_2
Zm00001d001302	-0.81381	10.604	0.000519924	0.00861646	FALSE	group1_2
Zm00001d049995	-0.846766	8.92556	0.000521696	0.00863589	FALSE	group1_2
Zm00001d031878	1.90174	1.06181	0.000521716	0.00863589	TRUE	group1_2
MSTRG.18688	1.11831	5.99819	0.000522361	0.00864144	TRUE	group1_2
Zm00001d005867	-1.22219	1.1349	0.00052278	0.00864323	FALSE	group1_2
Zm00001d041236	1.11556	6.92455	0.00052438	0.00866454	TRUE	group1_2
Zm00001d004698	0.955209	5.58508	0.000526087	0.0086876	TRUE	group1_2
Zm00001d010366	-0.779459	3.2516	0.000527834	0.00871129	FALSE	group1_2
MSTRG.5801	-1.34139	1.73108	0.000528448	0.00871626	FALSE	group1_2
Zm00001d046554	0.819197	3.95666	0.000530637	0.0087472	TRUE	group1_2
Zm00001d054093	-0.967657	4.75852	0.000531284	0.00875269	FALSE	group1_2
Zm00001d007299	3.40032	-1.38633	0.000533383	0.00878208	TRUE	group1_2
MSTRG.9504	-0.779994	7.77037	0.000535319	0.00880874	FALSE	group1_2
Zm00001d022367	0.731297	4.63043	0.000538156	0.00885021	TRUE	group1_2
Zm00001d009652	-0.89652	5.11475	0.000541809	0.00890502	FALSE	group1_2
MSTRG.12278	-3.37674	0.124812	0.000543446	0.00892667	FALSE	group1_2
Zm00001d000399	-0.852352	7.93739	0.000544434	0.00893762	FALSE	group1_2
Zm00001d038512	-2.12148	-0.896437	0.000545532	0.00895039	FALSE	group1_2
Zm00001d002175	0.717568	6.11397	0.000547168	0.00897194	TRUE	group1_2
Zm00001d030101	-0.738838	3.77878	0.000548004	0.00898037	FALSE	group1_2
Zm00001d006279	-1.25899	0.9601	0.000548514	0.00898345	FALSE	group1_2
Zm00001d014097	0.908986	2.4589	0.000549062	0.00898714	TRUE	group1_2
Zm00001d022109	2.43247	-0.438931	0.000549472	0.00898857	TRUE	group1_2
Zm00001d041375	0.756135	5.87733	0.000549948	0.00899109	TRUE	group1_2
Zm00001d023575	-0.791551	3.25598	0.000551036	0.00900067	FALSE	group1_2
Zm00001d046330	-0.683635	4.89308	0.00055118	0.00900067	FALSE	group1_2
Zm00001d008595	-0.739706	5.39697	0.000551887	0.00900551	FALSE	group1_2
Zm00001d021173	0.715348	3.50246	0.000552123	0.00900551	TRUE	group1_2
MSTRG.23754	2.06577	-0.168798	0.000553575	0.00902392	TRUE	group1_2
Zm00001d014615	-0.728794	7.32069	0.0005542	0.0090274	FALSE	group1_2
Zm00001d006788	-0.996094	2.66496	0.000554436	0.0090274	FALSE	group1_2
Zm00001d053889	0.705135	6.13188	0.000556112	0.0090494	TRUE	group1_2
Zm00001d052054	-1.0628	2.85784	0.00055915	0.00909353	FALSE	group1_2
Zm00001d016128	1.64516	3.89641	0.000559793	0.00909868	TRUE	group1_2
Zm00001d029618	-1.76935	0.0176184	0.000560427	0.00910368	FALSE	group1_2
Zm00001d002075	0.700735	5.64656	0.000561079	0.00910896	TRUE	group1_2
Zm00001d036025	0.943696	2.9401	0.000562286	0.00912222	TRUE	group1_2
Zm00001d032480	-0.735605	3.59108	0.000562616	0.00912222	FALSE	group1_2
Zm00001d032407	-1.06691	2.95907	0.000563061	0.00912222	FALSE	group1_2
MSTRG.83	-1.02749	2.11449	0.000563205	0.00912222	FALSE	group1_2
Zm00001d044402	-2.08648	9.96139	0.000565303	0.00914715	FALSE	group1_2
Zm00001d015407	-0.872642	2.67522	0.00056575	0.00914715	FALSE	group1_2
Zm00001d025082	0.693038	5.41807	0.000566031	0.00914715	TRUE	group1_2
Zm00001d053156	-1.65927	1.40698	0.000566057	0.00914715	FALSE	group1_2
Zm00001d048191	-0.733758	3.23075	0.000566406	0.00914749	FALSE	group1_2
Zm00001d037871	-0.754613	3.32686	0.000568251	0.00917198	FALSE	group1_2
Zm00001d017790	-0.825917	5.07706	0.000570094	0.0091962	FALSE	group1_2
Zm00001d017782	-1.65595	0.78847	0.000570412	0.0091962	FALSE	group1_2
Zm00001d042023	-0.872497	4.71014	0.000572821	0.00922971	FALSE	group1_2
Zm00001d008727	0.883157	7.79961	0.000574286	0.00924797	TRUE	group1_2
Zm00001d029164	-1.4349	5.4355	0.000575221	0.00925766	FALSE	group1_2
Zm00001d003712	0.838033	10.3947	0.00057615	0.00926727	TRUE	group1_2
Zm00001d026452	0.744787	5.14431	0.000577031	0.00927608	TRUE	group1_2
Zm00001d052401	0.96352	3.17083	0.000578179	0.0092871	TRUE	group1_2
MSTRG.9273	-2.98324	-2.22862	0.000578531	0.0092871	FALSE	group1_2
Zm00001d029062	2.28941	0.103055	0.000578715	0.0092871	TRUE	group1_2
Zm00001d018598	0.742217	5.11668	0.000579906	0.00930086	TRUE	group1_2
Zm00001d017682	1.06275	5.70835	0.000581697	0.00932377	TRUE	group1_2
Zm00001d038553	0.873511	2.4671	0.000582004	0.00932377	TRUE	group1_2
MSTRG.196	-0.767841	4.94733	0.000584718	0.00936187	FALSE	group1_2
MSTRG.30628	-2.24232	-1.51044	0.000585297	0.00936576	FALSE	group1_2
Zm00001d027443	1.04744	5.57182	0.000585738	0.00936743	TRUE	group1_2
Zm00001d041877	0.839934	3.27869	0.000586701	0.00937746	TRUE	group1_2
Zm00001d016707	0.709264	4.25186	0.000587142	0.00937912	TRUE	group1_2
Zm00001d002405	0.690354	4.46188	0.000589966	0.00941885	TRUE	group1_2
Zm00001d012415	0.841646	5.8201	0.000592212	0.00944928	TRUE	group1_2
Zm00001d009700	0.729261	7.32866	0.000593238	0.00946025	TRUE	group1_2
Zm00001d020932	-0.633259	4.53416	0.000593823	0.00946416	FALSE	group1_2
Zm00001d032410	-0.899791	2.61988	0.000596679	0.00950424	FALSE	group1_2
Zm00001d047813	0.709363	3.5405	0.000598156	0.00951389	TRUE	group1_2
Zm00001d040803	-0.734083	4.15836	0.000598206	0.00951389	FALSE	group1_2
Zm00001d043271	-0.71606	3.86459	0.000598308	0.00951389	FALSE	group1_2
Zm00001d040733	-0.933877	4.92625	0.000599301	0.00952423	FALSE	group1_2
Zm00001d018358	0.795465	8.43183	0.000600398	0.00953191	TRUE	group1_2
Zm00001d053672	0.779101	5.90847	0.000600467	0.00953191	TRUE	group1_2
Zm00001d034417	1.18037	2.02874	0.000601891	0.00954908	TRUE	group1_2
Zm00001d051877	2.15878	2.54042	0.000603249	0.00956517	TRUE	group1_2
Zm00001d039104	-0.696126	6.31901	0.000607219	0.00962264	FALSE	group1_2
Zm00001d032334	1.13703	2.32925	0.000609414	0.00965195	TRUE	group1_2
Zm00001d030516	0.91874	3.07283	0.0006108	0.0096684	TRUE	group1_2
MSTRG.30784	2.67748	-1.34499	0.000613278	0.00969718	TRUE	group1_2
MSTRG.16043	-1.93317	2.33697	0.000613314	0.00969718	FALSE	group1_2
Zm00001d002021	0.719742	5.48599	0.000613814	0.00969958	TRUE	group1_2
Zm00001d007486	1.75928	3.88849	0.000614692	0.00970795	TRUE	group1_2
Zm00001d012595	-3.06852	-1.27588	0.000615449	0.00971441	FALSE	group1_2
Zm00001d048366	-0.683416	4.53986	0.000617133	0.00973547	FALSE	group1_2
Zm00001d020711	0.694951	5.39226	0.000620162	0.00977772	TRUE	group1_2
Zm00001d016811	0.837787	2.8472	0.000620711	0.00978084	TRUE	group1_2
Zm00001d007331	0.900102	5.03674	0.000628538	0.00989858	TRUE	group1_2
Zm00001d047743	-1.13166	6.45414	0.000629657	0.00991061	FALSE	group1_2
Zm00001d047573	-0.851979	4.05254	0.000630209	0.0099137	FALSE	group1_2
Zm00001d042125	-0.847353	4.03046	0.000631093	0.0099188	FALSE	group1_2
Zm00001d032181	-0.901758	4.96447	0.000631245	0.0099188	FALSE	group1_2
Zm00001d007290	-1.20002	4.70653	0.000632445	0.00993205	FALSE	group1_2
Zm00001d021629	0.710981	7.13826	0.000633539	0.00994364	TRUE	group1_2
Zm00001d049016	-0.921917	9.36467	0.000637126	0.00999431	FALSE	group1_2
Zm00001d053262	1.26109	3.77907	0.000638853	0.0100158	TRUE	group1_2
Zm00001d032324	0.765842	3.35249	0.000640956	0.0100411	TRUE	group1_2
Zm00001d051485	-0.937838	3.10228	0.000641189	0.0100411	FALSE	group1_2
Zm00001d017380	-0.866557	2.66871	0.000642207	0.0100514	FALSE	group1_2
Zm00001d043038	0.785929	3.33847	0.000642723	0.0100538	TRUE	group1_2
Zm00001d001899	-0.966379	4.80579	0.000646791	0.0101086	FALSE	group1_2
Zm00001d030526	0.885443	7.88786	0.000646948	0.0101086	TRUE	group1_2
Zm00001d048192	6.3307	-2.08182	0.000648241	0.0101231	TRUE	group1_2
MSTRG.146	-2.14892	0.0816714	0.000649814	0.0101416	FALSE	group1_2
Zm00001d022492	0.940144	3.95241	0.000650151	0.0101416	TRUE	group1_2
MSTRG.16153	-1.29958	0.675359	0.000653565	0.0101891	FALSE	group1_2
GRMZM5G804776	-0.703586	3.3681	0.000656412	0.0102278	FALSE	group1_2
MSTRG.2639	-0.863388	2.78305	0.000658692	0.0102576	FALSE	group1_2
Zm00001d044365	0.722736	3.35724	0.000661045	0.0102885	TRUE	group1_2
Zm00001d043992	1.31831	1.8726	0.000661852	0.0102953	TRUE	group1_2
MSTRG.6461	-0.968749	2.2295	0.000662249	0.0102957	FALSE	group1_2
Zm00001d053334	0.759752	5.56491	0.000663252	0.0103056	TRUE	group1_2
Zm00001d047584	-2.76027	-2.14833	0.000664431	0.0103181	FALSE	group1_2
Zm00001d028714	-0.971977	5.42812	0.000665574	0.0103301	FALSE	group1_2
Zm00001d009022	-1.6499	4.10168	0.000672121	0.0104259	FALSE	group1_2
Zm00001d027597	-1.0285	3.34696	0.000673238	0.0104374	FALSE	group1_2
Zm00001d053625	-0.955617	5.189	0.000677392	0.0104907	FALSE	group1_2
Zm00001d005973	-0.846415	4.42342	0.000677428	0.0104907	FALSE	group1_2
GRMZM5G858556	-0.797787	3.37544	0.00067892	0.010508	FALSE	group1_2
Zm00001d050269	2.77822	-0.889706	0.000679456	0.0105105	TRUE	group1_2
Zm00001d025476	2.13716	-0.463878	0.000680624	0.0105227	TRUE	group1_2
Zm00001d050921	-0.747369	6.30343	0.000684867	0.0105808	FALSE	group1_2
Zm00001d043019	-0.666314	6.66467	0.000685141	0.0105808	FALSE	group1_2
Zm00001d050893	1.04923	5.83949	0.0006879	0.0106164	TRUE	group1_2
Zm00001d037727	-0.882866	6.20143	0.000688212	0.0106164	FALSE	group1_2
Zm00001d010840	2.007	8.06679	0.00069154	0.0106619	TRUE	group1_2
MSTRG.27531	-2.01743	2.12372	0.000693436	0.0106852	FALSE	group1_2
Zm00001d037688	-0.80012	3.4959	0.000694221	0.0106914	FALSE	group1_2
Zm00001d019898	-0.920417	6.2873	0.00069839	0.0107497	FALSE	group1_2
Zm00001d021358	3.4747	0.727692	0.000700347	0.0107715	TRUE	group1_2
MSTRG.21910	-1.09802	1.90391	0.000700585	0.0107715	FALSE	group1_2
Zm00001d002782	0.775005	4.23311	0.000702596	0.0107965	TRUE	group1_2
Zm00001d026627	0.742102	3.39369	0.000703723	0.0108079	TRUE	group1_2
Zm00001d036045	-2.24476	2.3288	0.000705407	0.0108278	FALSE	group1_2
Zm00001d006402	-0.891268	8.15068	0.000711564	0.0109163	FALSE	group1_2
Zm00001d016160	1.00469	1.96683	0.000713078	0.0109315	TRUE	group1_2
Zm00001d037209	-1.67112	0.753256	0.000713694	0.0109315	FALSE	group1_2
Zm00001d046813	-0.807494	4.03446	0.000713734	0.0109315	FALSE	group1_2
Zm00001d044075	1.87135	-0.245114	0.000718625	0.0110004	TRUE	group1_2
Zm00001d006287	-0.93524	6.58018	0.000725168	0.0110944	FALSE	group1_2
MSTRG.19434	-1.74727	0.97416	0.000727725	0.0111274	FALSE	group1_2
MSTRG.21812	-0.806636	5.54039	0.000729627	0.0111504	FALSE	group1_2
Zm00001d053636	-0.831533	7.3273	0.000730265	0.011154	FALSE	group1_2
Zm00001d028467	1.13475	2.09837	0.000734834	0.0112177	TRUE	group1_2
Zm00001d015918	-1.29869	3.57106	0.000737049	0.0112394	FALSE	group1_2
Zm00001d023293	-0.872849	4.77522	0.000737061	0.0112394	FALSE	group1_2
Zm00001d052958	2.42159	0.95938	0.000737874	0.0112407	TRUE	group1_2
Zm00001d009417	-0.844559	6.80257	0.000737958	0.0112407	FALSE	group1_2
MSTRG.29982	1.83157	0.0177032	0.000740216	0.0112658	TRUE	group1_2
Zm00001d018157	-0.943763	6.42939	0.000740413	0.0112658	FALSE	group1_2
Zm00001d038220	-1.38719	1.88671	0.000742137	0.0112802	FALSE	group1_2
Zm00001d046923	-0.77958	6.45169	0.000742465	0.0112802	FALSE	group1_2
Zm00001d045579	-1.0669	3.08708	0.000742571	0.0112802	FALSE	group1_2
Zm00001d032899	1.1538	4.77664	0.000744719	0.0113039	TRUE	group1_2
Zm00001d018665	0.90691	2.97508	0.000744944	0.0113039	TRUE	group1_2
Zm00001d022210	1.44026	2.04088	0.000746519	0.0113217	TRUE	group1_2
Zm00001d048451	-1.05783	5.25309	0.000747823	0.0113353	FALSE	group1_2
Zm00001d031127	0.783977	3.75415	0.000749172	0.0113495	TRUE	group1_2
Zm00001d009296	-2.02384	0.325459	0.000749589	0.0113497	FALSE	group1_2
MSTRG.197	-0.722869	7.01935	0.000751497	0.0113689	FALSE	group1_2
Zm00001d034039	0.803063	2.73199	0.000751675	0.0113689	TRUE	group1_2
Zm00001d017477	2.01987	0.646228	0.000753148	0.011385	TRUE	group1_2
Zm00001d022420	0.915828	9.10243	0.000754012	0.0113919	TRUE	group1_2
Zm00001d005989	-1.10965	2.07965	0.000756226	0.0114147	FALSE	group1_2
Zm00001d011987	-2.98231	-2.22849	0.000756336	0.0114147	FALSE	group1_2
Zm00001d003584	0.679179	5.36409	0.000758114	0.0114353	TRUE	group1_2
Zm00001d040906	-3.04432	0.190264	0.00076354	0.0115109	FALSE	group1_2
Zm00001d009060	-0.692187	5.80429	0.000766743	0.0115529	FALSE	group1_2
Zm00001d038833	-1.10891	2.76768	0.000770317	0.011595	FALSE	group1_2
Zm00001d026679	-2.33967	-0.700446	0.000770368	0.011595	FALSE	group1_2
Zm00001d006705	0.954191	2.73425	0.00077313	0.0116254	TRUE	group1_2
Zm00001d031638	-0.895365	2.57297	0.000773218	0.0116254	FALSE	group1_2
Zm00001d027946	-0.775635	3.52503	0.00077647	0.011668	FALSE	group1_2
Zm00001d013046	0.875382	5.5169	0.000779177	0.0117023	TRUE	group1_2
Zm00001d005429	1.12095	2.01946	0.000781847	0.0117361	TRUE	group1_2
Zm00001d020392	-0.690591	4.20557	0.000788627	0.0118315	FALSE	group1_2
Zm00001d012291	-0.978875	3.22077	0.000794509	0.0119134	FALSE	group1_2
Zm00001d011496	-0.848601	2.90829	0.000797494	0.0119517	FALSE	group1_2
Zm00001d052883	-1.42301	-0.0745648	0.000798153	0.0119551	FALSE	group1_2
Zm00001d026573	0.670003	6.43869	0.000798952	0.0119607	TRUE	group1_2
MSTRG.7623	-0.889589	3.41178	0.00080395	0.012029	FALSE	group1_2
Zm00001d022237	-1.13328	9.83692	0.000807949	0.0120741	FALSE	group1_2
Zm00001d045121	-0.797649	3.86543	0.000808174	0.0120741	FALSE	group1_2
Zm00001d042111	-0.62024	4.31242	0.000808259	0.0120741	FALSE	group1_2
Zm00001d039085	-0.962436	1.7773	0.00081031	0.0120982	FALSE	group1_2
Zm00001d002788	-1.21941	3.12322	0.000812186	0.0121198	FALSE	group1_2
Zm00001d003116	0.715803	6.16512	0.000813773	0.0121369	TRUE	group1_2
Zm00001d034130	-0.912343	2.49721	0.000815091	0.0121501	FALSE	group1_2
Zm00001d025382	-0.947978	6.4233	0.000815616	0.0121514	FALSE	group1_2
Zm00001d002026	-0.647538	3.91402	0.000820726	0.012221	FALSE	group1_2
Zm00001d026460	0.89297	5.01547	0.000824721	0.0122739	TRUE	group1_2
Zm00001d051564	0.777848	3.84804	0.000828643	0.0123257	TRUE	group1_2
Zm00001d053513	0.669711	4.88994	0.000829877	0.0123375	TRUE	group1_2
Zm00001d046937	-0.830099	4.2279	0.00083084	0.0123452	FALSE	group1_2
Zm00001d025983	1.58582	0.621979	0.000834507	0.0123931	TRUE	group1_2
Zm00001d007280	0.913608	4.00259	0.00083721	0.0124266	TRUE	group1_2
Zm00001d014665	0.751342	3.68854	0.000839108	0.0124482	TRUE	group1_2
Zm00001d011112	-1.24479	1.0898	0.000842188	0.0124872	FALSE	group1_2
Zm00001d045698	-0.924209	4.11503	0.000844952	0.0125215	FALSE	group1_2
Zm00001d007420	1.62107	3.20392	0.000845701	0.012526	TRUE	group1_2
Zm00001d021628	1.54968	1.69491	0.000847571	0.012547	TRUE	group1_2
Zm00001d038863	-1.00811	3.7763	0.000848716	0.0125551	FALSE	group1_2
Zm00001d018822	0.818519	6.76443	0.00084902	0.0125551	TRUE	group1_2
Zm00001d006820	-2.35786	-0.378603	0.000849852	0.0125608	FALSE	group1_2
Zm00001d049221	-1.23408	1.91487	0.000855672	0.0126401	FALSE	group1_2
Zm00001d049619	-0.739424	6.59218	0.000864659	0.0127638	FALSE	group1_2
Zm00001d042102	-0.76066	5.43025	0.000864962	0.0127638	FALSE	group1_2
Zm00001d023440	-0.866758	2.77969	0.000866159	0.0127747	FALSE	group1_2
Zm00001d004705	1.26422	5.4371	0.000867175	0.0127829	TRUE	group1_2
Zm00001d020740	-0.766504	4.58682	0.000868035	0.0127888	FALSE	group1_2
Zm00001d053015	-1.29835	7.48083	0.000871939	0.0128396	FALSE	group1_2
Zm00001d041801	1.27378	1.49146	0.000876362	0.0128941	TRUE	group1_2
Zm00001d045905	0.872878	3.48752	0.000876882	0.0128941	TRUE	group1_2
Zm00001d008327	-0.626795	5.1097	0.00087703	0.0128941	FALSE	group1_2
Zm00001d043929	-0.760407	7.77749	0.000880991	0.0129455	FALSE	group1_2
Zm00001d038342	0.706032	3.96673	0.000884356	0.0129881	TRUE	group1_2
MSTRG.31570	1.36401	1.4466	0.000887762	0.0130313	TRUE	group1_2
Zm00001d012090	-0.89182	2.26267	0.000890664	0.0130659	FALSE	group1_2
Zm00001d029997	-0.80139	5.95042	0.000891057	0.0130659	FALSE	group1_2
Zm00001d031535	-0.691672	4.30595	0.000892141	0.0130686	FALSE	group1_2
Zm00001d006282	-1.10622	1.64975	0.000892184	0.0130686	FALSE	group1_2
Zm00001d017480	0.772166	3.85115	0.000893203	0.0130767	TRUE	group1_2
MSTRG.13259	0.747514	3.04049	0.000893715	0.0130773	TRUE	group1_2
Zm00001d019117	0.806534	5.83645	0.000898696	0.0131427	TRUE	group1_2
MSTRG.15764	1.37111	0.962078	0.000899467	0.0131427	TRUE	group1_2
Zm00001d048065	0.746058	5.95109	0.000899815	0.0131427	TRUE	group1_2
MSTRG.27561	-1.16914	0.949375	0.000900437	0.0131427	FALSE	group1_2
Zm00001d048562	0.779692	2.76052	0.000900539	0.0131427	TRUE	group1_2
Zm00001d042293	0.680401	4.40441	0.000901703	0.0131528	TRUE	group1_2
Zm00001d002489	-0.648563	5.08146	0.000902871	0.0131629	FALSE	group1_2
Zm00001d034059	-0.87817	8.20374	0.000904484	0.0131795	FALSE	group1_2
Zm00001d028676	0.770439	2.80026	0.000905868	0.0131891	TRUE	group1_2
Zm00001d022424	0.956037	5.53642	0.000906086	0.0131891	TRUE	group1_2
Zm00001d012146	0.92234	2.62415	0.00090836	0.0132128	TRUE	group1_2
Zm00001d024883	0.666527	5.66007	0.000908904	0.0132128	TRUE	group1_2
Zm00001d017918	1.47424	1.5626	0.000909247	0.0132128	TRUE	group1_2
Zm00001d023314	-0.943845	5.621	0.000909609	0.0132128	FALSE	group1_2
Zm00001d046966	0.888469	3.27438	0.000912185	0.0132433	TRUE	group1_2
Zm00001d020097	0.76752	3.36942	0.000913523	0.0132558	TRUE	group1_2
Zm00001d046834	-3.06739	0.699696	0.000916483	0.0132857	FALSE	group1_2
Zm00001d029707	-0.92037	4.48032	0.000916532	0.0132857	FALSE	group1_2
Zm00001d007783	0.79391	3.7073	0.000917073	0.0132866	TRUE	group1_2
Zm00001d002253	-0.875357	5.61113	0.000917693	0.0132887	FALSE	group1_2
Zm00001d025903	0.892279	4.78276	0.000920537	0.0133229	TRUE	group1_2
Zm00001d009000	-0.981751	7.0035	0.000922112	0.0133388	FALSE	group1_2
MSTRG.6445	-3.23292	-2.06986	0.000923188	0.0133474	FALSE	group1_2
MSTRG.965	-0.837625	4.51585	0.000925934	0.0133802	FALSE	group1_2
Zm00001d010202	0.743705	4.02136	0.000930686	0.0134417	TRUE	group1_2
Zm00001d043782	1.06845	5.49785	0.00093122	0.0134417	TRUE	group1_2
Zm00001d007307	0.744661	3.47863	0.000931634	0.0134417	TRUE	group1_2
MSTRG.25014	-1.26598	0.950896	0.000934448	0.0134753	FALSE	group1_2
Zm00001d044920	-0.788515	6.30048	0.000937043	0.0135057	FALSE	group1_2
Zm00001d048393	1.06501	1.82314	0.000938091	0.0135103	TRUE	group1_2
Zm00001d051977	0.627782	5.04818	0.00093833	0.0135103	TRUE	group1_2
MSTRG.18812	1.00608	3.05352	0.000943259	0.0135743	TRUE	group1_2
Zm00001d040581	0.765764	2.84103	0.000948469	0.0136422	TRUE	group1_2
Zm00001d043693	0.658431	6.27271	0.000950845	0.0136693	TRUE	group1_2
Zm00001d017545	-2.26856	2.17214	0.000954595	0.0137162	FALSE	group1_2
Zm00001d026599	-1.40618	8.603	0.000955294	0.0137191	FALSE	group1_2
MSTRG.25250	-1.05003	7.03706	0.000958073	0.0137519	FALSE	group1_2
Zm00001d026391	-0.604265	4.93997	0.000965527	0.0138518	FALSE	group1_2
Zm00001d047436	-1.23951	4.24947	0.0009678	0.0138773	FALSE	group1_2
Zm00001d007079	0.676163	4.95799	0.000969013	0.0138875	TRUE	group1_2
Zm00001d025948	-0.805677	5.2555	0.000973801	0.013949	FALSE	group1_2
Zm00001d040638	0.973684	3.58461	0.000980711	0.0140402	TRUE	group1_2
Zm00001d005654	-1.23613	2.49026	0.000981378	0.0140402	FALSE	group1_2
Zm00001d008190	3.34202	-1.38398	0.000981682	0.0140402	TRUE	group1_2
Zm00001d026480	1.17476	1.12427	0.000984245	0.0140697	TRUE	group1_2
Zm00001d008311	1.47126	1.49234	0.000985746	0.0140839	TRUE	group1_2
Zm00001d025875	0.789145	3.34913	0.000986334	0.0140851	TRUE	group1_2
Zm00001d017454	-0.776943	6.76227	0.000990112	0.0141318	FALSE	group1_2
MSTRG.29709	-0.79598	6.51701	0.000991837	0.0141464	FALSE	group1_2
Zm00001d024511	-0.882936	7.28377	0.000992148	0.0141464	FALSE	group1_2
Zm00001d024630	-0.874677	3.04155	0.000995865	0.0141921	FALSE	group1_2
Zm00001d028432	-0.847231	7.16114	0.00100216	0.0142746	FALSE	group1_2
Zm00001d007295	0.726572	4.0773	0.00101128	0.014397	TRUE	group1_2
Zm00001d039524	-1.55731	5.12905	0.00101179	0.014397	FALSE	group1_2
Zm00001d027206	0.711763	5.52133	0.00101407	0.014422	TRUE	group1_2
Zm00001d023929	-1.06535	7.92694	0.00102275	0.014538	FALSE	group1_2
MSTRG.4785	-0.632461	5.74552	0.00102505	0.0145633	FALSE	group1_2
Zm00001d007372	0.928648	4.24467	0.0010282	0.0146006	TRUE	group1_2
Zm00001d048680	0.990487	6.87181	0.0010289	0.0146032	TRUE	group1_2
MSTRG.30812	4.04042	-1.98335	0.00103109	0.0146268	TRUE	group1_2
Zm00001d032570	-1.44022	1.81249	0.00103303	0.014645	FALSE	group1_2
Zm00001d032969	-2.0539	3.68445	0.00103535	0.014645	FALSE	group1_2
Zm00001d021627	0.875655	4.75128	0.00103541	0.014645	TRUE	group1_2
Zm00001d016557	-0.639854	5.36061	0.00103567	0.014645	FALSE	group1_2
Zm00001d015224	-1.21069	1.52702	0.00103579	0.014645	FALSE	group1_2
Zm00001d047568	-1.49498	0.981419	0.001036	0.014645	FALSE	group1_2
MSTRG.21946	-3.56161	1.31719	0.00103605	0.014645	FALSE	group1_2
MSTRG.135	-0.817055	9.88597	0.0010515	0.0148438	FALSE	group1_2
Zm00001d022628	-0.688637	5.22614	0.00105153	0.0148438	FALSE	group1_2
Zm00001d031152	1.57933	1.18742	0.00105171	0.0148438	TRUE	group1_2
Zm00001d037713	-0.639534	3.90867	0.00105977	0.0149412	FALSE	group1_2
Zm00001d005769	0.812171	2.62747	0.00106013	0.0149412	TRUE	group1_2
Zm00001d026514	0.754512	3.85696	0.00106023	0.0149412	TRUE	group1_2
Zm00001d011060	0.742763	8.33959	0.0010629	0.014968	TRUE	group1_2
Zm00001d015628	-1.07006	6.12904	0.00106358	0.014968	FALSE	group1_2
Zm00001d027757	-1.77268	0.643061	0.00106396	0.014968	FALSE	group1_2
Zm00001d049671	1.75058	-0.385496	0.00106427	0.014968	TRUE	group1_2
Zm00001d022460	0.951431	6.21064	0.00107356	0.015091	TRUE	group1_2
Zm00001d008779	-0.708241	4.85144	0.00107429	0.0150913	FALSE	group1_2
Zm00001d034776	-0.755214	8.57028	0.00107467	0.0150913	FALSE	group1_2
Zm00001d025564	-0.9339	4.01569	0.00108218	0.0151892	FALSE	group1_2
Zm00001d012080	2.63191	-0.52303	0.00108311	0.0151946	TRUE	group1_2
Zm00001d031526	-0.654121	4.40714	0.00108723	0.0152448	FALSE	group1_2
Zm00001d013244	-2.79897	-1.76067	0.00108882	0.0152593	FALSE	group1_2
Zm00001d028603	0.702342	3.06818	0.00109579	0.0153493	TRUE	group1_2
Zm00001d040152	2.46698	1.07692	0.00109687	0.0153567	TRUE	group1_2
Zm00001d045728	0.700085	3.24466	0.00110021	0.0153957	TRUE	group1_2
Zm00001d009374	-1.01746	1.78328	0.00110214	0.015415	FALSE	group1_2
Zm00001d039639	0.748369	6.73765	0.0011034	0.015425	TRUE	group1_2
Zm00001d004839	-0.696156	6.29924	0.00110442	0.0154314	FALSE	group1_2
MSTRG.25211	3.00152	-1.68044	0.00110749	0.0154666	TRUE	group1_2
Zm00001d013313	-1.27479	2.49562	0.00110871	0.0154759	FALSE	group1_2
Zm00001d040059	0.655251	6.3661	0.00111267	0.0155214	TRUE	group1_2
Zm00001d026070	2.1904	-1.01787	0.00111309	0.0155214	TRUE	group1_2
[truncated: 7,324 more rows]
