# Supplementary material for: Direct and Indirect Transcriptional Effects of Abiotic Stress in Zea mays Plants Defective in RNA-Directed DNA Methylation
Source: Front Plant Sci. 2021 Aug 19;12:694289. doi: 10.3389/fpls.2021.694289 (PMC8418275; doi:10.3389/fpls.2021.694289)
Supplement: Supplementary Table 4 — List of secondary targets. [file Table_4.XLSX]

## Sheet: 1h Groups A-D
venn_group	gene
a_down	Zm00001d047542
a_down	Zm00001d007271
a_down	Zm00001d032606
a_down	Zm00001d031325
a_down	MSTRG.17376
a_down	Zm00001d046467
a_down	Zm00001d036401
a_down	Zm00001d054043
a_down	Zm00001d008841
a_down	MSTRG.28447
a_down	Zm00001d033872
a_down	MSTRG.3604
a_down	Zm00001d004243
a_down	Zm00001d020898
a_down	Zm00001d048063
a_down	Zm00001d042922
a_down	Zm00001d019463
a_down	Zm00001d038867
a_down	Zm00001d039875
a_down	Zm00001d003857
a_down	Zm00001d019758
a_down	Zm00001d037717
a_down	MSTRG.6013
a_down	Zm00001d047187
a_down	MSTRG.25480
a_down	Zm00001d013507
a_down	Zm00001d012420
a_down	Zm00001d020687
a_down	Zm00001d039566
a_down	MSTRG.6305
a_down	MSTRG.7722
a_down	Zm00001d013489
a_down	Zm00001d003144
a_down	Zm00001d033990
a_down	Zm00001d048909
a_down	Zm00001d017288
a_down	Zm00001d052194
a_down	MSTRG.17166
a_down	Zm00001d046204
a_down	Zm00001d014792
a_down	Zm00001d002823
a_down	Zm00001d009783
a_down	Zm00001d039933
a_down	Zm00001d047841
a_down	Zm00001d003496
a_down	Zm00001d038806
a_down	Zm00001d010586
a_down	Zm00001d014993
a_down	MSTRG.27275
a_down	Zm00001d025508
a_down	Zm00001d051364
a_down	Zm00001d009950
a_down	Zm00001d022652
a_down	MSTRG.15743
a_down	Zm00001d047553
a_down	Zm00001d035569
a_down	Zm00001d048073
a_down	Zm00001d028556
a_down	Zm00001d014486
a_down	Zm00001d033987
a_down	Zm00001d028561
a_down	Zm00001d017809
a_down	Zm00001d037232
b_down	Zm00001d040826
b_down	Zm00001d037943
b_down	MSTRG.15664
b_down	Zm00001d044532
b_down	Zm00001d032825
b_down	Zm00001d044389
b_down	Zm00001d020887
b_down	Zm00001d053715
b_down	Zm00001d025503
b_down	Zm00001d007789
b_down	Zm00001d041067
b_down	Zm00001d048667
b_down	Zm00001d024486
b_down	MSTRG.843
b_down	MSTRG.21811
b_down	Zm00001d000879
b_down	Zm00001d052518
b_down	Zm00001d008329
b_down	MSTRG.8317
b_down	Zm00001d007312
b_down	Zm00001d046226
b_down	Zm00001d048554
b_down	MSTRG.16975
b_down	Zm00001d026537
b_down	Zm00001d037687
b_down	MSTRG.24950
b_down	Zm00001d042739
b_down	Zm00001d028750
b_down	Zm00001d034382
b_down	Zm00001d022277
b_down	Zm00001d052545
b_down	Zm00001d011080
b_down	Zm00001d019102
b_down	Zm00001d028680
b_down	Zm00001d034501
b_down	MSTRG.23876
b_down	Zm00001d001957
b_down	Zm00001d005002
a_up	Zm00001d013875
a_up	Zm00001d046493
a_up	Zm00001d001839
a_up	MSTRG.30292
a_up	Zm00001d037001
a_up	MSTRG.22229
a_up	Zm00001d010813
b_up	Zm00001d012392
b_up	Zm00001d053746
b_up	MSTRG.10680
b_up	MSTRG.31701
b_up	Zm00001d018699
b_up	MSTRG.2284
b_up	Zm00001d033385
b_up	Zm00001d040832
b_up	Zm00001d038199
b_up	Zm00001d025099
b_up	Zm00001d026060
b_up	MSTRG.29093
b_up	Zm00001d006417
b_up	Zm00001d045759
b_up	Zm00001d017949
b_up	MSTRG.19374
b_up	Zm00001d038780
b_up	Zm00001d018429
b_up	Zm00001d043525
b_up	Zm00001d012090
b_up	Zm00001d005991
a_up&b_down	Zm00001d021168
a_up&b_down	Zm00001d020134
d_down	MSTRG.8258
d_down	Zm00001d037943
d_down	Zm00001d002773
d_down	Zm00001d018926
d_down	Zm00001d017814
d_down	Zm00001d029025
d_down	Zm00001d048667
d_down	Zm00001d048559
d_down	Zm00001d003039
d_down	Zm00001d029715
d_down	MSTRG.25163
d_down	Zm00001d027254
d_down	MSTRG.15801
d_down	Zm00001d048554
d_down	Zm00001d020530
d_down	Zm00001d034839
d_down	Zm00001d029853
d_down	MSTRG.22529
d_down	Zm00001d003406
d_down	MSTRG.5562
d_down	Zm00001d018803
d_down	Zm00001d015636
d_down	Zm00001d032443
d_down	Zm00001d023421
d_down	Zm00001d002520
d_down	Zm00001d026271
d_down	Zm00001d026847
d_down	Zm00001d029841
d_down	Zm00001d040441
d_down	Zm00001d052263
d_down	Zm00001d034976
d_down	MSTRG.4724
d_down	MSTRG.30438
d_down	Zm00001d026567
d_down	Zm00001d030086
d_down	Zm00001d052518
d_down	Zm00001d038135
d_down	MSTRG.1044
d_down	Zm00001d026303
d_down	Zm00001d006878
d_down	Zm00001d038761
d_down	Zm00001d047736
d_down	Zm00001d010560
d_down	Zm00001d033267
d_down	Zm00001d028803
d_down	Zm00001d034416
d_down	MSTRG.20731
d_down	Zm00001d028967
d_down	Zm00001d037940
d_down	Zm00001d036951
d_down	Zm00001d032651
d_down	Zm00001d003058
d_down	MSTRG.4732
d_down	Zm00001d002993
d_down	MSTRG.17582
d_down	Zm00001d002884
d_down	Zm00001d000842
d_down	Zm00001d038338
d_down	Zm00001d003329
d_down	Zm00001d002669
d_down	MSTRG.8498
d_down	Zm00001d022496
d_down	MSTRG.8519
d_down	Zm00001d012654
d_down	Zm00001d049731
d_down	MSTRG.21853
d_down	MSTRG.11370
d_down	Zm00001d010038
d_down	Zm00001d031822
d_down	Zm00001d007832
d_down	Zm00001d006514
d_down	MSTRG.8295
d_down	Zm00001d037958
d_down	Zm00001d045657
d_down	Zm00001d018097
d_down	Zm00001d012968
d_down	Zm00001d014984
d_down	MSTRG.10027
d_down	Zm00001d034415
d_down	Zm00001d007233
d_down	Zm00001d002849
d_down	Zm00001d012335
c_up	Zm00001d042244
c_up	Zm00001d037779
c_up	Zm00001d022926
c_up	Zm00001d021936
c_up	Zm00001d027499
c_up	Zm00001d025831
c_up	Zm00001d023843
c_up	Zm00001d037061
c_up	Zm00001d036647
c_up	MSTRG.8551
c_up	MSTRG.23098
c_up	Zm00001d029358
c_up	Zm00001d037694
c_up	Zm00001d030556
c_up	MSTRG.25278
c_up	Zm00001d039923
c_up	Zm00001d005002
c_up	Zm00001d051251
c_up	MSTRG.31097
c_up	Zm00001d043491
c_up	Zm00001d021168
c_up	MSTRG.14676
c_up	Zm00001d037909
c_up	Zm00001d029668
c_up	Zm00001d002020
c_up	MSTRG.4327
c_up	Zm00001d050259
c_up	MSTRG.151
c_up	Zm00001d019399
c_up	Zm00001d011434
c_up	Zm00001d000414
c_up	Zm00001d043994
c_up	Zm00001d028686
c_up	Zm00001d020703
c_up	Zm00001d023261
c_up	MSTRG.18880
c_up	MSTRG.27672
c_up	Zm00001d003293
c_up	Zm00001d003980
c_up	MSTRG.5799
c_up	Zm00001d008865
c_up	Zm00001d043898
c_up	MSTRG.25056
c_up	Zm00001d017381
c_up	Zm00001d021788
c_up	MSTRG.1617
c_up	Zm00001d042909
c_up	Zm00001d013879
c_up	Zm00001d051166
c_up	Zm00001d030806
c_up	MSTRG.23792
c_up	Zm00001d001349
c_up	MSTRG.30292
c_up	Zm00001d005077
c_up	Zm00001d001303
c_up	Zm00001d044073
c_up	Zm00001d005095
c_up	Zm00001d043247
c_up	Zm00001d038178
c_up	Zm00001d011839
c_up	Zm00001d037721
c_up	MSTRG.16261
c_up	MSTRG.19995
c_up	Zm00001d030577
c_up	MSTRG.25829
c_up	Zm00001d024317
c_up	Zm00001d006759
c_up	MSTRG.31463
c_up	Zm00001d008968
c_up	Zm00001d047647
c_up	Zm00001d017918
c_up	MSTRG.6861
c_up	MSTRG.1840
c_up	Zm00001d043341
c_up	Zm00001d030544
c_up	Zm00001d039245
c_up	Zm00001d014126
c_up	Zm00001d039022
c_up	Zm00001d010735
c_up	Zm00001d042553
c_up	MSTRG.15015
c_up	Zm00001d032458
c_up	Zm00001d026088
c_up	Zm00001d022081
c_up	MSTRG.30658
c_up	MSTRG.25626
c_up	MSTRG.5136
c_up	Zm00001d032310
c_up	MSTRG.9780
c_up	MSTRG.9258
c_up	MSTRG.3540
c_up	MSTRG.19434
c_up	Zm00001d016401
c_up	Zm00001d002436
c_up	Zm00001d006171
c_up	Zm00001d024839
c_up	Zm00001d020702
c_up	MSTRG.10883
c_up	Zm00001d011638
c_up	MSTRG.23202
c_up	Zm00001d034745
c_up	MSTRG.85
c_up	Zm00001d017084
c_up	MSTRG.2867
c_up	Zm00001d024898
c_up	Zm00001d043847
c_up	Zm00001d007208
c_up	Zm00001d043344
c_up	Zm00001d011315
c_up	Zm00001d012383
c_up	Zm00001d043544
c_up	MSTRG.28119
c_up	Zm00001d000434
c_up	Zm00001d027557
c_up	Zm00001d048913
c_up	Zm00001d045432
c_up	Zm00001d017462
c_up	Zm00001d029699
c_up	Zm00001d040787
c_up	Zm00001d043365
c_up	Zm00001d022855
c_up	Zm00001d049241
c_up	Zm00001d023984
c_up	MSTRG.11666
c_up	Zm00001d034118
c_up	Zm00001d042750
c_up	Zm00001d031728
c_up	Zm00001d005823
c_up	Zm00001d025567
c_up	Zm00001d052346
c_up	Zm00001d050157
c_up	MSTRG.25246
c_up	Zm00001d048690
c_up	Zm00001d003657
c_up	Zm00001d017438
c_up	Zm00001d037783
c_up	MSTRG.24723
c_up	Zm00001d017762
c_up	Zm00001d007773
c_up	MSTRG.24949
c_up	Zm00001d016285
c_up	Zm00001d031947
c_up	Zm00001d041430
c_up	Zm00001d051093
c_up	Zm00001d044442
c_up	Zm00001d007379
c_up	MSTRG.11118
c_up	Zm00001d008795
c_up	MSTRG.18545
c_up	MSTRG.29520
c_up	Zm00001d029708
c_up	MSTRG.30645
c_up	MSTRG.5949
c_up	Zm00001d045092
c_up	Zm00001d043323
c_up	Zm00001d020652
c_up	MSTRG.30441
c_up	Zm00001d043665
c_up	Zm00001d046226
c_up	Zm00001d019207
c_up	MSTRG.24659
c_up	Zm00001d049471
c_up	Zm00001d043950
c_up	Zm00001d051085
c_up	Zm00001d044022
c_up	Zm00001d030548
c_up	Zm00001d014463
c_up	Zm00001d002847
c_up	Zm00001d025437
c_up	MSTRG.22827
c_up	Zm00001d014613
c_up	Zm00001d041082
c_up	Zm00001d007718
c_up	Zm00001d044389
c_up	Zm00001d000840
c_up	MSTRG.9585
c_up	Zm00001d020628
c_up	Zm00001d053715
c_up	MSTRG.4219
c_up	Zm00001d046667
c_up	Zm00001d024486
c_up	MSTRG.9766
c_up	Zm00001d026489
c_up	Zm00001d007329
c_up	MSTRG.4920
c_up	Zm00001d044157
c_up	Zm00001d029501
c_up	Zm00001d012292
c_up	Zm00001d039642
c_up	MSTRG.11094
c_up	Zm00001d018098
c_up	Zm00001d024478
c_up	Zm00001d049173
c_up	Zm00001d002019
c_up	Zm00001d009814
c_up	Zm00001d036197
c_up	Zm00001d029804
c_up	MSTRG.12245
c_up	MSTRG.5758
c_up	Zm00001d021966
c_up	Zm00001d000731
c_up	Zm00001d047168
c_up	Zm00001d048814
c_up	Zm00001d049060
c_up	Zm00001d051254
c_up	Zm00001d043988
c_up	Zm00001d036726
c_up	Zm00001d051088
c_up	MSTRG.5993
c_up	Zm00001d040468
c_up	Zm00001d005698
c_up	MSTRG.20105
c_up	Zm00001d036918
c_up	Zm00001d020638
c_up	Zm00001d048416
c_up	Zm00001d050864
c_up	MSTRG.18643
c_up	MSTRG.14835
c_up	Zm00001d017826
c_up	Zm00001d049508
c_up	Zm00001d039822
c_up	MSTRG.25698
c_up	MSTRG.30947
c_up	Zm00001d040285
c_up	MSTRG.22360
c_up	Zm00001d036833
c_up	MSTRG.24746
c_up	Zm00001d037153
c_up	Zm00001d019734
c_up	Zm00001d004401
c_up	MSTRG.17392
c_up	Zm00001d023828
c_up	Zm00001d005639
c_up	Zm00001d010356
c_up	Zm00001d018801
c_up	Zm00001d013313
c_up	MSTRG.25713
c_up	MSTRG.23873
c_up	Zm00001d024843
c_up	Zm00001d015164
c_up	Zm00001d050885
c_up	Zm00001d044156
c_up	Zm00001d013744
c_up	MSTRG.23339
c_up	MSTRG.21881
c_up	Zm00001d021695
c_up	Zm00001d036775
c_up	Zm00001d007753
c_up	MSTRG.30482
c_up	Zm00001d000502
c_up	Zm00001d011056
c_up	Zm00001d013230
c_up	Zm00001d048189
c_up	Zm00001d040315
c_up	Zm00001d034068
c_up	Zm00001d041966
c_up	Zm00001d017019
c_up	Zm00001d027925
c_up	Zm00001d013098
c_up	Zm00001d004972
c_up	Zm00001d011133
c_up	Zm00001d046187
c_up	MSTRG.3812
c_up	MSTRG.6323
c_up	MSTRG.24950
c_up	Zm00001d010375
c_up	Zm00001d007752
c_up	Zm00001d048636
c_up	Zm00001d034501
c_up	Zm00001d041660
c_up	MSTRG.25266
c_up	Zm00001d029581
c_up	MSTRG.9040
c_up	Zm00001d051048
c_up	Zm00001d002435
c_up	Zm00001d039183
c_up	Zm00001d007285
c_up	Zm00001d017912
c_up	Zm00001d013231
c_up	Zm00001d031950
c_up	Zm00001d002996
c_up	Zm00001d024850
c_up	MSTRG.2417
c_up	Zm00001d007486
c_up	Zm00001d040839
c_up	Zm00001d008273
c_up	Zm00001d021935
c_up	Zm00001d045862
c_up	Zm00001d019750
c_up	Zm00001d011895
c_up	Zm00001d047999
c_up	Zm00001d013445
c_up	MSTRG.31080
c_up	MSTRG.4395
c_up	Zm00001d013338
c_up	Zm00001d025814
c_up	Zm00001d037935
c_up	Zm00001d046460
c_up	Zm00001d030942
c_up	Zm00001d031668
c_up	MSTRG.24027
c_up	Zm00001d018206
c_up	MSTRG.9363
c_up	Zm00001d022092
c_up	Zm00001d042285
c_up	Zm00001d038764
c_up	MSTRG.3467
c_up	Zm00001d042739
c_up	Zm00001d042749
c_up	Zm00001d014315
c_up	MSTRG.15222
c_up	MSTRG.5811
c_up	MSTRG.10271
c_up	Zm00001d001491
c_up	MSTRG.30299
c_up	Zm00001d003142
c_up	Zm00001d048868
c_up	MSTRG.17488
c_up	Zm00001d016354
c_up	Zm00001d038336
c_up	Zm00001d004899
c_up	Zm00001d036911
c_up	Zm00001d043253
c_up	MSTRG.611
c_up	Zm00001d031666
c_up	MSTRG.8927
c_up	MSTRG.16953
c_up	Zm00001d014945
c_up	Zm00001d052435
c_up	MSTRG.26210
c_up	Zm00001d006948
c_up	Zm00001d047952
c_up	Zm00001d000195
c_up	MSTRG.22145
c_up	MSTRG.26948
c_up	MSTRG.29824
c_up	Zm00001d053740
c_up	MSTRG.21811
c_up	MSTRG.13667
c_up	Zm00001d044908
c_up	MSTRG.30853
c_up	Zm00001d023263
c_up	Zm00001d049081
c_up	MSTRG.20960
c_up	Zm00001d051938
c_up	Zm00001d000196
c_up	MSTRG.29315
c_up	Zm00001d019078
c_up	Zm00001d051094
c_up	MSTRG.30509
c_up	Zm00001d016841
c_up	Zm00001d050271
c_up	MSTRG.20463
c_up	MSTRG.22210
c_up	Zm00001d028693
c_up	Zm00001d005169
c_up	Zm00001d012427
c_up	Zm00001d048417
c_up	Zm00001d005306
c_up	Zm00001d007729
c_up	Zm00001d042104
c_up	Zm00001d024996
c_up	Zm00001d043663
c_up	Zm00001d009084
c_up	MSTRG.9294
c_up	MSTRG.9603
c_up	Zm00001d047268
c_up	Zm00001d002564
c_up	MSTRG.20268
c_up	Zm00001d042135
c_up	Zm00001d032869
c_up	Zm00001d004452
c_up	Zm00001d017615
c_up	Zm00001d024103
c_up	Zm00001d037684
c_up	Zm00001d002536
c_up	Zm00001d022636
c_up	Zm00001d044106
c_up	Zm00001d003431
c_up	Zm00001d047893
c_up	MSTRG.16962
c_up	MSTRG.23162
c_up	Zm00001d020479
c_up	MSTRG.29937
c_up	Zm00001d010344
c_up	MSTRG.25386
c_up	MSTRG.31409
c_up	MSTRG.31017
c_up	Zm00001d026948
c_up	MSTRG.17168
c_up	Zm00001d033943
c_up	Zm00001d024143
c_up	MSTRG.1550
c_up	Zm00001d020692
c_up	MSTRG.28863
c_up	Zm00001d048861
c_up	Zm00001d043610
c_up	Zm00001d041656
c_up	MSTRG.175
c_up	MSTRG.13247
c_up	MSTRG.5861
c_up	Zm00001d016760
c_up	MSTRG.27770
c_up	Zm00001d007789
c_up	MSTRG.6491
c_up	Zm00001d014748
c_up	MSTRG.29744
c_up	Zm00001d024852
c_up	Zm00001d033909
c_up	Zm00001d019985
c_up	MSTRG.15825
c_up	MSTRG.16530
c_up	Zm00001d000634
c_up	MSTRG.26119
c_up	Zm00001d024961
c_up	Zm00001d018734
c_up	MSTRG.1099
d_up	MSTRG.13030
d_up	Zm00001d003392
d_up	MSTRG.945
d_up	Zm00001d048434
d_up	Zm00001d021688
d_up	Zm00001d006248
d_up	Zm00001d041588
d_up	Zm00001d007919
d_up	Zm00001d040373
d_up	Zm00001d028162
d_up	Zm00001d002901
d_up	Zm00001d046132
d_up	Zm00001d011629
d_up	Zm00001d036014
d_up	MSTRG.8103
d_up	Zm00001d049303
d_up	MSTRG.17326
d_up	Zm00001d019752
d_up	MSTRG.12256
d_up	MSTRG.13962
d_up	Zm00001d024960
d_up	MSTRG.27939
d_up	MSTRG.31657
d_up	Zm00001d037281
d_up	MSTRG.201
d_up	Zm00001d013733
d_up	MSTRG.24797
d_up	MSTRG.12305
d_up	MSTRG.8180
d_up	Zm00001d008287
d_up	MSTRG.1387
d_up	MSTRG.7153
d_up	MSTRG.12792
d_up	MSTRG.12751
d_up	Zm00001d038451
d_up	MSTRG.26600
d_up	MSTRG.8527
d_up	Zm00001d017766
d_up	Zm00001d042315
d_up	MSTRG.15743
d_up	MSTRG.9320
d_up	Zm00001d012387
d_up	Zm00001d010812
d_up	Zm00001d023994
d_up	Zm00001d022437
d_up	Zm00001d002952
d_up	Zm00001d014121
d_up	Zm00001d028816
d_up	MSTRG.19643
d_up	MSTRG.11846
d_up	Zm00001d027040
d_up	MSTRG.3103
d_up	Zm00001d014503
d_up	Zm00001d039325
d_up	MSTRG.11501
d_up	MSTRG.22258
d_up	Zm00001d007956
d_up	Zm00001d017638
d_up	Zm00001d003088
d_up	Zm00001d028469
d_up	Zm00001d043512
d_up	Zm00001d019758
d_up	MSTRG.8930
d_up	MSTRG.7960
d_up	MSTRG.15463
d_up	Zm00001d002973
d_up	Zm00001d022113
d_up	MSTRG.11044
d_up	Zm00001d052390
d_up	MSTRG.2495
d_up	Zm00001d000214
d_up	Zm00001d028842
d_up	Zm00001d004167
d_up	Zm00001d009705
d_up	MSTRG.11954
d_up	Zm00001d007310
d_up	Zm00001d011419
d_up	Zm00001d007403
d_up	Zm00001d002897
d_up	Zm00001d003332
d_up	Zm00001d003003
d_up	Zm00001d050798
d_up	Zm00001d019170
d_up	MSTRG.8301
d_up	Zm00001d038862
d_up	Zm00001d025207
d_up	Zm00001d012392
d_up	MSTRG.11532
d_up	Zm00001d027120
d_up	Zm00001d015870
d_up	Zm00001d049679
d_up	Zm00001d037119
d_up	MSTRG.15756
d_up	Zm00001d013200
d_up	Zm00001d000786
d_up	Zm00001d045843
d_up	MSTRG.23993
d_up	MSTRG.9744
d_up	Zm00001d012702
d_up	Zm00001d053424
d_up	Zm00001d023616
d_up	Zm00001d006854
d_up	Zm00001d026041
d_up	Zm00001d044618
d_up	Zm00001d033395
d_up	Zm00001d051324
d_up	Zm00001d044981
d_up	MSTRG.6060
d_up	Zm00001d031257
d_up	MSTRG.9236
d_up	Zm00001d026717
d_up	Zm00001d007686
d_up	Zm00001d003447
d_up	Zm00001d020492
d_up	MSTRG.10532
d_up	MSTRG.25185
d_up	Zm00001d032318
d_up	MSTRG.116
d_up	MSTRG.20634
d_up	MSTRG.19512
d_up	MSTRG.15175
d_up	Zm00001d041258
d_up	MSTRG.21883
d_up	Zm00001d032511
d_up	MSTRG.14883
d_up	MSTRG.18337
d_up	Zm00001d034925
d_up	MSTRG.12337
d_up	Zm00001d033062
d_up	Zm00001d029222
d_up	Zm00001d008699
d_up	Zm00001d030682
d_up	Zm00001d003016
d_up	Zm00001d014914
d_up	Zm00001d003021
d_up	Zm00001d027017
d_up	Zm00001d046745
d_up	MSTRG.19956
d_up	MSTRG.19883
d_up	MSTRG.27991
d_up	MSTRG.8788
d_up	Zm00001d018064
d_up	Zm00001d040832
d_up	Zm00001d051125
d_up	Zm00001d050224
d_up	Zm00001d021755
d_up	MSTRG.2083
d_up	Zm00001d021444
d_up	MSTRG.30818
d_up	MSTRG.5307
d_up	Zm00001d052243
d_up	Zm00001d021804
d_up	MSTRG.27650
d_up	Zm00001d051810
d_up	Zm00001d046520
d_up	Zm00001d002774
d_up	MSTRG.27653
d_up	Zm00001d017938
d_up	Zm00001d036357
d_up	MSTRG.10945
d_up	Zm00001d021949
d_up	Zm00001d007488
d_up	MSTRG.31837
d_up	Zm00001d039136
d_up	Zm00001d003432
d_up	Zm00001d002836
d_up	Zm00001d017969
c_down	MSTRG.21166
c_down	Zm00001d017789
c_down	Zm00001d022492
c_down	Zm00001d018178
c_down	Zm00001d047973
c_down	Zm00001d051413
c_down	Zm00001d050308
c_down	Zm00001d024903
c_down	MSTRG.28447
c_down	MSTRG.10918
c_down	Zm00001d047045
c_down	Zm00001d014938
c_down	Zm00001d012956
c_down	Zm00001d027537
c_down	Zm00001d040726
c_down	MSTRG.12181
c_down	Zm00001d011543
c_down	Zm00001d021457
c_down	MSTRG.18902
c_down	MSTRG.15055
c_down	Zm00001d047139
c_down	Zm00001d052194
c_down	MSTRG.23180
c_down	Zm00001d015468
c_down	Zm00001d028555
c_down	Zm00001d025565
c_down	Zm00001d003264
c_down	Zm00001d051788
c_down	Zm00001d047542
c_down	Zm00001d026390
c_down	Zm00001d015363
c_down	Zm00001d043741
c_down	Zm00001d042886
c_down	Zm00001d030894
c_down	MSTRG.4880
c_down	Zm00001d041282
c_down	Zm00001d029371
c_down	Zm00001d008841
c_down	MSTRG.9558
c_down	Zm00001d044004
c_down	Zm00001d040048
c_down	Zm00001d052264
c_down	Zm00001d017813
c_down	Zm00001d035845
c_down	Zm00001d003006
c_down	Zm00001d047290
c_down	Zm00001d002543
c_down	Zm00001d002823
c_down	MSTRG.27275
c_down	Zm00001d019576
c_down	Zm00001d002843
c_down	Zm00001d007031
c_down	Zm00001d028554
c_down	Zm00001d000715
c_down	Zm00001d041800
c_down	Zm00001d046824
c_down	Zm00001d018298
c_down	Zm00001d022069
c_down	Zm00001d018229
c_down	Zm00001d021816
c_down	Zm00001d011444
c_down	Zm00001d010651
c_down	MSTRG.24082
c_down	Zm00001d028410
c_down	Zm00001d021414
c_down	Zm00001d019277
c_down	Zm00001d050048
c_down	Zm00001d019510
c_down	Zm00001d015330
c_down	MSTRG.2594
c_down	Zm00001d027443
c_down	Zm00001d021665
c_down	Zm00001d028630
c_down	MSTRG.6305
c_down	Zm00001d041491
c_down	Zm00001d051216
c_down	Zm00001d019053
c_down	Zm00001d015777
c_down	Zm00001d018031
c_down	MSTRG.19470
c_down	Zm00001d013021
c_down	Zm00001d038806
c_down	Zm00001d037382
c_down	Zm00001d018429
c_down	Zm00001d039524
c_down	Zm00001d030998
c_down	Zm00001d028561
c_down	Zm00001d015521
c_down	Zm00001d026563
c_down	Zm00001d033782
c_down	Zm00001d007491
c_down	Zm00001d004867
c_down	Zm00001d034423
c_down	Zm00001d048826
c_down	Zm00001d010798
c_down	Zm00001d020032
c_down	Zm00001d050119
c_down	Zm00001d001774
c_down	Zm00001d046574
c_down	Zm00001d034668
c_down	MSTRG.12066
c_down	Zm00001d037095
c_down	Zm00001d021943
c_down	Zm00001d042932
c_down	Zm00001d039176
c_down	MSTRG.19374
c_down	Zm00001d021056
c_down	Zm00001d049282
c_down	Zm00001d009631
c_down	Zm00001d007027
c_down	Zm00001d010785
c_down	Zm00001d008772
c_down	Zm00001d014007
c_down	Zm00001d018846
c_down	Zm00001d021978
c_down	Zm00001d051415
c_down	Zm00001d028752
c_down	Zm00001d028556
c_down	Zm00001d028999
c_down	Zm00001d033987
c_down	Zm00001d038465
c_down	Zm00001d005767
c_down	Zm00001d014486
c_down	Zm00001d039444
c_down	Zm00001d026156
c_down	Zm00001d012710
c_down	Zm00001d039031
c_down	Zm00001d020705
c_down	MSTRG.17277
c_down	Zm00001d003175
c_down	Zm00001d039071
c_down	Zm00001d033786
c_down	Zm00001d008262
c_down	Zm00001d006110
c_down	Zm00001d002364
c_down	Zm00001d046500
c_down	Zm00001d048316
c_down	Zm00001d013507
c_down	Zm00001d013689
c_down	Zm00001d022451
c_down	Zm00001d044171
c_down	Zm00001d035134
c_down	Zm00001d026094
c_down	Zm00001d037738
c_down	Zm00001d003280
c_down	Zm00001d034197
c_down	Zm00001d004358
c_down	Zm00001d032606
c_down	Zm00001d041853
c_down	Zm00001d044426
c_down	Zm00001d034368
c_down	Zm00001d000296
c_down	Zm00001d052334
c_down	Zm00001d038514
c_down	MSTRG.27198
c_down	Zm00001d003249
c_down	Zm00001d052261
c_down	Zm00001d006016
c_down	Zm00001d017539
c_down	Zm00001d017537
c_down	Zm00001d033222
c_down	Zm00001d009985
c_down	Zm00001d022154
c_down	Zm00001d026395
c_down	Zm00001d034641
c_down	Zm00001d000233
c_down	MSTRG.26225
c_down	Zm00001d039944
c_down	Zm00001d048073
c_down	Zm00001d028589
c_down	Zm00001d021992
c_down	MSTRG.18842
c_down	Zm00001d044728
c_down	Zm00001d007271
c_down	MSTRG.31332
c_down	Zm00001d039011
c_down	MSTRG.27872
c_down	Zm00001d024200
c_down	Zm00001d042953
c_down	Zm00001d013066
c_down	Zm00001d045036
c_down	Zm00001d021812
c_down	Zm00001d012285
c_down	Zm00001d016590
c_down	Zm00001d011755
c_down	Zm00001d027810
c_down	Zm00001d021208
c_down	Zm00001d028408
c_down	Zm00001d027720
c_down	Zm00001d025055
c_down	Zm00001d002093
c_down	Zm00001d001758
c_down	MSTRG.13796
c_down	Zm00001d043525
c_down	Zm00001d020584
c_down	Zm00001d011589
c_down	Zm00001d032923
c_down	MSTRG.28446
c_down	Zm00001d036485
c_down	Zm00001d027757
c_down	Zm00001d017597
c_down	MSTRG.14291
c_down	Zm00001d047883
c_down	Zm00001d026015
c_down	Zm00001d012293
c_down	MSTRG.28445
c_down	Zm00001d039685
c_down	Zm00001d032557
c_down	Zm00001d025903
c_down	Zm00001d042922
c_down	MSTRG.6196
c_down	Zm00001d018119
c_down	Zm00001d017547
c_down	Zm00001d047187
c_down	Zm00001d038061
c_down	Zm00001d031516
c_down	Zm00001d011655
c_down	MSTRG.21043
c_down	Zm00001d023804
c_down	Zm00001d017422
c_down	Zm00001d010586
c_down	Zm00001d010653
c_down	Zm00001d022476
c_down	Zm00001d015091
c_down	Zm00001d008919
c_down	Zm00001d047732
c_down	Zm00001d002867
c_down	Zm00001d003784
c_down	Zm00001d051412
c_down	Zm00001d007079
c_down	Zm00001d039565
c_down	Zm00001d020556
c_down	Zm00001d020383
c_down	Zm00001d007495
c_down	Zm00001d005609
c_down	Zm00001d036941
c_down	Zm00001d012398
c_down	Zm00001d016570
c_down	Zm00001d008782
c_down	Zm00001d020898
c_down	Zm00001d020605
c_down	Zm00001d030267
c_down	Zm00001d026095
c_down	Zm00001d052738
c_down	MSTRG.6013
c_down	Zm00001d013638
c_down	Zm00001d043314
c_down	Zm00001d038563
c_down	Zm00001d036003
c_down	Zm00001d026284
c_down	Zm00001d051501
c_down	Zm00001d023324
c_down	Zm00001d051239
c_down	Zm00001d025508
c_down	Zm00001d033797
c_down	Zm00001d044650
c_down	Zm00001d048208
c_down	MSTRG.4813
c_down	Zm00001d020333
c_down	MSTRG.6516
c_down	Zm00001d047724
c_down	Zm00001d007876
c_down	Zm00001d011734
c_down	Zm00001d028968
c_down	Zm00001d034045
c_down	Zm00001d039936
c_down	Zm00001d020704
c_down	Zm00001d044541
c_down	Zm00001d034787
c_down	Zm00001d013489
c_down	Zm00001d050988
c_down	Zm00001d043181
c_down	Zm00001d000800
c_down	Zm00001d048469
c_down	Zm00001d022652
c_down	Zm00001d023800
c_down	Zm00001d047553
c_down	Zm00001d034249
c_down	Zm00001d013407
c_down	Zm00001d018461
c_down	Zm00001d046471
c_down	MSTRG.20735
c_down	Zm00001d038846
c_down	Zm00001d012242
c_down	Zm00001d009568
c_down	Zm00001d008577
c_down	Zm00001d025964
c_down	Zm00001d003400
c_down	Zm00001d020550
c_down	Zm00001d002799
c_down	Zm00001d042041
c_down	Zm00001d012381
c_down	Zm00001d039560
c_down	Zm00001d033872
c_down	Zm00001d012492
c_down	Zm00001d045460
c_down	Zm00001d028389
c_down	Zm00001d053049
c_down	Zm00001d035082
c_down	Zm00001d041472
c_down	Zm00001d045459
c_down	Zm00001d014745
c_down	Zm00001d037334
c_down	Zm00001d020976
c_down	Zm00001d002025
c_down	Zm00001d039643
c_down	Zm00001d039933
c_down	Zm00001d007341
c_down	MSTRG.3178
c_down	Zm00001d003102
c_down	Zm00001d028574
c_down	Zm00001d011853
c_down	Zm00001d018122
c_down	MSTRG.12744
c_down	Zm00001d027901
c_down	MSTRG.18841
c_down	Zm00001d003239
c_down	Zm00001d003750
c_down	MSTRG.734
c_down	Zm00001d047726
c_down	Zm00001d049218
c_down	Zm00001d014863
c_down	Zm00001d022307
c_down	Zm00001d045478
c_down	Zm00001d028362
c_down	Zm00001d032295
c_down	Zm00001d003346
c_down	Zm00001d028992
c_down	Zm00001d029011
c_down	Zm00001d042837
c_down	Zm00001d018819
c_down	Zm00001d051139
c_down	Zm00001d044542
c_down	Zm00001d028557
c_down	Zm00001d017287
c_down	Zm00001d032253
c_down	Zm00001d013277
c_down	Zm00001d033256
c_down	Zm00001d010529
c_down	Zm00001d008053
c_down	Zm00001d011143
c_down	Zm00001d053626
c_down	Zm00001d047659
c_down	Zm00001d033369
c_down	Zm00001d047547
c_down	Zm00001d040125
c_down	Zm00001d007411
c_down	Zm00001d014083
c_down	Zm00001d047302
c_down	Zm00001d039495
c_down	Zm00001d002966
c_down	Zm00001d012742
c_down	Zm00001d037717
c_down	Zm00001d049244
c_down	Zm00001d050019
c_down	Zm00001d007820
c_down	Zm00001d039566
c_down	Zm00001d021247
c_down	Zm00001d047799
c_down	MSTRG.7722
c_down	Zm00001d003554
c_down	Zm00001d039919
c_down	Zm00001d031740
c_down	Zm00001d029233
c_down	Zm00001d013878
c_down	MSTRG.10441
c_down	Zm00001d020631
c_down	Zm00001d046888
c_down	Zm00001d015767
c_down	Zm00001d022459
c_down	Zm00001d021990
c_down	Zm00001d007083
c_down	Zm00001d002589
c_down	Zm00001d004243
c_down	Zm00001d001414
c_down	Zm00001d009556
c_down	Zm00001d008970
c_down	Zm00001d006682
c_down	Zm00001d028180
c_down	Zm00001d042880
c_down	Zm00001d034369
c_down	Zm00001d030867
c_down	MSTRG.9835
c_down	Zm00001d044300
c_down	Zm00001d012420
c_down	Zm00001d027313
c_down	Zm00001d006417
c_down	MSTRG.23676
c_down	Zm00001d043180
c_down	Zm00001d039492
c_down	Zm00001d033990
c_down	Zm00001d046204
c_down	Zm00001d027394
c_down	Zm00001d012720
c_down	Zm00001d012325
c_down	Zm00001d012394
c_down	Zm00001d033748
c_down	Zm00001d034418
c_down	Zm00001d009950
c_down	Zm00001d038780
c_down	Zm00001d021410
c_down	Zm00001d000229
c_down	Zm00001d029218
c_down	MSTRG.20575
c_down	Zm00001d020408
c_down	Zm00001d006169
c_down	Zm00001d054074
c_down	MSTRG.9276
c_down	Zm00001d049793
c_down	Zm00001d008812
c_down	Zm00001d043221
c_down	Zm00001d037204
c_down	Zm00001d009570
c_down	Zm00001d029679
c_down	MSTRG.26462
c_down	Zm00001d039942
c_down	Zm00001d017567
c_down	Zm00001d018750
c_down	MSTRG.7836
c_down	Zm00001d021532
c_down	Zm00001d016255
c_down	Zm00001d017486
c_down	Zm00001d047582
c_down	Zm00001d005109
c_down	Zm00001d040148
c_down	Zm00001d011930
c_down	Zm00001d035987
c_down	Zm00001d047841
c_down	Zm00001d039000
c_down	Zm00001d053266
c_down	Zm00001d002729
c_down	Zm00001d015871
c_down	Zm00001d003546
c_down	Zm00001d018729
c_down	Zm00001d037232
c_down	Zm00001d038228
c_down	Zm00001d031325
c_down	MSTRG.29216
c_down	Zm00001d029816
c_down	Zm00001d003108
c_down	Zm00001d050195
c_down	Zm00001d027763
c_down	Zm00001d008498
c_down	Zm00001d042887
c_down	Zm00001d026594
c_down	Zm00001d049157
c_down	Zm00001d039175
c_down	MSTRG.9879
c_down	Zm00001d027375
c_down	zma-MIR162
c_down	Zm00001d008214
c_up&d_down	Zm00001d020134
c_down&d_down	Zm00001d000798
c_down&d_down	Zm00001d042901
c_down&d_down	Zm00001d048099
c_down&d_down	Zm00001d003267
c_down&d_down	Zm00001d013289
c_down&d_down	MSTRG.8533
c_down&d_down	Zm00001d035981
c_down&d_down	Zm00001d047210
c_down&d_down	Zm00001d023411
c_down&d_down	Zm00001d017002
c_down&d_down	Zm00001d035336
c_down&d_down	Zm00001d020603
c_down&d_down	Zm00001d026513
c_down&d_down	MSTRG.4376
c_down&d_down	Zm00001d003138
c_down&d_down	Zm00001d044267
c_down&d_down	Zm00001d016588
c_down&d_down	Zm00001d003378
c_down&d_down	MSTRG.8357
c_down&d_down	Zm00001d003312
c_down&d_down	MSTRG.8522
c_down&d_down	MSTRG.8302
c_down&d_down	Zm00001d016719
c_down&d_down	Zm00001d045031
c_down&d_down	Zm00001d031736
c_down&d_down	Zm00001d016982
c_down&d_down	Zm00001d019463
c_down&d_down	Zm00001d003068
c_down&d_down	Zm00001d003125
c_down&d_down	MSTRG.8418
c_down&d_down	Zm00001d051128
c_down&d_down	MSTRG.28444
c_down&d_down	Zm00001d008721
c_down&d_down	Zm00001d003306
c_down&d_down	Zm00001d017822
c_down&d_down	Zm00001d003924
c_down&d_down	Zm00001d038470
c_down&d_down	Zm00001d003155
c_down&d_down	Zm00001d023387
c_down&d_down	MSTRG.8528
c_down&d_down	Zm00001d047342
c_down&d_down	Zm00001d052827
c_down&d_down	MSTRG.20916
c_down&d_down	MSTRG.8317
c_down&d_down	Zm00001d003266
c_down&d_down	MSTRG.8421
c_down&d_down	Zm00001d049347
c_down&d_down	Zm00001d034031
c_down&d_down	MSTRG.7721
c_down&d_down	Zm00001d025337
c_down&d_down	Zm00001d016844
c_down&d_down	MSTRG.8281
c_down&d_down	Zm00001d049554
c_down&d_down	Zm00001d040361
c_down&d_down	Zm00001d003352
c_down&d_down	Zm00001d003128
c_down&d_down	Zm00001d003381
c_down&d_down	Zm00001d005503
c_down&d_down	MSTRG.8298
c_down&d_down	Zm00001d003196
c_down&d_down	Zm00001d003086
c_down&d_down	Zm00001d003143
c_down&d_down	MSTRG.8318
c_down&d_down	Zm00001d003399
c_down&d_down	MSTRG.28164
c_down&d_down	Zm00001d038302
c_down&d_down	Zm00001d003261
c_down&d_down	zma-MIR156e
c_down&d_down	Zm00001d000791
c_down&d_down	Zm00001d003310
c_down&d_down	Zm00001d023402
c_down&d_down	Zm00001d021248
c_down&d_down	MSTRG.2551
c_down&d_down	MSTRG.8419
c_up&d_up	Zm00001d003186
c_up&d_up	Zm00001d031099
c_up&d_up	Zm00001d048783
c_up&d_up	Zm00001d020418
c_up&d_up	Zm00001d051617
c_up&d_up	MSTRG.25524
c_up&d_up	MSTRG.31952
c_up&d_up	MSTRG.24894
c_up&d_up	Zm00001d020017
c_up&d_up	MSTRG.2100
c_up&d_up	Zm00001d020607
c_up&d_up	Zm00001d039956
c_up&d_up	Zm00001d033015
c_up&d_up	Zm00001d004620
c_up&d_up	MSTRG.24722
c_up&d_up	Zm00001d053160
c_up&d_up	MSTRG.8897
c_up&d_up	Zm00001d047900
c_up&d_up	Zm00001d005654
c_up&d_up	Zm00001d015393
c_up&d_up	MSTRG.2038
c_up&d_up	MSTRG.9095
c_up&d_up	MSTRG.16024
c_up&d_up	Zm00001d017068
c_up&d_up	MSTRG.30759
c_up&d_up	MSTRG.21995
c_up&d_up	MSTRG.5954
c_up&d_up	MSTRG.10326
c_up&d_up	Zm00001d025622
c_up&d_up	MSTRG.25939
c_up&d_up	MSTRG.1988
c_up&d_up	Zm00001d045884
c_up&d_up	MSTRG.15901
c_up&d_up	Zm00001d024028
c_up&d_up	MSTRG.2319
c_up&d_up	MSTRG.25866
c_up&d_up	MSTRG.12586
c_up&d_up	MSTRG.15928
c_up&d_up	Zm00001d003118
c_up&d_up	MSTRG.20141
c_up&d_up	MSTRG.12935
c_up&d_up	MSTRG.31731
c_up&d_up	Zm00001d019711
c_up&d_up	Zm00001d021081
c_up&d_up	Zm00001d043762
c_up&d_up	MSTRG.1506
c_up&d_up	MSTRG.8621
c_up&d_up	Zm00001d042099
c_up&d_up	MSTRG.30642
c_up&d_up	Zm00001d017380
c_up&d_up	MSTRG.28129
c_up&d_up	MSTRG.12864
c_up&d_up	Zm00001d004611
c_up&d_up	MSTRG.17038
c_up&d_up	MSTRG.20066
c_up&d_up	Zm00001d027525
c_up&d_up	MSTRG.24840
c_up&d_up	MSTRG.8373
c_up&d_up	Zm00001d047331
c_up&d_up	MSTRG.13040
c_up&d_up	MSTRG.30749
c_up&d_up	MSTRG.30560
c_up&d_up	Zm00001d047882
c_up&d_up	Zm00001d013616
c_up&d_up	MSTRG.21884
c_up&d_up	Zm00001d032691
c_up&d_up	Zm00001d023657
c_up&d_up	MSTRG.24599
c_up&d_up	MSTRG.25254
c_up&d_up	MSTRG.17013
c_up&d_up	MSTRG.24724
c_up&d_up	Zm00001d003148
c_up&d_up	MSTRG.5862
c_up&d_up	MSTRG.27174
c_up&d_up	Zm00001d018118
c_up&d_up	MSTRG.119
c_up&d_up	MSTRG.12936
c_up&d_up	MSTRG.125
c_up&d_up	MSTRG.1616
c_up&d_up	MSTRG.1428
c_up&d_up	MSTRG.15089
c_up&d_up	Zm00001d011644
c_up&d_up	MSTRG.31928
c_up&d_up	Zm00001d003167
c_up&d_up	Zm00001d047778
c_up&d_up	MSTRG.19921
c_up&d_up	MSTRG.16041
c_up&d_up	Zm00001d004366
c_up&d_up	MSTRG.30323
c_up&d_up	Zm00001d030995
c_up&d_up	MSTRG.2994
c_up&d_up	MSTRG.21842
c_up&d_up	Zm00001d012322
c_up&d_up	Zm00001d001248
c_up&d_up	MSTRG.11935
c_up&d_up	Zm00001d050572
c_up&d_up	MSTRG.24693
c_up&d_up	MSTRG.19231
c_up&d_up	Zm00001d000974
c_up&d_up	MSTRG.17391
c_up&d_up	Zm00001d039754
c_up&d_up	Zm00001d052541
c_up&d_up	Zm00001d000599
c_up&d_up	Zm00001d010284
c_up&d_up	MSTRG.25553
c_up&d_up	MSTRG.17012
c_up&d_up	MSTRG.9150
c_up&d_up	MSTRG.8635
c_up&d_up	Zm00001d033148
c_up&d_up	Zm00001d031104
c_up&d_up	Zm00001d048625
c_up&d_up	MSTRG.17489
c_up&d_up	Zm00001d013798
c_up&d_up	Zm00001d051126
c_up&d_up	MSTRG.28739
c_up&d_up	MSTRG.8971
c_up&d_up	Zm00001d050959
c_up&d_up	Zm00001d025140
c_up&d_up	Zm00001d048635
c_up&d_up	MSTRG.23141
c_up&d_up	MSTRG.12208
c_up&d_up	Zm00001d042353
c_up&d_up	MSTRG.3578
c_up&d_up	Zm00001d003411
c_up&d_up	Zm00001d030812
c_up&d_up	Zm00001d033314
c_up&d_up	MSTRG.24773
c_up&d_up	Zm00001d002434
c_up&d_up	Zm00001d035222
c_up&d_up	MSTRG.17473
c_up&d_up	MSTRG.9084
c_up&d_up	MSTRG.25051
c_up&d_up	MSTRG.8557
c_up&d_up	Zm00001d003059
c_up&d_up	Zm00001d021017
c_up&d_up	MSTRG.2266
c_up&d_up	Zm00001d003023
c_up&d_up	MSTRG.27616
c_up&d_up	Zm00001d008733
c_up&d_up	MSTRG.26557
c_up&d_up	Zm00001d001823
c_up&d_up	Zm00001d042639
c_up&d_up	MSTRG.5609
c_up&d_up	MSTRG.12078
c_up&d_up	MSTRG.2740
c_up&d_up	Zm00001d026431
c_up&d_up	Zm00001d005600
c_up&d_up	Zm00001d000852
c_up&d_up	Zm00001d009610
c_up&d_up	MSTRG.6860
c_up&d_up	Zm00001d040075
c_up&d_up	MSTRG.31001
c_up&d_up	MSTRG.13325
c_up&d_up	MSTRG.7912
c_up&d_up	MSTRG.15958
c_up&d_up	Zm00001d023254
c_up&d_up	MSTRG.9082
c_up&d_up	MSTRG.28603
c_up&d_up	MSTRG.25538
c_up&d_up	MSTRG.17632
c_up&d_up	Zm00001d003304
c_up&d_up	Zm00001d013244
c_up&d_up	Zm00001d007498
c_up&d_up	MSTRG.8715
c_up&d_up	MSTRG.9666
c_up&d_up	MSTRG.12300
c_up&d_up	Zm00001d003140
c_up&d_up	Zm00001d035080
c_up&d_up	MSTRG.16794
c_up&d_up	MSTRG.5602
c_up&d_up	MSTRG.176
c_up&d_up	Zm00001d029769
c_up&d_up	Zm00001d030724
c_up&d_up	Zm00001d021977
c_up&d_up	Zm00001d012413
c_up&d_up	MSTRG.10165
c_up&d_up	MSTRG.22572
c_up&d_up	MSTRG.3134
c_up&d_up	MSTRG.9129
c_up&d_up	MSTRG.12266
c_up&d_up	MSTRG.21821
c_up&d_up	MSTRG.27652
c_up&d_up	Zm00001d044122
c_up&d_up	MSTRG.10547
c_up&d_up	Zm00001d013617
c_up&d_up	Zm00001d021272
c_up&d_up	Zm00001d028172
c_up&d_up	MSTRG.16967
c_up&d_up	MSTRG.30643
c_up&d_up	MSTRG.24922
c_up&d_up	Zm00001d028077
c_up&d_up	MSTRG.16025
c_up&d_up	Zm00001d023257
c_up&d_up	MSTRG.3577
c_up&d_up	Zm00001d028815
c_up&d_up	MSTRG.9779
c_up&d_up	Zm00001d007287
c_up&d_up	MSTRG.11831
c_up&d_up	MSTRG.2706
c_up&d_up	MSTRG.12845
c_up&d_up	MSTRG.4437
c_up&d_up	Zm00001d030672
c_up&d_up	MSTRG.24772
c_up&d_up	Zm00001d035408
c_up&d_up	MSTRG.14721
c_up&d_up	MSTRG.29228
c_up&d_up	MSTRG.27660
c_up&d_up	MSTRG.21136
c_up&d_up	Zm00001d017970
c_up&d_up	MSTRG.2473
c_up&d_up	MSTRG.19043
c_up&d_up	MSTRG.26793
c_up&d_up	Zm00001d053305
c_up&d_up	MSTRG.24893
c_up&d_up	MSTRG.29484
c_up&d_up	MSTRG.18961
c_up&d_up	MSTRG.11479
c_up&d_up	MSTRG.6263
c_up&d_up	Zm00001d003390
c_up&d_up	Zm00001d012252
c_up&d_up	MSTRG.8903
c_up&d_up	MSTRG.29543
c_up&d_up	MSTRG.30134
c_up&d_up	Zm00001d025803
c_up&d_up	Zm00001d004446
c_up&d_up	Zm00001d034357
c_up&d_up	MSTRG.26794
c_up&d_up	Zm00001d016840

## Sheet: 8h Groups A-D
venn_group	gene
A_UP_8h B_UP_8h	Zm00001d023522
A_UP_8h B_UP_8h	Zm00001d019163
A_UP_8h B_UP_8h	Zm00001d015356
A_UP_8h B_UP_8h	Zm00001d029619
A_UP_8h B_UP_8h	Zm00001d043752
A_UP_8h B_UP_8h	Zm00001d009399
A_UP_8h B_UP_8h	Zm00001d017762
A_UP_8h B_UP_8h	MSTRG.5442
A_UP_8h B_UP_8h	Zm00001d046801
A_UP_8h B_UP_8h	Zm00001d038304
A_UP_8h B_UP_8h	Zm00001d016441
A_UP_8h B_UP_8h	Zm00001d033256
A_UP_8h B_UP_8h	Zm00001d045883
A_UP_8h B_UP_8h	Zm00001d029806
A_UP_8h B_UP_8h	Zm00001d032686
A_UP_8h B_UP_8h	Zm00001d039735
A_UP_8h B_UP_8h	Zm00001d037165
A_UP_8h B_UP_8h	Zm00001d043734
A_UP_8h B_UP_8h	Zm00001d034836
A_UP_8h B_UP_8h	Zm00001d001936
A_UP_8h B_UP_8h	Zm00001d007486
A_UP_8h B_UP_8h	Zm00001d014744
A_UP_8h B_UP_8h	Zm00001d037610
A_UP_8h B_UP_8h	Zm00001d035134
A_UP_8h B_UP_8h	Zm00001d018699
A_UP_8h B_UP_8h	Zm00001d042026
A_UP_8h B_UP_8h	Zm00001d036499
A_UP_8h B_UP_8h	Zm00001d042148
A_UP_8h B_UP_8h	Zm00001d043733
A_UP_8h B_UP_8h	Zm00001d002733
A_UP_8h B_UP_8h	Zm00001d039492
A_UP_8h B_UP_8h	Zm00001d028809
A_UP_8h B_UP_8h	Zm00001d037439
A_UP_8h B_UP_8h	Zm00001d018178
A_UP_8h B_UP_8h	Zm00001d029975
A_UP_8h B_UP_8h	Zm00001d012313
A_UP_8h B_UP_8h	Zm00001d012068
A_UP_8h B_UP_8h	MSTRG.17166
A_UP_8h B_UP_8h	Zm00001d007865
A_UP_8h B_UP_8h	Zm00001d043024
A_UP_8h B_UP_8h	Zm00001d048185
A_UP_8h B_UP_8h	Zm00001d029366
A_UP_8h B_UP_8h	Zm00001d029091
A_UP_8h B_UP_8h	MSTRG.31531
A_UP_8h B_UP_8h	Zm00001d004442
A_UP_8h B_UP_8h	Zm00001d038913
A_UP_8h B_UP_8h	Zm00001d040152
A_UP_8h B_UP_8h	Zm00001d019227
A_UP_8h B_UP_8h	Zm00001d010840
A_UP_8h B_UP_8h	Zm00001d052458
A_UP_8h B_UP_8h	Zm00001d041154
A_UP_8h B_UP_8h	Zm00001d040029
A_UP_8h B_UP_8h	Zm00001d008311
A_UP_8h B_UP_8h	Zm00001d026447
A_UP_8h B_UP_8h	Zm00001d022456
A_UP_8h B_UP_8h	Zm00001d015977
A_UP_8h B_UP_8h	Zm00001d045264
A_UP_8h B_UP_8h	Zm00001d051877
A_UP_8h B_UP_8h	Zm00001d002952
A_UP_8h B_UP_8h	Zm00001d050269
A_UP_8h B_UP_8h	Zm00001d047553
A_UP_8h B_UP_8h	Zm00001d047260
A_UP_8h B_UP_8h	Zm00001d034027
A_UP_8h B_UP_8h	Zm00001d028092
A_UP_8h B_UP_8h	Zm00001d015477
A_UP_8h B_UP_8h	Zm00001d049049
A_UP_8h B_UP_8h	Zm00001d044526
A_UP_8h B_UP_8h	Zm00001d033369
A_UP_8h B_UP_8h	Zm00001d005609
A_UP_8h B_UP_8h	Zm00001d018820
A_UP_8h B_UP_8h	Zm00001d034558
A_UP_8h B_UP_8h	Zm00001d048621
A_UP_8h B_UP_8h	Zm00001d026042
A_UP_8h B_UP_8h	Zm00001d028601
A_UP_8h B_UP_8h	Zm00001d043536
A_UP_8h B_UP_8h	Zm00001d020333
A_UP_8h B_UP_8h	Zm00001d018191
A_UP_8h B_UP_8h	Zm00001d028120
A_UP_8h B_UP_8h	Zm00001d042721
A_UP_8h B_UP_8h	Zm00001d006813
A_UP_8h B_UP_8h	Zm00001d022524
A_UP_8h B_UP_8h	Zm00001d052961
A_UP_8h B_UP_8h	Zm00001d007395
A_UP_8h B_UP_8h	Zm00001d022211
A_UP_8h B_UP_8h	Zm00001d029274
A_UP_8h B_UP_8h	Zm00001d052537
A_UP_8h B_UP_8h	Zm00001d043992
A_UP_8h B_UP_8h	Zm00001d025477
A_UP_8h B_UP_8h	Zm00001d004095
A_UP_8h B_UP_8h	Zm00001d008808
A_UP_8h B_UP_8h	MSTRG.21781
A_UP_8h B_UP_8h	Zm00001d047639
A_UP_8h B_UP_8h	Zm00001d010798
A_UP_8h B_UP_8h	Zm00001d021573
A_UP_8h B_UP_8h	MSTRG.2192
A_UP_8h B_UP_8h	Zm00001d048991
A_UP_8h B_UP_8h	MSTRG.23754
A_UP_8h B_UP_8h	Zm00001d020620
A_UP_8h B_UP_8h	Zm00001d028574
A_UP_8h B_UP_8h	Zm00001d045988
A_UP_8h B_UP_8h	Zm00001d026126
A_UP_8h B_UP_8h	Zm00001d033943
A_UP_8h B_UP_8h	Zm00001d004624
A_UP_8h B_UP_8h	Zm00001d000691
A_UP_8h B_UP_8h	Zm00001d011495
A_UP_8h B_UP_8h	Zm00001d044124
A_UP_8h B_UP_8h	Zm00001d038891
A_UP_8h B_UP_8h	Zm00001d020496
A_UP_8h B_UP_8h	Zm00001d016255
A_UP_8h B_UP_8h	Zm00001d037317
A_UP_8h B_UP_8h	Zm00001d039914
A_UP_8h B_UP_8h	Zm00001d015852
A_UP_8h B_UP_8h	Zm00001d001852
A_UP_8h B_UP_8h	Zm00001d030860
A_UP_8h B_UP_8h	Zm00001d015777
A_UP_8h B_UP_8h	Zm00001d007081
A_UP_8h B_UP_8h	Zm00001d014947
A_UP_8h B_UP_8h	Zm00001d008793
A_UP_8h B_UP_8h	MSTRG.23296
A_UP_8h B_UP_8h	Zm00001d050308
A_UP_8h B_UP_8h	Zm00001d044159
A_UP_8h B_UP_8h	Zm00001d043205
A_UP_8h B_UP_8h	Zm00001d020717
A_UP_8h B_UP_8h	Zm00001d039065
A_UP_8h B_UP_8h	Zm00001d029062
A_UP_8h B_UP_8h	Zm00001d010287
A_UP_8h B_UP_8h	Zm00001d015614
A_UP_8h B_UP_8h	Zm00001d014664
A_UP_8h B_UP_8h	Zm00001d012362
A_UP_8h B_UP_8h	Zm00001d045204
A_UP_8h B_UP_8h	Zm00001d038880
A_UP_8h B_UP_8h	Zm00001d000967
A_UP_8h B_UP_8h	Zm00001d020636
A_UP_8h B_UP_8h	Zm00001d017989
A_UP_8h B_UP_8h	Zm00001d003530
A_UP_8h B_UP_8h	Zm00001d034418
A_UP_8h B_UP_8h	Zm00001d046824
A_UP_8h B_UP_8h	Zm00001d048695
A_UP_8h B_UP_8h	Zm00001d030550
A_UP_8h B_UP_8h	Zm00001d043549
A_UP_8h B_UP_8h	Zm00001d041844
A_UP_8h B_UP_8h	Zm00001d010961
A_UP_8h B_UP_8h	Zm00001d026370
A_UP_8h B_UP_8h	Zm00001d017648
A_UP_8h B_UP_8h	Zm00001d038911
A_UP_8h B_UP_8h	Zm00001d023529
A_UP_8h B_UP_8h	Zm00001d040672
A_UP_8h B_UP_8h	MSTRG.24764
A_UP_8h B_UP_8h	Zm00001d051908
A_UP_8h B_UP_8h	Zm00001d038846
A_UP_8h B_UP_8h	Zm00001d022944
A_UP_8h B_UP_8h	Zm00001d050125
A_UP_8h B_UP_8h	Zm00001d032636
A_UP_8h B_UP_8h	Zm00001d046952
A_UP_8h B_UP_8h	Zm00001d043601
A_UP_8h B_UP_8h	MSTRG.28130
A_UP_8h B_UP_8h	Zm00001d006330
A_UP_8h B_UP_8h	Zm00001d013903
A_UP_8h B_UP_8h	Zm00001d009112
A_UP_8h B_UP_8h	Zm00001d009718
A_UP_8h B_UP_8h	zma-MIR156d
A_UP_8h B_UP_8h	Zm00001d035079
A_UP_8h B_UP_8h	MSTRG.27756
A_UP_8h B_UP_8h	Zm00001d010380
A_UP_8h B_UP_8h	MSTRG.8720
A_UP_8h B_UP_8h	Zm00001d042013
A_UP_8h B_UP_8h	Zm00001d043180
A_UP_8h B_UP_8h	Zm00001d050021
A_UP_8h B_UP_8h	Zm00001d007474
A_UP_8h B_UP_8h	Zm00001d025360
A_UP_8h B_UP_8h	Zm00001d052375
A_UP_8h B_UP_8h	Zm00001d018964
A_UP_8h B_UP_8h	Zm00001d015239
A_UP_8h B_UP_8h	Zm00001d021358
A_UP_8h B_UP_8h	Zm00001d037894
A_UP_8h B_UP_8h	Zm00001d046593
A_UP_8h B_UP_8h	Zm00001d009503
A_UP_8h B_UP_8h	Zm00001d043588
A_UP_8h B_UP_8h	Zm00001d041656
A_UP_8h B_UP_8h	Zm00001d042862
A_UP_8h B_UP_8h	Zm00001d012867
A_UP_8h B_UP_8h	Zm00001d020408
A_UP_8h B_UP_8h	Zm00001d034783
A_UP_8h B_UP_8h	Zm00001d051415
A_UP_8h B_UP_8h	Zm00001d012022
A_UP_8h B_UP_8h	Zm00001d024762
A_UP_8h B_UP_8h	Zm00001d012069
A_UP_8h B_UP_8h	Zm00001d052639
A_UP_8h B_UP_8h	Zm00001d020025
A_UP_8h B_UP_8h	Zm00001d053262
A_UP_8h B_UP_8h	Zm00001d020961
A_UP_8h B_UP_8h	Zm00001d040190
A_UP_8h B_UP_8h	Zm00001d033222
A_UP_8h B_UP_8h	Zm00001d046961
A_UP_8h B_UP_8h	Zm00001d007341
A_UP_8h B_UP_8h	Zm00001d017880
A_UP_8h B_UP_8h	Zm00001d001996
A_UP_8h B_UP_8h	Zm00001d019411
A_UP_8h B_UP_8h	Zm00001d035166
A_UP_8h B_UP_8h	Zm00001d036768
A_UP_8h B_UP_8h	Zm00001d053906
A_UP_8h B_UP_8h	Zm00001d020457
A_UP_8h B_UP_8h	Zm00001d010634
A_UP_8h B_UP_8h	MSTRG.190
A_UP_8h B_UP_8h	Zm00001d020828
A_UP_8h B_UP_8h	Zm00001d017422
A_UP_8h B_UP_8h	Zm00001d031204
A_UP_8h B_UP_8h	MSTRG.23023
A_UP_8h B_UP_8h	Zm00001d030086
A_UP_8h B_UP_8h	Zm00001d026480
A_UP_8h B_UP_8h	Zm00001d017065
A_UP_8h B_UP_8h	Zm00001d007446
A_UP_8h B_UP_8h	MSTRG.27544
A_UP_8h B_UP_8h	Zm00001d026512
A_UP_8h B_UP_8h	Zm00001d006193
A_UP_8h B_UP_8h	Zm00001d048925
A_UP_8h B_UP_8h	Zm00001d048962
A_UP_8h B_UP_8h	MSTRG.28858
A_UP_8h B_UP_8h	Zm00001d015053
A_UP_8h B_UP_8h	Zm00001d041236
A_UP_8h B_UP_8h	Zm00001d040659
A_UP_8h B_UP_8h	Zm00001d050055
A_UP_8h B_UP_8h	Zm00001d010588
A_UP_8h B_UP_8h	Zm00001d009497
A_UP_8h B_UP_8h	Zm00001d023404
A_UP_8h B_UP_8h	Zm00001d029550
A_UP_8h B_UP_8h	Zm00001d009382
A_UP_8h B_UP_8h	Zm00001d010410
A_UP_8h B_UP_8h	Zm00001d011429
A_UP_8h B_UP_8h	Zm00001d025018
A_UP_8h B_UP_8h	Zm00001d038651
A_UP_8h B_UP_8h	Zm00001d052152
A_UP_8h B_UP_8h	Zm00001d015289
A_UP_8h B_UP_8h	Zm00001d037768
A_UP_8h B_UP_8h	MSTRG.24659
A_UP_8h B_UP_8h	Zm00001d044109
A_UP_8h B_UP_8h	Zm00001d016764
A_UP_8h B_UP_8h	Zm00001d025576
A_UP_8h B_UP_8h	Zm00001d008208
A_UP_8h B_UP_8h	Zm00001d034777
A_UP_8h B_UP_8h	Zm00001d040638
A_UP_8h B_UP_8h	Zm00001d038991
A_UP_8h B_UP_8h	Zm00001d032253
A_UP_8h B_UP_8h	Zm00001d028467
A_UP_8h B_UP_8h	Zm00001d051658
A_UP_8h B_UP_8h	Zm00001d014617
A_UP_8h B_UP_8h	Zm00001d025476
A_UP_8h B_UP_8h	Zm00001d009140
A_UP_8h B_UP_8h	Zm00001d023168
A_UP_8h B_UP_8h	Zm00001d008173
A_UP_8h B_UP_8h	Zm00001d050844
A_UP_8h B_UP_8h	Zm00001d046210
A_UP_8h B_UP_8h	Zm00001d012338
A_UP_8h B_UP_8h	Zm00001d053006
A_UP_8h B_UP_8h	Zm00001d052122
A_UP_8h B_UP_8h	Zm00001d043596
A_UP_8h B_UP_8h	Zm00001d042886
A_UP_8h B_UP_8h	Zm00001d036982
A_UP_8h B_UP_8h	Zm00001d043361
A_UP_8h B_UP_8h	Zm00001d012401
A_UP_8h B_UP_8h	Zm00001d028808
A_UP_8h B_UP_8h	Zm00001d049926
A_UP_8h B_UP_8h	Zm00001d051596
A_UP_8h B_UP_8h	Zm00001d039488
A_UP_8h B_UP_8h	Zm00001d002940
A_UP_8h B_UP_8h	Zm00001d033273
A_UP_8h B_UP_8h	Zm00001d045042
A_UP_8h B_UP_8h	Zm00001d040285
A_UP_8h B_UP_8h	Zm00001d012333
A_UP_8h B_UP_8h	MSTRG.8646
A_UP_8h B_UP_8h	Zm00001d047931
A_UP_8h B_UP_8h	Zm00001d038730
A_UP_8h B_UP_8h	Zm00001d025229
A_UP_8h B_UP_8h	Zm00001d012591
A_UP_8h B_UP_8h	Zm00001d043709
A_UP_8h B_UP_8h	Zm00001d039754
A_UP_8h B_UP_8h	Zm00001d040120
A_UP_8h B_UP_8h	Zm00001d051420
A_UP_8h B_UP_8h	Zm00001d020969
A_UP_8h B_UP_8h	Zm00001d042637
A_UP_8h B_UP_8h	Zm00001d039919
A_UP_8h B_UP_8h	MSTRG.5492
A_UP_8h B_UP_8h	Zm00001d025964
A_UP_8h B_UP_8h	Zm00001d018857
A_UP_8h B_UP_8h	Zm00001d039184
A_UP_8h B_UP_8h	Zm00001d042207
A_UP_8h B_UP_8h	Zm00001d029934
A_UP_8h B_UP_8h	Zm00001d036736
A_UP_8h B_UP_8h	Zm00001d028692
A_UP_8h B_UP_8h	Zm00001d045478
A_UP_8h B_UP_8h	MSTRG.17277
A_UP_8h B_UP_8h	Zm00001d027258
A_UP_8h B_UP_8h	Zm00001d017547
A_UP_8h B_UP_8h	Zm00001d021533
A_UP_8h B_UP_8h	Zm00001d033231
A_UP_8h B_UP_8h	Zm00001d032069
A_UP_8h B_UP_8h	Zm00001d026308
A_UP_8h B_UP_8h	Zm00001d031848
A_UP_8h B_UP_8h	Zm00001d000636
A_UP_8h B_UP_8h	Zm00001d047259
A_UP_8h B_UP_8h	Zm00001d053195
A_UP_8h B_UP_8h	Zm00001d048521
A_UP_8h B_UP_8h	Zm00001d014055
A_UP_8h B_UP_8h	Zm00001d034417
A_UP_8h B_UP_8h	Zm00001d032610
A_UP_8h B_UP_8h	MSTRG.2066
A_UP_8h B_UP_8h	Zm00001d017466
A_UP_8h B_UP_8h	Zm00001d023859
A_UP_8h B_UP_8h	Zm00001d011745
A_UP_8h B_UP_8h	Zm00001d022571
A_UP_8h B_UP_8h	Zm00001d043800
A_UP_8h B_UP_8h	Zm00001d011202
A_UP_8h B_UP_8h	Zm00001d046299
A_UP_8h B_UP_8h	Zm00001d034388
A_UP_8h B_UP_8h	Zm00001d024572
A_UP_8h B_UP_8h	Zm00001d023800
A_UP_8h B_UP_8h	Zm00001d012080
A_UP_8h B_UP_8h	Zm00001d044301
A_UP_8h B_UP_8h	Zm00001d039495
A_UP_8h B_UP_8h	Zm00001d038358
A_UP_8h B_UP_8h	Zm00001d052958
A_UP_8h B_UP_8h	Zm00001d052903
A_UP_8h B_UP_8h	MSTRG.12961
A_UP_8h B_UP_8h	Zm00001d052268
A_UP_8h B_UP_8h	Zm00001d042899
A_UP_8h B_UP_8h	MSTRG.14624
A_UP_8h B_UP_8h	Zm00001d046073
A_UP_8h B_UP_8h	Zm00001d047981
A_UP_8h B_UP_8h	Zm00001d047685
A_UP_8h B_UP_8h	Zm00001d048789
A_UP_8h B_UP_8h	Zm00001d022245
A_UP_8h B_UP_8h	Zm00001d042940
A_UP_8h B_UP_8h	MSTRG.25186
A_UP_8h B_UP_8h	MSTRG.22137
A_UP_8h B_UP_8h	Zm00001d026635
A_UP_8h B_UP_8h	MSTRG.25211
A_UP_8h B_UP_8h	Zm00001d024160
A_UP_8h B_UP_8h	Zm00001d003287
A_UP_8h B_UP_8h	Zm00001d023984
A_UP_8h B_UP_8h	Zm00001d051584
A_UP_8h B_UP_8h	MSTRG.31570
A_UP_8h B_UP_8h	Zm00001d017033
A_UP_8h B_UP_8h	Zm00001d048680
A_UP_8h B_UP_8h	MSTRG.12214
A_UP_8h B_UP_8h	Zm00001d039975
A_UP_8h B_UP_8h	Zm00001d014481
A_UP_8h B_UP_8h	Zm00001d016570
A_UP_8h B_UP_8h	Zm00001d020100
A_UP_8h B_UP_8h	Zm00001d020371
A_UP_8h B_UP_8h	MSTRG.30178
A_UP_8h B_UP_8h	Zm00001d041430
A_UP_8h B_UP_8h	Zm00001d003275
A_UP_8h B_UP_8h	Zm00001d044142
A_UP_8h B_UP_8h	Zm00001d025859
A_UP_8h B_UP_8h	Zm00001d043263
A_UP_8h B_UP_8h	Zm00001d022109
A_UP_8h B_UP_8h	Zm00001d031267
A_UP_8h B_UP_8h	Zm00001d007096
A_UP_8h B_UP_8h	Zm00001d000071
A_UP_8h B_UP_8h	MSTRG.10886
A_UP_8h B_UP_8h	Zm00001d032519
A_UP_8h B_UP_8h	Zm00001d023228
A_UP_8h B_UP_8h	Zm00001d044167
A_UP_8h B_UP_8h	Zm00001d014467
A_UP_8h B_UP_8h	Zm00001d033612
A_UP_8h B_UP_8h	Zm00001d017619
A_UP_8h B_UP_8h	Zm00001d007876
A_UP_8h B_UP_8h	Zm00001d032144
A_UP_8h B_UP_8h	Zm00001d002160
A_UP_8h B_UP_8h	Zm00001d053675
A_UP_8h B_UP_8h	Zm00001d039619
A_UP_8h B_UP_8h	Zm00001d044075
A_UP_8h B_UP_8h	Zm00001d016590
A_UP_8h B_UP_8h	Zm00001d027443
A_UP_8h B_UP_8h	Zm00001d020612
A_UP_8h B_UP_8h	Zm00001d021803
A_UP_8h B_UP_8h	Zm00001d004706
A_UP_8h B_UP_8h	Zm00001d043612
A_UP_8h B_UP_8h	Zm00001d025474
A_UP_8h B_UP_8h	Zm00001d019446
A_UP_8h B_UP_8h	Zm00001d048709
A_UP_8h B_UP_8h	Zm00001d048389
A_UP_8h B_UP_8h	Zm00001d052963
A_UP_8h B_UP_8h	Zm00001d011257
A_UP_8h B_UP_8h	Zm00001d051901
A_UP_8h B_UP_8h	Zm00001d007469
A_UP_8h B_UP_8h	Zm00001d013281
A_UP_8h B_UP_8h	Zm00001d020133
A_UP_8h B_UP_8h	Zm00001d031878
A_UP_8h B_UP_8h	Zm00001d013494
A_UP_8h B_UP_8h	Zm00001d018751
A_UP_8h B_UP_8h	Zm00001d012381
A_UP_8h B_UP_8h	Zm00001d011132
A_UP_8h B_UP_8h	Zm00001d053293
A_UP_8h B_UP_8h	Zm00001d047994
A_UP_8h B_UP_8h	MSTRG.30491
A_UP_8h B_UP_8h	Zm00001d006340
A_UP_8h B_UP_8h	MSTRG.30812
A_UP_8h B_UP_8h	Zm00001d022222
A_UP_8h B_UP_8h	Zm00001d039077
A_UP_8h B_UP_8h	MSTRG.8745
A_UP_8h B_UP_8h	Zm00001d017383
A_UP_8h B_UP_8h	Zm00001d020875
A_UP_8h B_UP_8h	Zm00001d011125
A_UP_8h B_UP_8h	Zm00001d025166
A_UP_8h B_UP_8h	MSTRG.30784
A_UP_8h B_UP_8h	Zm00001d012043
A_UP_8h B_UP_8h	Zm00001d049870
A_UP_8h B_UP_8h	Zm00001d021687
A_UP_8h B_UP_8h	Zm00001d043782
A_UP_8h B_UP_8h	MSTRG.18812
A_UP_8h B_UP_8h	Zm00001d002088
A_UP_8h B_UP_8h	Zm00001d033254
A_UP_8h B_UP_8h	Zm00001d012159
A_UP_8h B_UP_8h	Zm00001d032461
A_UP_8h B_UP_8h	Zm00001d024778
A_UP_8h B_UP_8h	Zm00001d030498
A_UP_8h B_UP_8h	Zm00001d031926
A_UP_8h B_UP_8h	Zm00001d040979
A_UP_8h B_UP_8h	Zm00001d005748
A_UP_8h B_UP_8h	Zm00001d047765
A_UP_8h B_UP_8h	Zm00001d051424
A_UP_8h B_UP_8h	Zm00001d039302
A_UP_8h B_UP_8h	Zm00001d049218
A_UP_8h B_UP_8h	Zm00001d027341
A_UP_8h B_UP_8h	Zm00001d010010
A_UP_8h B_UP_8h	Zm00001d002019
A_UP_8h B_UP_8h	Zm00001d036875
A_UP_8h B_UP_8h	Zm00001d013212
A_UP_8h B_UP_8h	Zm00001d011639
A_UP_8h B_UP_8h	Zm00001d021957
A_UP_8h B_UP_8h	Zm00001d019254
A_UP_8h B_UP_8h	Zm00001d039941
A_UP_8h B_UP_8h	Zm00001d042898
A_UP_8h B_UP_8h	Zm00001d006688
A_UP_8h B_UP_8h	Zm00001d050018
A_UP_8h B_UP_8h	Zm00001d026414
A_UP_8h B_UP_8h	MSTRG.18688
A_UP_8h B_UP_8h	Zm00001d052067
A_UP_8h B_UP_8h	Zm00001d023343
A_UP_8h B_UP_8h	Zm00001d044864
A_UP_8h B_UP_8h	Zm00001d010653
A_UP_8h B_UP_8h	Zm00001d022210
A_UP_8h B_UP_8h	Zm00001d029835
A_UP_8h B_UP_8h	Zm00001d008872
A_UP_8h B_UP_8h	Zm00001d027587
A_UP_8h B_UP_8h	Zm00001d034978
A_UP_8h B_UP_8h	Zm00001d006713
A_UP_8h B_UP_8h	Zm00001d003757
A_UP_8h B_UP_8h	Zm00001d047290
A_UP_8h B_UP_8h	Zm00001d027455
A_UP_8h B_UP_8h	Zm00001d036532
A_UP_8h B_UP_8h	Zm00001d021628
A_UP_8h B_UP_8h	Zm00001d032091
A_UP_8h B_UP_8h	Zm00001d043730
A_UP_8h B_UP_8h	Zm00001d050339
A_UP_8h B_UP_8h	Zm00001d004171
A_UP_8h B_UP_8h	Zm00001d031286
A_UP_8h B_UP_8h	Zm00001d029922
A_UP_8h B_UP_8h	Zm00001d027256
A_UP_8h B_UP_8h	Zm00001d016982
A_UP_8h B_UP_8h	Zm00001d029103
A_UP_8h B_UP_8h	Zm00001d040113
A_UP_8h B_UP_8h	Zm00001d017453
A_UP_8h B_UP_8h	Zm00001d043538
A_UP_8h B_UP_8h	Zm00001d002958
A_UP_8h B_UP_8h	zma-MIR168a
A_UP_8h B_UP_8h	Zm00001d020673
A_UP_8h B_UP_8h	Zm00001d032295
A_UP_8h B_UP_8h	Zm00001d048201
A_UP_8h B_UP_8h	Zm00001d047547
A_UP_8h B_UP_8h	Zm00001d007397
A_UP_8h B_UP_8h	MSTRG.21783
A_UP_8h B_UP_8h	Zm00001d010565
A_UP_8h B_UP_8h	Zm00001d051121
A_UP_8h B_UP_8h	Zm00001d044078
A_UP_8h B_UP_8h	Zm00001d049987
A_UP_8h B_UP_8h	Zm00001d033385
A_UP_8h B_UP_8h	Zm00001d028778
A_UP_8h B_UP_8h	Zm00001d053049
A_UP_8h B_UP_8h	Zm00001d016720
A_UP_8h B_UP_8h	Zm00001d040567
A_UP_8h B_UP_8h	Zm00001d036683
A_UP_8h B_UP_8h	Zm00001d052064
A_UP_8h B_UP_8h	Zm00001d000500
A_UP_8h B_UP_8h	Zm00001d029654
A_UP_8h B_UP_8h	Zm00001d053815
A_UP_8h B_UP_8h	Zm00001d026072
A_UP_8h B_UP_8h	Zm00001d011426
A_UP_8h B_UP_8h	Zm00001d036700
A_UP_8h B_UP_8h	Zm00001d000203
A_UP_8h B_UP_8h	MSTRG.20066
A_UP_8h B_UP_8h	Zm00001d020278
A_UP_8h B_UP_8h	Zm00001d004506
A_UP_8h B_UP_8h	Zm00001d034045
A_UP_8h B_UP_8h	Zm00001d038526
A_UP_8h B_UP_8h	Zm00001d021738
A_UP_8h B_UP_8h	Zm00001d040807
A_UP_8h B_UP_8h	Zm00001d027894
A_UP_8h B_UP_8h	Zm00001d038703
A_UP_8h B_UP_8h	Zm00001d020528
A_UP_8h B_UP_8h	Zm00001d039148
A_UP_8h B_UP_8h	Zm00001d042826
A_UP_8h B_UP_8h	Zm00001d002833
A_UP_8h B_UP_8h	Zm00001d053554
A_UP_8h B_UP_8h	Zm00001d047814
A_UP_8h B_UP_8h	Zm00001d053269
A_UP_8h B_UP_8h	Zm00001d002744
A_UP_8h B_UP_8h	Zm00001d052063
A_UP_8h B_UP_8h	Zm00001d010586
A_UP_8h B_UP_8h	Zm00001d049178
A_UP_8h B_UP_8h	Zm00001d039786
A_UP_8h B_UP_8h	Zm00001d029209
A_UP_8h B_UP_8h	Zm00001d012391
A_UP_8h B_UP_8h	Zm00001d045119
A_UP_8h B_UP_8h	Zm00001d025142
A_UP_8h B_UP_8h	Zm00001d019504
A_UP_8h B_UP_8h	Zm00001d023945
A_UP_8h B_UP_8h	Zm00001d020345
A_UP_8h B_UP_8h	Zm00001d003760
A_UP_8h B_UP_8h	Zm00001d045321
A_UP_8h B_UP_8h	Zm00001d013801
A_UP_8h B_UP_8h	Zm00001d030851
A_UP_8h B_UP_8h	Zm00001d002992
A_UP_8h B_UP_8h	Zm00001d046909
A_UP_8h B_UP_8h	Zm00001d050347
A_UP_8h B_UP_8h	Zm00001d035053
A_UP_8h B_UP_8h	Zm00001d048393
A_UP_8h B_UP_8h	Zm00001d016128
A_UP_8h B_UP_8h	Zm00001d052079
A_UP_8h B_UP_8h	Zm00001d044352
A_UP_8h B_UP_8h	Zm00001d045124
A_UP_8h B_UP_8h	Zm00001d006158
A_UP_8h B_UP_8h	Zm00001d005429
A_UP_8h B_UP_8h	Zm00001d002872
A_UP_8h B_UP_8h	Zm00001d047261
A_UP_8h B_UP_8h	Zm00001d045515
A_UP_8h B_UP_8h	Zm00001d051938
A_UP_8h B_UP_8h	Zm00001d046632
A_UP_8h B_UP_8h	Zm00001d024800
A_UP_8h B_UP_8h	MSTRG.16331
A_UP_8h B_UP_8h	Zm00001d048558
A_UP_8h B_UP_8h	MSTRG.25224
A_UP_8h B_UP_8h	Zm00001d009090
A_UP_8h B_UP_8h	Zm00001d048165
A_UP_8h B_UP_8h	Zm00001d029432
A_UP_8h B_UP_8h	Zm00001d022217
A_UP_8h B_UP_8h	Zm00001d050323
A_UP_8h B_UP_8h	Zm00001d005798
A_UP_8h B_UP_8h	Zm00001d007420
A_UP_8h B_UP_8h	Zm00001d041191
A_UP_8h B_UP_8h	Zm00001d047242
A_UP_8h B_UP_8h	Zm00001d049640
A_UP_8h B_UP_8h	Zm00001d022069
A_UP_8h B_UP_8h	Zm00001d017918
A_UP_8h B_UP_8h	Zm00001d013087
A_UP_8h B_UP_8h	Zm00001d044460
A_UP_8h B_UP_8h	Zm00001d004705
A_UP_8h B_UP_8h	MSTRG.1905
A_UP_8h B_UP_8h	Zm00001d027987
A_UP_8h B_UP_8h	Zm00001d022581
A_UP_8h B_UP_8h	Zm00001d031749
A_UP_8h B_UP_8h	Zm00001d038860
A_UP_8h B_UP_8h	Zm00001d010499
A_UP_8h B_UP_8h	Zm00001d000786
A_UP_8h B_UP_8h	MSTRG.30668
A_UP_8h B_UP_8h	Zm00001d017032
A_UP_8h B_UP_8h	Zm00001d027755
A_UP_8h B_UP_8h	Zm00001d042256
A_UP_8h B_UP_8h	Zm00001d023443
A_UP_8h B_UP_8h	Zm00001d051125
A_UP_8h B_UP_8h	Zm00001d042948
A_UP_8h B_UP_8h	Zm00001d027355
A_UP_8h B_UP_8h	Zm00001d037870
A_UP_8h B_UP_8h	Zm00001d008983
A_UP_8h B_UP_8h	Zm00001d048629
A_UP_8h B_UP_8h	MSTRG.8744
A_UP_8h B_UP_8h	Zm00001d036766
A_UP_8h B_UP_8h	Zm00001d053817
A_UP_8h B_UP_8h	Zm00001d041964
A_UP_8h B_UP_8h	Zm00001d042480
A_UP_8h B_UP_8h	Zm00001d036280
A_UP_8h B_UP_8h	Zm00001d027338
A_UP_8h B_UP_8h	Zm00001d017682
A_UP_8h B_UP_8h	Zm00001d025055
A_UP_8h B_UP_8h	Zm00001d040784
A_UP_8h B_UP_8h	Zm00001d045570
A_UP_8h B_UP_8h	Zm00001d013390
A_UP_8h B_UP_8h	Zm00001d037453
A_UP_8h B_UP_8h	Zm00001d032079
A_UP_8h B_UP_8h	Zm00001d003897
A_UP_8h B_UP_8h	Zm00001d023700
A_UP_8h B_UP_8h	Zm00001d043464
A_UP_8h B_UP_8h	Zm00001d048142
A_UP_8h B_UP_8h	Zm00001d012128
A_UP_8h B_UP_8h	Zm00001d046281
A_UP_8h B_UP_8h	Zm00001d000224
A_UP_8h B_UP_8h	Zm00001d048694
A_UP_8h B_UP_8h	Zm00001d011269
A_UP_8h B_UP_8h	MSTRG.6215
A_UP_8h B_UP_8h	MSTRG.25264
A_UP_8h B_UP_8h	Zm00001d011461
A_UP_8h B_UP_8h	Zm00001d019223
A_UP_8h B_UP_8h	Zm00001d034085
A_UP_8h B_UP_8h	Zm00001d039826
A_UP_8h B_UP_8h	Zm00001d004357
A_UP_8h B_UP_8h	Zm00001d035505
A_UP_8h B_UP_8h	Zm00001d007820
A_UP_8h B_UP_8h	Zm00001d037730
A_UP_8h B_UP_8h	Zm00001d038695
A_UP_8h B_UP_8h	Zm00001d027475
A_UP_8h B_UP_8h	MSTRG.30350
A_UP_8h B_UP_8h	Zm00001d037724
A_UP_8h B_UP_8h	MSTRG.21925
A_UP_8h B_UP_8h	Zm00001d000919
A_UP_8h B_UP_8h	MSTRG.14811
A_UP_8h B_UP_8h	Zm00001d050893
A_UP_8h B_UP_8h	Zm00001d042274
A_UP_8h B_UP_8h	Zm00001d044259
A_UP_8h B_UP_8h	Zm00001d008869
A_UP_8h B_UP_8h	Zm00001d003272
A_UP_8h B_UP_8h	Zm00001d001250
A_UP_8h B_UP_8h	Zm00001d004564
A_UP_8h B_UP_8h	Zm00001d034191
A_UP_8h B_UP_8h	Zm00001d044686
A_UP_8h B_UP_8h	Zm00001d031543
A_UP_8h B_UP_8h	Zm00001d013222
A_UP_8h B_UP_8h	Zm00001d015638
A_UP_8h B_UP_8h	Zm00001d037769
A_UP_8h B_UP_8h	Zm00001d018677
A_UP_8h B_UP_8h	Zm00001d021059
A_UP_8h B_UP_8h	Zm00001d027520
A_UP_8h B_UP_8h	Zm00001d049660
A_UP_8h B_UP_8h	zma-MIR162
A_UP_8h B_UP_8h	Zm00001d036533
A_UP_8h B_UP_8h	Zm00001d027332
A_UP_8h B_UP_8h	Zm00001d052660
A_UP_8h B_UP_8h	Zm00001d021490
A_UP_8h B_UP_8h	Zm00001d051194
A_UP_8h B_UP_8h	Zm00001d037057
A_UP_8h B_UP_8h	Zm00001d052947
A_UP_8h B_UP_8h	Zm00001d026293
A_UP_8h B_UP_8h	Zm00001d040613
A_UP_8h B_UP_8h	Zm00001d018106
A_UP_8h B_UP_8h	Zm00001d042598
A_UP_8h B_UP_8h	Zm00001d035000
A_UP_8h B_UP_8h	Zm00001d005898
A_UP_8h B_UP_8h	Zm00001d033447
A_UP_8h B_UP_8h	Zm00001d044748
A_UP_8h B_UP_8h	Zm00001d037941
A_UP_8h B_UP_8h	MSTRG.28812
A_UP_8h B_UP_8h	Zm00001d020631
A_UP_8h B_UP_8h	Zm00001d026253
A_UP_8h B_UP_8h	Zm00001d046644
A_UP_8h B_UP_8h	Zm00001d023979
A_UP_8h B_UP_8h	Zm00001d025823
A_UP_8h B_UP_8h	Zm00001d032899
A_UP_8h B_UP_8h	Zm00001d009626
A_UP_8h B_UP_8h	Zm00001d031290
A_UP_8h B_UP_8h	Zm00001d008730
A_UP_8h B_UP_8h	Zm00001d048868
A_UP_8h B_UP_8h	Zm00001d047996
A_UP_8h B_UP_8h	Zm00001d002020
A_UP_8h B_UP_8h	Zm00001d045054
A_UP_8h B_UP_8h	Zm00001d033931
A_UP_8h B_UP_8h	Zm00001d018122
A_UP_8h B_UP_8h	Zm00001d019925
A_UP_8h B_UP_8h	Zm00001d014007
A_UP_8h B_UP_8h	MSTRG.30563
A_UP_8h B_UP_8h	Zm00001d019228
A_UP_8h B_UP_8h	Zm00001d051048
A_UP_8h B_UP_8h	MSTRG.19470
A_UP_8h B_UP_8h	Zm00001d007143
A_UP_8h B_UP_8h	Zm00001d000002
A_UP_8h B_UP_8h	Zm00001d019629
A_UP_8h B_UP_8h	Zm00001d011700
A_UP_8h B_UP_8h	Zm00001d032138
A_DOWN_8h B_DOWN_8h	Zm00001d027330
A_DOWN_8h B_DOWN_8h	Zm00001d003006
A_DOWN_8h B_DOWN_8h	Zm00001d026137
A_DOWN_8h B_DOWN_8h	Zm00001d015008
A_DOWN_8h B_DOWN_8h	Zm00001d006820
A_DOWN_8h B_DOWN_8h	Zm00001d048720
A_DOWN_8h B_DOWN_8h	Zm00001d049831
A_DOWN_8h B_DOWN_8h	Zm00001d047358
A_DOWN_8h B_DOWN_8h	MSTRG.8694
A_DOWN_8h B_DOWN_8h	Zm00001d028414
A_DOWN_8h B_DOWN_8h	Zm00001d052194
A_DOWN_8h B_DOWN_8h	Zm00001d021412
A_DOWN_8h B_DOWN_8h	Zm00001d038371
A_DOWN_8h B_DOWN_8h	Zm00001d052673
A_DOWN_8h B_DOWN_8h	Zm00001d011466
A_DOWN_8h B_DOWN_8h	Zm00001d053625
A_DOWN_8h B_DOWN_8h	Zm00001d002514
A_DOWN_8h B_DOWN_8h	Zm00001d038352
A_DOWN_8h B_DOWN_8h	Zm00001d045048
A_DOWN_8h B_DOWN_8h	Zm00001d039648
A_DOWN_8h B_DOWN_8h	Zm00001d023887
A_DOWN_8h B_DOWN_8h	Zm00001d030305
A_DOWN_8h B_DOWN_8h	Zm00001d027597
A_DOWN_8h B_DOWN_8h	Zm00001d020605
A_DOWN_8h B_DOWN_8h	Zm00001d029195
A_DOWN_8h B_DOWN_8h	MSTRG.13206
A_DOWN_8h B_DOWN_8h	Zm00001d031332
A_DOWN_8h B_DOWN_8h	Zm00001d007827
A_DOWN_8h B_DOWN_8h	Zm00001d016756
A_DOWN_8h B_DOWN_8h	Zm00001d044839
A_DOWN_8h B_DOWN_8h	Zm00001d047452
A_DOWN_8h B_DOWN_8h	Zm00001d022237
A_DOWN_8h B_DOWN_8h	Zm00001d022965
A_DOWN_8h B_DOWN_8h	Zm00001d044970
A_DOWN_8h B_DOWN_8h	MSTRG.24629
A_DOWN_8h B_DOWN_8h	MSTRG.4321
A_DOWN_8h B_DOWN_8h	MSTRG.21910
A_DOWN_8h B_DOWN_8h	Zm00001d006788
A_DOWN_8h B_DOWN_8h	Zm00001d029325
A_DOWN_8h B_DOWN_8h	MSTRG.8706
A_DOWN_8h B_DOWN_8h	Zm00001d016436
A_DOWN_8h B_DOWN_8h	Zm00001d001061
A_DOWN_8h B_DOWN_8h	Zm00001d004614
A_DOWN_8h B_DOWN_8h	Zm00001d052223
A_DOWN_8h B_DOWN_8h	Zm00001d027695
A_DOWN_8h B_DOWN_8h	Zm00001d031969
A_DOWN_8h B_DOWN_8h	Zm00001d038476
A_DOWN_8h B_DOWN_8h	MSTRG.12188
A_DOWN_8h B_DOWN_8h	Zm00001d033466
A_DOWN_8h B_DOWN_8h	Zm00001d038512
A_DOWN_8h B_DOWN_8h	Zm00001d047753
A_DOWN_8h B_DOWN_8h	MSTRG.5801
A_DOWN_8h B_DOWN_8h	MSTRG.27561
A_DOWN_8h B_DOWN_8h	Zm00001d050768
A_DOWN_8h B_DOWN_8h	Zm00001d008898
A_DOWN_8h B_DOWN_8h	Zm00001d035343
A_DOWN_8h B_DOWN_8h	Zm00001d009612
A_DOWN_8h B_DOWN_8h	Zm00001d005931
A_DOWN_8h B_DOWN_8h	Zm00001d017545
A_DOWN_8h B_DOWN_8h	MSTRG.9239
A_DOWN_8h B_DOWN_8h	Zm00001d037644
A_DOWN_8h B_DOWN_8h	Zm00001d031893
A_DOWN_8h B_DOWN_8h	Zm00001d038699
A_DOWN_8h B_DOWN_8h	Zm00001d023873
A_DOWN_8h B_DOWN_8h	Zm00001d037892
A_DOWN_8h B_DOWN_8h	Zm00001d029124
A_DOWN_8h B_DOWN_8h	Zm00001d004894
A_DOWN_8h B_DOWN_8h	Zm00001d026537
A_DOWN_8h B_DOWN_8h	Zm00001d028793
A_DOWN_8h B_DOWN_8h	Zm00001d027899
A_DOWN_8h B_DOWN_8h	Zm00001d005821
A_DOWN_8h B_DOWN_8h	Zm00001d028348
A_DOWN_8h B_DOWN_8h	Zm00001d027320
A_DOWN_8h B_DOWN_8h	Zm00001d041660
A_DOWN_8h B_DOWN_8h	Zm00001d027859
A_DOWN_8h B_DOWN_8h	Zm00001d033790
A_DOWN_8h B_DOWN_8h	Zm00001d031730
A_DOWN_8h B_DOWN_8h	Zm00001d021454
A_DOWN_8h B_DOWN_8h	Zm00001d012700
A_DOWN_8h B_DOWN_8h	Zm00001d050016
A_DOWN_8h B_DOWN_8h	Zm00001d002295
A_DOWN_8h B_DOWN_8h	Zm00001d003797
A_DOWN_8h B_DOWN_8h	Zm00001d033024
A_DOWN_8h B_DOWN_8h	Zm00001d019957
A_DOWN_8h B_DOWN_8h	Zm00001d028510
A_DOWN_8h B_DOWN_8h	MSTRG.25107
A_DOWN_8h B_DOWN_8h	MSTRG.27688
A_DOWN_8h B_DOWN_8h	Zm00001d007952
A_DOWN_8h B_DOWN_8h	Zm00001d046234
A_DOWN_8h B_DOWN_8h	Zm00001d026599
A_DOWN_8h B_DOWN_8h	Zm00001d013231
A_DOWN_8h B_DOWN_8h	Zm00001d043520
A_DOWN_8h B_DOWN_8h	Zm00001d021967
A_DOWN_8h B_DOWN_8h	MSTRG.25014
A_DOWN_8h B_DOWN_8h	Zm00001d010459
A_DOWN_8h B_DOWN_8h	Zm00001d051802
A_DOWN_8h B_DOWN_8h	Zm00001d007012
A_DOWN_8h B_DOWN_8h	MSTRG.4628
A_DOWN_8h B_DOWN_8h	Zm00001d010434
A_DOWN_8h B_DOWN_8h	Zm00001d009698
A_DOWN_8h B_DOWN_8h	Zm00001d041663
A_DOWN_8h B_DOWN_8h	Zm00001d041927
A_DOWN_8h B_DOWN_8h	Zm00001d042611
A_DOWN_8h B_DOWN_8h	MSTRG.8982
A_DOWN_8h B_DOWN_8h	Zm00001d012353
A_DOWN_8h B_DOWN_8h	Zm00001d002496
A_DOWN_8h B_DOWN_8h	Zm00001d021645
A_DOWN_8h B_DOWN_8h	MSTRG.30851
A_DOWN_8h B_DOWN_8h	Zm00001d043780
A_DOWN_8h B_DOWN_8h	Zm00001d018451
A_DOWN_8h B_DOWN_8h	Zm00001d038126
A_DOWN_8h B_DOWN_8h	Zm00001d018281
A_DOWN_8h B_DOWN_8h	Zm00001d053225
A_DOWN_8h B_DOWN_8h	Zm00001d043422
A_DOWN_8h B_DOWN_8h	Zm00001d053156
A_DOWN_8h B_DOWN_8h	Zm00001d049343
A_DOWN_8h B_DOWN_8h	Zm00001d048214
A_DOWN_8h B_DOWN_8h	Zm00001d048719
A_DOWN_8h B_DOWN_8h	Zm00001d028625
A_DOWN_8h B_DOWN_8h	Zm00001d006279
A_DOWN_8h B_DOWN_8h	Zm00001d041827
A_DOWN_8h B_DOWN_8h	Zm00001d018096
A_DOWN_8h B_DOWN_8h	Zm00001d048595
A_DOWN_8h B_DOWN_8h	Zm00001d009736
A_DOWN_8h B_DOWN_8h	Zm00001d030494
A_DOWN_8h B_DOWN_8h	Zm00001d020578
A_DOWN_8h B_DOWN_8h	MSTRG.15584
A_DOWN_8h B_DOWN_8h	Zm00001d003057
A_DOWN_8h B_DOWN_8h	Zm00001d043023
A_DOWN_8h B_DOWN_8h	MSTRG.25250
A_DOWN_8h B_DOWN_8h	Zm00001d014918
A_DOWN_8h B_DOWN_8h	MSTRG.15393
A_DOWN_8h B_DOWN_8h	Zm00001d048451
A_DOWN_8h B_DOWN_8h	Zm00001d007729
A_DOWN_8h B_DOWN_8h	Zm00001d017069
A_DOWN_8h B_DOWN_8h	Zm00001d012325
A_DOWN_8h B_DOWN_8h	Zm00001d018917
A_DOWN_8h B_DOWN_8h	Zm00001d022478
A_DOWN_8h B_DOWN_8h	Zm00001d053684
A_DOWN_8h B_DOWN_8h	Zm00001d006521
A_DOWN_8h B_DOWN_8h	Zm00001d029903
A_DOWN_8h B_DOWN_8h	Zm00001d052741
A_DOWN_8h B_DOWN_8h	Zm00001d029190
A_DOWN_8h B_DOWN_8h	Zm00001d023182
A_DOWN_8h B_DOWN_8h	Zm00001d006446
A_DOWN_8h B_DOWN_8h	Zm00001d009296
A_DOWN_8h B_DOWN_8h	Zm00001d049657
A_DOWN_8h B_DOWN_8h	Zm00001d010662
A_DOWN_8h B_DOWN_8h	Zm00001d040634
A_DOWN_8h B_DOWN_8h	MSTRG.16043
A_DOWN_8h B_DOWN_8h	Zm00001d013081
A_DOWN_8h B_DOWN_8h	Zm00001d047252
A_DOWN_8h B_DOWN_8h	Zm00001d022985
A_DOWN_8h B_DOWN_8h	MSTRG.12535
A_DOWN_8h B_DOWN_8h	Zm00001d031659
A_DOWN_8h B_DOWN_8h	MSTRG.1840
A_DOWN_8h B_DOWN_8h	Zm00001d026406
A_DOWN_8h B_DOWN_8h	Zm00001d027488
A_DOWN_8h B_DOWN_8h	Zm00001d045579
A_DOWN_8h B_DOWN_8h	Zm00001d025241
A_DOWN_8h B_DOWN_8h	MSTRG.24632
A_DOWN_8h B_DOWN_8h	Zm00001d046642
A_DOWN_8h B_DOWN_8h	Zm00001d027481
A_DOWN_8h B_DOWN_8h	Zm00001d026594
A_DOWN_8h B_DOWN_8h	Zm00001d016031
A_DOWN_8h B_DOWN_8h	Zm00001d039697
A_DOWN_8h B_DOWN_8h	Zm00001d032407
A_DOWN_8h B_DOWN_8h	Zm00001d006511
A_DOWN_8h B_DOWN_8h	Zm00001d049688
A_DOWN_8h B_DOWN_8h	Zm00001d020921
A_DOWN_8h B_DOWN_8h	Zm00001d048368
A_DOWN_8h B_DOWN_8h	Zm00001d041476
A_DOWN_8h B_DOWN_8h	Zm00001d008209
A_DOWN_8h B_DOWN_8h	Zm00001d037209
A_DOWN_8h B_DOWN_8h	MSTRG.15826
A_DOWN_8h B_DOWN_8h	Zm00001d047841
A_DOWN_8h B_DOWN_8h	Zm00001d002989
A_DOWN_8h B_DOWN_8h	Zm00001d045423
A_DOWN_8h B_DOWN_8h	Zm00001d008329
A_DOWN_8h B_DOWN_8h	Zm00001d044579
A_DOWN_8h B_DOWN_8h	Zm00001d023692
A_DOWN_8h B_DOWN_8h	Zm00001d031100
A_DOWN_8h B_DOWN_8h	Zm00001d043242
A_DOWN_8h B_DOWN_8h	Zm00001d028025
A_DOWN_8h B_DOWN_8h	MSTRG.8693
A_DOWN_8h B_DOWN_8h	Zm00001d006875
A_DOWN_8h B_DOWN_8h	Zm00001d036142
A_DOWN_8h B_DOWN_8h	Zm00001d045432
A_DOWN_8h B_DOWN_8h	Zm00001d049020
A_DOWN_8h B_DOWN_8h	Zm00001d046191
A_DOWN_8h B_DOWN_8h	Zm00001d007154
A_DOWN_8h B_DOWN_8h	Zm00001d050180
A_DOWN_8h B_DOWN_8h	Zm00001d002806
A_DOWN_8h B_DOWN_8h	Zm00001d015744
A_DOWN_8h B_DOWN_8h	Zm00001d006924
A_DOWN_8h B_DOWN_8h	Zm00001d052792
A_DOWN_8h B_DOWN_8h	Zm00001d034414
A_DOWN_8h B_DOWN_8h	Zm00001d004451
A_DOWN_8h B_DOWN_8h	Zm00001d004650
A_DOWN_8h B_DOWN_8h	MSTRG.8837
A_DOWN_8h B_DOWN_8h	Zm00001d053103
A_DOWN_8h B_DOWN_8h	Zm00001d048353
A_DOWN_8h B_DOWN_8h	Zm00001d037338
A_DOWN_8h B_DOWN_8h	Zm00001d022458
A_DOWN_8h B_DOWN_8h	Zm00001d035875
A_DOWN_8h B_DOWN_8h	Zm00001d023804
A_DOWN_8h B_DOWN_8h	Zm00001d035963
A_DOWN_8h B_DOWN_8h	MSTRG.12462
A_DOWN_8h B_DOWN_8h	Zm00001d050889
A_DOWN_8h B_DOWN_8h	Zm00001d052684
A_DOWN_8h B_DOWN_8h	Zm00001d010304
A_DOWN_8h B_DOWN_8h	Zm00001d025354
A_DOWN_8h B_DOWN_8h	Zm00001d051223
A_DOWN_8h B_DOWN_8h	Zm00001d005279
A_DOWN_8h B_DOWN_8h	Zm00001d027363
A_DOWN_8h B_DOWN_8h	Zm00001d026530
A_DOWN_8h B_DOWN_8h	MSTRG.8980
A_DOWN_8h B_DOWN_8h	Zm00001d011406
A_DOWN_8h B_DOWN_8h	Zm00001d044580
A_DOWN_8h B_DOWN_8h	Zm00001d017077
A_DOWN_8h B_DOWN_8h	MSTRG.21911
A_DOWN_8h B_DOWN_8h	Zm00001d032318
A_DOWN_8h B_DOWN_8h	Zm00001d035918
A_DOWN_8h B_DOWN_8h	Zm00001d049722
A_DOWN_8h B_DOWN_8h	Zm00001d027760
A_DOWN_8h B_DOWN_8h	Zm00001d018609
A_DOWN_8h B_DOWN_8h	Zm00001d002951
A_DOWN_8h B_DOWN_8h	Zm00001d006539
A_DOWN_8h B_DOWN_8h	Zm00001d026298
A_DOWN_8h B_DOWN_8h	Zm00001d003663
A_DOWN_8h B_DOWN_8h	Zm00001d046134
A_DOWN_8h B_DOWN_8h	Zm00001d011987
A_DOWN_8h B_DOWN_8h	Zm00001d014820
A_DOWN_8h B_DOWN_8h	Zm00001d029075
A_DOWN_8h B_DOWN_8h	Zm00001d026012
A_DOWN_8h B_DOWN_8h	Zm00001d010832
A_DOWN_8h B_DOWN_8h	Zm00001d033671
A_DOWN_8h B_DOWN_8h	MSTRG.9273
A_DOWN_8h B_DOWN_8h	Zm00001d051062
A_DOWN_8h B_DOWN_8h	MSTRG.9350
A_DOWN_8h B_DOWN_8h	Zm00001d052586
A_DOWN_8h B_DOWN_8h	Zm00001d022637
A_DOWN_8h B_DOWN_8h	Zm00001d046995
A_DOWN_8h B_DOWN_8h	Zm00001d033985
A_DOWN_8h B_DOWN_8h	Zm00001d038969
A_DOWN_8h B_DOWN_8h	Zm00001d048593
A_DOWN_8h B_DOWN_8h	Zm00001d022073
A_DOWN_8h B_DOWN_8h	Zm00001d044402
A_DOWN_8h B_DOWN_8h	Zm00001d028680
A_DOWN_8h B_DOWN_8h	Zm00001d000550
A_DOWN_8h B_DOWN_8h	MSTRG.15878
A_DOWN_8h B_DOWN_8h	MSTRG.17924
A_DOWN_8h B_DOWN_8h	MSTRG.24550
A_DOWN_8h B_DOWN_8h	Zm00001d016276
A_DOWN_8h B_DOWN_8h	Zm00001d016588
A_DOWN_8h B_DOWN_8h	Zm00001d009899
A_DOWN_8h B_DOWN_8h	MSTRG.24955
A_DOWN_8h B_DOWN_8h	Zm00001d016036
A_DOWN_8h B_DOWN_8h	Zm00001d031601
A_DOWN_8h B_DOWN_8h	Zm00001d021016
A_DOWN_8h B_DOWN_8h	MSTRG.25045
A_DOWN_8h B_DOWN_8h	Zm00001d009775
A_DOWN_8h B_DOWN_8h	Zm00001d038718
A_DOWN_8h B_DOWN_8h	Zm00001d004480
A_DOWN_8h B_DOWN_8h	Zm00001d014852
A_DOWN_8h B_DOWN_8h	Zm00001d015463
A_DOWN_8h B_DOWN_8h	Zm00001d020585
A_DOWN_8h B_DOWN_8h	Zm00001d019303
A_DOWN_8h B_DOWN_8h	Zm00001d020774
A_DOWN_8h B_DOWN_8h	MSTRG.15798
A_DOWN_8h B_DOWN_8h	Zm00001d031044
A_DOWN_8h B_DOWN_8h	Zm00001d032504
A_DOWN_8h B_DOWN_8h	Zm00001d045056
A_DOWN_8h B_DOWN_8h	Zm00001d012719
A_DOWN_8h B_DOWN_8h	MSTRG.14716
A_DOWN_8h B_DOWN_8h	Zm00001d032771
A_DOWN_8h B_DOWN_8h	Zm00001d045914
A_DOWN_8h B_DOWN_8h	Zm00001d052125
A_DOWN_8h B_DOWN_8h	Zm00001d034674
A_DOWN_8h B_DOWN_8h	Zm00001d020537
A_DOWN_8h B_DOWN_8h	Zm00001d014319
A_DOWN_8h B_DOWN_8h	Zm00001d041701
A_DOWN_8h B_DOWN_8h	Zm00001d047207
A_DOWN_8h B_DOWN_8h	Zm00001d023781
A_DOWN_8h B_DOWN_8h	Zm00001d014971
A_DOWN_8h B_DOWN_8h	Zm00001d044640
A_DOWN_8h B_DOWN_8h	Zm00001d051506
A_DOWN_8h B_DOWN_8h	Zm00001d017187
A_DOWN_8h B_DOWN_8h	Zm00001d037732
A_DOWN_8h B_DOWN_8h	Zm00001d006054
A_DOWN_8h B_DOWN_8h	Zm00001d035182
A_DOWN_8h B_DOWN_8h	Zm00001d049683
A_DOWN_8h B_DOWN_8h	Zm00001d011878
A_DOWN_8h B_DOWN_8h	Zm00001d049081
A_DOWN_8h B_DOWN_8h	Zm00001d025707
A_DOWN_8h B_DOWN_8h	Zm00001d051143
A_DOWN_8h B_DOWN_8h	Zm00001d042141
A_DOWN_8h B_DOWN_8h	Zm00001d032973
A_DOWN_8h B_DOWN_8h	Zm00001d001779
A_DOWN_8h B_DOWN_8h	Zm00001d023117
A_DOWN_8h B_DOWN_8h	MSTRG.12292
A_DOWN_8h B_DOWN_8h	MSTRG.8930
A_DOWN_8h B_DOWN_8h	Zm00001d022374
A_DOWN_8h B_DOWN_8h	Zm00001d042050
A_DOWN_8h B_DOWN_8h	zma-MIR169c
A_DOWN_8h B_DOWN_8h	MSTRG.30533
A_DOWN_8h B_DOWN_8h	Zm00001d007290
A_DOWN_8h B_DOWN_8h	Zm00001d025901
A_DOWN_8h B_DOWN_8h	Zm00001d018580
A_DOWN_8h B_DOWN_8h	MSTRG.3004
A_DOWN_8h B_DOWN_8h	Zm00001d032115
A_DOWN_8h B_DOWN_8h	Zm00001d042772
A_DOWN_8h B_DOWN_8h	Zm00001d009425
A_DOWN_8h B_DOWN_8h	Zm00001d006282
A_DOWN_8h B_DOWN_8h	Zm00001d051936
A_DOWN_8h B_DOWN_8h	Zm00001d023994
A_DOWN_8h B_DOWN_8h	Zm00001d015715
A_DOWN_8h B_DOWN_8h	Zm00001d047441
A_DOWN_8h B_DOWN_8h	MSTRG.28095
A_DOWN_8h B_DOWN_8h	Zm00001d049789
A_DOWN_8h B_DOWN_8h	Zm00001d019398
A_DOWN_8h B_DOWN_8h	MSTRG.5752
A_DOWN_8h B_DOWN_8h	Zm00001d012953
A_DOWN_8h B_DOWN_8h	Zm00001d013561
A_DOWN_8h B_DOWN_8h	Zm00001d046184
A_DOWN_8h B_DOWN_8h	Zm00001d034357
A_DOWN_8h B_DOWN_8h	Zm00001d031421
A_DOWN_8h B_DOWN_8h	Zm00001d023929
A_DOWN_8h B_DOWN_8h	Zm00001d005742
A_DOWN_8h B_DOWN_8h	Zm00001d008841
A_DOWN_8h B_DOWN_8h	Zm00001d021337
A_DOWN_8h B_DOWN_8h	Zm00001d018356
A_DOWN_8h B_DOWN_8h	Zm00001d029580
A_DOWN_8h B_DOWN_8h	Zm00001d047090
A_DOWN_8h B_DOWN_8h	MSTRG.10253
A_DOWN_8h B_DOWN_8h	Zm00001d042723
A_DOWN_8h B_DOWN_8h	Zm00001d039790
A_DOWN_8h B_DOWN_8h	Zm00001d025900
A_DOWN_8h B_DOWN_8h	Zm00001d022229
A_DOWN_8h B_DOWN_8h	Zm00001d046834
A_DOWN_8h B_DOWN_8h	Zm00001d016721
A_DOWN_8h B_DOWN_8h	Zm00001d032495
A_DOWN_8h B_DOWN_8h	Zm00001d047705
A_DOWN_8h B_DOWN_8h	MSTRG.30711
A_DOWN_8h B_DOWN_8h	Zm00001d052804
A_DOWN_8h B_DOWN_8h	Zm00001d037342
A_DOWN_8h B_DOWN_8h	MSTRG.15595
A_DOWN_8h B_DOWN_8h	Zm00001d011757
A_DOWN_8h B_DOWN_8h	Zm00001d011921
A_DOWN_8h B_DOWN_8h	Zm00001d023450
A_DOWN_8h B_DOWN_8h	Zm00001d029243
A_DOWN_8h B_DOWN_8h	Zm00001d010985
A_DOWN_8h B_DOWN_8h	Zm00001d050346
A_DOWN_8h B_DOWN_8h	Zm00001d000222
A_DOWN_8h B_DOWN_8h	Zm00001d011903
A_DOWN_8h B_DOWN_8h	Zm00001d051110
A_DOWN_8h B_DOWN_8h	Zm00001d044465
A_DOWN_8h B_DOWN_8h	Zm00001d028953
A_DOWN_8h B_DOWN_8h	Zm00001d044841
A_DOWN_8h B_DOWN_8h	Zm00001d004232
A_DOWN_8h B_DOWN_8h	Zm00001d032664
A_DOWN_8h B_DOWN_8h	Zm00001d039116
A_DOWN_8h B_DOWN_8h	Zm00001d018617
A_DOWN_8h B_DOWN_8h	Zm00001d039771
A_DOWN_8h B_DOWN_8h	Zm00001d004439
A_DOWN_8h B_DOWN_8h	Zm00001d026679
A_DOWN_8h B_DOWN_8h	Zm00001d043742
A_DOWN_8h B_DOWN_8h	Zm00001d044476
A_DOWN_8h B_DOWN_8h	Zm00001d034692
A_DOWN_8h B_DOWN_8h	Zm00001d001633
A_DOWN_8h B_DOWN_8h	Zm00001d038863
A_DOWN_8h B_DOWN_8h	MSTRG.25104
A_DOWN_8h B_DOWN_8h	Zm00001d040441
A_DOWN_8h B_DOWN_8h	Zm00001d054074
A_DOWN_8h B_DOWN_8h	Zm00001d006878
A_DOWN_8h B_DOWN_8h	MSTRG.842
A_DOWN_8h B_DOWN_8h	Zm00001d016443
A_DOWN_8h B_DOWN_8h	Zm00001d029853
A_DOWN_8h B_DOWN_8h	Zm00001d033279
A_DOWN_8h B_DOWN_8h	Zm00001d016019
A_DOWN_8h B_DOWN_8h	Zm00001d039085
A_DOWN_8h B_DOWN_8h	Zm00001d034298
A_DOWN_8h B_DOWN_8h	Zm00001d025435
A_DOWN_8h B_DOWN_8h	MSTRG.12265
A_DOWN_8h B_DOWN_8h	Zm00001d018797
A_DOWN_8h B_DOWN_8h	MSTRG.5685
A_DOWN_8h B_DOWN_8h	Zm00001d005814
A_DOWN_8h B_DOWN_8h	Zm00001d047253
A_DOWN_8h B_DOWN_8h	Zm00001d017510
A_DOWN_8h B_DOWN_8h	Zm00001d021653
A_DOWN_8h B_DOWN_8h	MSTRG.27735
A_DOWN_8h B_DOWN_8h	Zm00001d032443
A_DOWN_8h B_DOWN_8h	Zm00001d052683
A_DOWN_8h B_DOWN_8h	Zm00001d035243
A_DOWN_8h B_DOWN_8h	Zm00001d053220
A_DOWN_8h B_DOWN_8h	Zm00001d016408
A_DOWN_8h B_DOWN_8h	MSTRG.10180
A_DOWN_8h B_DOWN_8h	MSTRG.9786
A_DOWN_8h B_DOWN_8h	Zm00001d024382
A_DOWN_8h B_DOWN_8h	Zm00001d049161
A_DOWN_8h B_DOWN_8h	Zm00001d029913
A_DOWN_8h B_DOWN_8h	Zm00001d051801
A_DOWN_8h B_DOWN_8h	Zm00001d008132
A_DOWN_8h B_DOWN_8h	Zm00001d013630
A_DOWN_8h B_DOWN_8h	Zm00001d010697
A_DOWN_8h B_DOWN_8h	Zm00001d027346
A_DOWN_8h B_DOWN_8h	Zm00001d039496
A_DOWN_8h B_DOWN_8h	Zm00001d037023
A_DOWN_8h B_DOWN_8h	Zm00001d010899
A_DOWN_8h B_DOWN_8h	Zm00001d051362
A_DOWN_8h B_DOWN_8h	MSTRG.25198
A_DOWN_8h B_DOWN_8h	Zm00001d049625
A_DOWN_8h B_DOWN_8h	Zm00001d004855
A_DOWN_8h B_DOWN_8h	Zm00001d045055
A_DOWN_8h B_DOWN_8h	Zm00001d049096
A_DOWN_8h B_DOWN_8h	Zm00001d017706
A_DOWN_8h B_DOWN_8h	Zm00001d044242
A_DOWN_8h B_DOWN_8h	Zm00001d052883
A_DOWN_8h B_DOWN_8h	Zm00001d039081
A_DOWN_8h B_DOWN_8h	Zm00001d047189
A_DOWN_8h B_DOWN_8h	Zm00001d024786
A_DOWN_8h B_DOWN_8h	Zm00001d034143
A_DOWN_8h B_DOWN_8h	Zm00001d047743
A_DOWN_8h B_DOWN_8h	Zm00001d013089
A_DOWN_8h B_DOWN_8h	Zm00001d048312
A_DOWN_8h B_DOWN_8h	Zm00001d003463
A_DOWN_8h B_DOWN_8h	Zm00001d038696
A_DOWN_8h B_DOWN_8h	Zm00001d012019
A_DOWN_8h B_DOWN_8h	Zm00001d023242
A_DOWN_8h B_DOWN_8h	Zm00001d044168
A_DOWN_8h B_DOWN_8h	Zm00001d032405
A_DOWN_8h B_DOWN_8h	Zm00001d034017
A_DOWN_8h B_DOWN_8h	Zm00001d018433
A_DOWN_8h B_DOWN_8h	Zm00001d032947
A_DOWN_8h B_DOWN_8h	Zm00001d015921
A_DOWN_8h B_DOWN_8h	Zm00001d048649
A_DOWN_8h B_DOWN_8h	MSTRG.15821
A_DOWN_8h B_DOWN_8h	Zm00001d029318
A_DOWN_8h B_DOWN_8h	MSTRG.25116
A_DOWN_8h B_DOWN_8h	Zm00001d002993
A_DOWN_8h B_DOWN_8h	Zm00001d017412
A_DOWN_8h B_DOWN_8h	Zm00001d014758
A_DOWN_8h B_DOWN_8h	Zm00001d038761
A_DOWN_8h B_DOWN_8h	Zm00001d040836
A_DOWN_8h B_DOWN_8h	Zm00001d033446
A_DOWN_8h B_DOWN_8h	Zm00001d005867
A_DOWN_8h B_DOWN_8h	Zm00001d038794
A_DOWN_8h B_DOWN_8h	Zm00001d016154
A_DOWN_8h B_DOWN_8h	Zm00001d046147
A_DOWN_8h B_DOWN_8h	Zm00001d004626
A_DOWN_8h B_DOWN_8h	MSTRG.19857
A_DOWN_8h B_DOWN_8h	Zm00001d021736
A_DOWN_8h B_DOWN_8h	Zm00001d019450
A_DOWN_8h B_DOWN_8h	MSTRG.8922
A_DOWN_8h B_DOWN_8h	Zm00001d006397
A_DOWN_8h B_DOWN_8h	Zm00001d017994
A_DOWN_8h B_DOWN_8h	Zm00001d029460
A_DOWN_8h B_DOWN_8h	Zm00001d020869
A_DOWN_8h B_DOWN_8h	Zm00001d036991
A_DOWN_8h B_DOWN_8h	Zm00001d043621
A_DOWN_8h B_DOWN_8h	MSTRG.15776
A_DOWN_8h B_DOWN_8h	Zm00001d028714
A_DOWN_8h B_DOWN_8h	Zm00001d029618
A_DOWN_8h B_DOWN_8h	Zm00001d017090
A_DOWN_8h B_DOWN_8h	Zm00001d014492
A_DOWN_8h B_DOWN_8h	Zm00001d038285
A_DOWN_8h B_DOWN_8h	Zm00001d034705
A_DOWN_8h B_DOWN_8h	Zm00001d037495
A_DOWN_8h B_DOWN_8h	MSTRG.2305
A_DOWN_8h B_DOWN_8h	Zm00001d026160
A_DOWN_8h B_DOWN_8h	Zm00001d021667
A_DOWN_8h B_DOWN_8h	Zm00001d027757
A_DOWN_8h B_DOWN_8h	Zm00001d033319
A_DOWN_8h B_DOWN_8h	Zm00001d050039
A_DOWN_8h B_DOWN_8h	MSTRG.12291
A_DOWN_8h B_DOWN_8h	Zm00001d034067
A_DOWN_8h B_DOWN_8h	Zm00001d004309
A_DOWN_8h B_DOWN_8h	Zm00001d021200
A_DOWN_8h B_DOWN_8h	Zm00001d006285
A_DOWN_8h B_DOWN_8h	Zm00001d003848
A_DOWN_8h B_DOWN_8h	Zm00001d005174
A_DOWN_8h B_DOWN_8h	Zm00001d005986
A_DOWN_8h B_DOWN_8h	Zm00001d018621
A_DOWN_8h B_DOWN_8h	Zm00001d023869
A_DOWN_8h B_DOWN_8h	Zm00001d047671
A_DOWN_8h B_DOWN_8h	Zm00001d025247
A_DOWN_8h B_DOWN_8h	Zm00001d045304
A_DOWN_8h B_DOWN_8h	Zm00001d012274
A_DOWN_8h B_DOWN_8h	Zm00001d017494
A_DOWN_8h B_DOWN_8h	Zm00001d049525
A_DOWN_8h B_DOWN_8h	Zm00001d029906
A_DOWN_8h B_DOWN_8h	Zm00001d045661
A_DOWN_8h B_DOWN_8h	Zm00001d028742
A_DOWN_8h B_DOWN_8h	Zm00001d046510
A_DOWN_8h B_DOWN_8h	Zm00001d045721
A_DOWN_8h B_DOWN_8h	Zm00001d038049
A_DOWN_8h B_DOWN_8h	Zm00001d016085
A_DOWN_8h B_DOWN_8h	Zm00001d053988
A_DOWN_8h B_DOWN_8h	Zm00001d050079
A_DOWN_8h B_DOWN_8h	Zm00001d020383
A_DOWN_8h B_DOWN_8h	Zm00001d039946
A_DOWN_8h B_DOWN_8h	Zm00001d024105
A_DOWN_8h B_DOWN_8h	Zm00001d028950
A_DOWN_8h B_DOWN_8h	Zm00001d027853
A_DOWN_8h B_DOWN_8h	Zm00001d024250
A_DOWN_8h B_DOWN_8h	Zm00001d036933
A_DOWN_8h B_DOWN_8h	Zm00001d048116
A_DOWN_8h B_DOWN_8h	Zm00001d028172
A_DOWN_8h B_DOWN_8h	MSTRG.15848
A_DOWN_8h B_DOWN_8h	Zm00001d003015
A_DOWN_8h B_DOWN_8h	Zm00001d011513
A_DOWN_8h B_DOWN_8h	Zm00001d003676
A_DOWN_8h B_DOWN_8h	Zm00001d042958
A_DOWN_8h B_DOWN_8h	Zm00001d047096
A_DOWN_8h B_DOWN_8h	Zm00001d004467
A_DOWN_8h B_DOWN_8h	MSTRG.25094
A_DOWN_8h B_DOWN_8h	Zm00001d023872
A_DOWN_8h B_DOWN_8h	Zm00001d010755
A_DOWN_8h B_DOWN_8h	Zm00001d032363
A_DOWN_8h B_DOWN_8h	Zm00001d047568
A_DOWN_8h B_DOWN_8h	Zm00001d032570
A_DOWN_8h B_DOWN_8h	Zm00001d041404
A_DOWN_8h B_DOWN_8h	Zm00001d003776
A_DOWN_8h B_DOWN_8h	Zm00001d053020
A_DOWN_8h B_DOWN_8h	Zm00001d016696
A_DOWN_8h B_DOWN_8h	Zm00001d037210
A_DOWN_8h B_DOWN_8h	Zm00001d009028
A_DOWN_8h B_DOWN_8h	Zm00001d010422
A_DOWN_8h B_DOWN_8h	Zm00001d021455
A_DOWN_8h B_DOWN_8h	Zm00001d053234
A_DOWN_8h B_DOWN_8h	MSTRG.12793
A_DOWN_8h B_DOWN_8h	Zm00001d009022
A_DOWN_8h B_DOWN_8h	Zm00001d045400
A_DOWN_8h B_DOWN_8h	Zm00001d034673
A_DOWN_8h B_DOWN_8h	Zm00001d044683
A_DOWN_8h B_DOWN_8h	Zm00001d031253
A_DOWN_8h B_DOWN_8h	Zm00001d052906
A_DOWN_8h B_DOWN_8h	MSTRG.1841
A_DOWN_8h B_DOWN_8h	Zm00001d003459
A_DOWN_8h B_DOWN_8h	Zm00001d020732
A_DOWN_8h B_DOWN_8h	MSTRG.26133
A_DOWN_8h B_DOWN_8h	Zm00001d043581
A_DOWN_8h B_DOWN_8h	Zm00001d029859
A_DOWN_8h B_DOWN_8h	Zm00001d015569
A_DOWN_8h B_DOWN_8h	Zm00001d026501
A_DOWN_8h B_DOWN_8h	Zm00001d002788
A_DOWN_8h B_DOWN_8h	Zm00001d045685
A_DOWN_8h B_DOWN_8h	Zm00001d054055
A_DOWN_8h B_DOWN_8h	Zm00001d048669
A_DOWN_8h B_DOWN_8h	Zm00001d026486
A_DOWN_8h B_DOWN_8h	MSTRG.24924
A_DOWN_8h B_DOWN_8h	Zm00001d001899
A_DOWN_8h B_DOWN_8h	MSTRG.30018
A_DOWN_8h B_DOWN_8h	Zm00001d053015
A_DOWN_8h B_DOWN_8h	Zm00001d020887
A_DOWN_8h B_DOWN_8h	Zm00001d039414
A_DOWN_8h B_DOWN_8h	Zm00001d043523
A_DOWN_8h B_DOWN_8h	MSTRG.4635
A_DOWN_8h B_DOWN_8h	Zm00001d033181
A_DOWN_8h B_DOWN_8h	Zm00001d051309
A_DOWN_8h B_DOWN_8h	Zm00001d043047
A_DOWN_8h B_DOWN_8h	Zm00001d047944
A_DOWN_8h B_DOWN_8h	Zm00001d020610
A_DOWN_8h B_DOWN_8h	MSTRG.31844
A_DOWN_8h B_DOWN_8h	Zm00001d029599
A_DOWN_8h B_DOWN_8h	Zm00001d017782
A_DOWN_8h B_DOWN_8h	Zm00001d047625
A_DOWN_8h B_DOWN_8h	Zm00001d043579
A_DOWN_8h B_DOWN_8h	Zm00001d033704
A_DOWN_8h B_DOWN_8h	Zm00001d039251
A_DOWN_8h B_DOWN_8h	MSTRG.5790
A_DOWN_8h B_DOWN_8h	Zm00001d051529
A_DOWN_8h B_DOWN_8h	Zm00001d031510
A_DOWN_8h B_DOWN_8h	Zm00001d009373
A_DOWN_8h B_DOWN_8h	Zm00001d016470
A_DOWN_8h B_DOWN_8h	Zm00001d032230
A_DOWN_8h B_DOWN_8h	Zm00001d028754
A_DOWN_8h B_DOWN_8h	Zm00001d052468
A_DOWN_8h B_DOWN_8h	Zm00001d038220
A_DOWN_8h B_DOWN_8h	Zm00001d020691
A_DOWN_8h B_DOWN_8h	Zm00001d031303
A_DOWN_8h B_DOWN_8h	Zm00001d048309
A_DOWN_8h B_DOWN_8h	Zm00001d015628
A_DOWN_8h B_DOWN_8h	Zm00001d049851
A_DOWN_8h B_DOWN_8h	Zm00001d011112
A_DOWN_8h B_DOWN_8h	MSTRG.6527
A_DOWN_8h B_DOWN_8h	Zm00001d049221
A_DOWN_8h B_DOWN_8h	Zm00001d016522
A_DOWN_8h B_DOWN_8h	MSTRG.23544
A_DOWN_8h B_DOWN_8h	Zm00001d028400
A_DOWN_8h B_DOWN_8h	Zm00001d007403
A_DOWN_8h B_DOWN_8h	Zm00001d028471
A_DOWN_8h B_DOWN_8h	Zm00001d034819
A_DOWN_8h B_DOWN_8h	Zm00001d004452
A_DOWN_8h B_DOWN_8h	Zm00001d017495
A_DOWN_8h B_DOWN_8h	Zm00001d016741
A_DOWN_8h B_DOWN_8h	Zm00001d016625
A_DOWN_8h B_DOWN_8h	Zm00001d045620
A_DOWN_8h B_DOWN_8h	Zm00001d015375
A_DOWN_8h B_DOWN_8h	Zm00001d048737
A_DOWN_8h B_DOWN_8h	Zm00001d007433
A_DOWN_8h B_DOWN_8h	Zm00001d032688
A_DOWN_8h B_DOWN_8h	MSTRG.25335
A_DOWN_8h B_DOWN_8h	Zm00001d018056
A_DOWN_8h B_DOWN_8h	Zm00001d032024
A_DOWN_8h B_DOWN_8h	Zm00001d023888
A_DOWN_8h B_DOWN_8h	Zm00001d045538
A_DOWN_8h B_DOWN_8h	Zm00001d027102
A_DOWN_8h B_DOWN_8h	MSTRG.21099
A_DOWN_8h B_DOWN_8h	Zm00001d017438
A_DOWN_8h B_DOWN_8h	Zm00001d010360
A_DOWN_8h B_DOWN_8h	Zm00001d048643
A_DOWN_8h B_DOWN_8h	Zm00001d032358
A_DOWN_8h B_DOWN_8h	Zm00001d047186
A_DOWN_8h B_DOWN_8h	Zm00001d049113
A_DOWN_8h B_DOWN_8h	Zm00001d052054
A_DOWN_8h B_DOWN_8h	Zm00001d021634
A_DOWN_8h B_DOWN_8h	Zm00001d013410
A_DOWN_8h B_DOWN_8h	Zm00001d033308
A_DOWN_8h B_DOWN_8h	MSTRG.25090
A_DOWN_8h B_DOWN_8h	Zm00001d011451
A_DOWN_8h B_DOWN_8h	Zm00001d032694
A_DOWN_8h B_DOWN_8h	Zm00001d043244
A_DOWN_8h B_DOWN_8h	Zm00001d040905
A_DOWN_8h B_DOWN_8h	MSTRG.2369
A_DOWN_8h B_DOWN_8h	Zm00001d026554
A_DOWN_8h B_DOWN_8h	Zm00001d020147
A_DOWN_8h B_DOWN_8h	Zm00001d033976
A_DOWN_8h B_DOWN_8h	Zm00001d039121
A_DOWN_8h B_DOWN_8h	Zm00001d040837
A_DOWN_8h B_DOWN_8h	MSTRG.25015
A_DOWN_8h B_DOWN_8h	Zm00001d038833
A_DOWN_8h B_DOWN_8h	Zm00001d051543
A_DOWN_8h B_DOWN_8h	Zm00001d051001
A_DOWN_8h B_DOWN_8h	Zm00001d031701
A_DOWN_8h B_DOWN_8h	Zm00001d021450
A_DOWN_8h B_DOWN_8h	MSTRG.256
A_DOWN_8h B_DOWN_8h	Zm00001d021699
A_DOWN_8h B_DOWN_8h	Zm00001d006882
A_DOWN_8h B_DOWN_8h	Zm00001d047170
A_DOWN_8h B_DOWN_8h	Zm00001d042087
A_DOWN_8h B_DOWN_8h	Zm00001d004513
A_UP_8h	Zm00001d020471
A_UP_8h	Zm00001d048331
A_UP_8h	Zm00001d026083
A_UP_8h	Zm00001d031876
A_UP_8h	MSTRG.25627
A_UP_8h	Zm00001d045460
A_UP_8h	Zm00001d024937
A_UP_8h	Zm00001d001547
A_UP_8h	Zm00001d026521
A_UP_8h	Zm00001d021208
A_UP_8h	MSTRG.28272
A_UP_8h	Zm00001d018966
A_UP_8h	Zm00001d041787
A_UP_8h	Zm00001d031790
A_UP_8h	Zm00001d014650
A_UP_8h	Zm00001d002614
A_UP_8h	Zm00001d012005
A_UP_8h	Zm00001d014083
A_UP_8h	Zm00001d017696
A_UP_8h	Zm00001d043839
A_UP_8h	Zm00001d038881
A_UP_8h	Zm00001d054110
A_UP_8h	Zm00001d011198
A_UP_8h	MSTRG.6196
A_UP_8h	MSTRG.21794
A_UP_8h	Zm00001d002610
A_UP_8h	Zm00001d032745
A_UP_8h	Zm00001d009741
A_UP_8h	Zm00001d017699
A_UP_8h	Zm00001d002959
A_UP_8h	Zm00001d026182
A_UP_8h	Zm00001d013208
A_UP_8h	Zm00001d030037
A_UP_8h	Zm00001d012956
A_UP_8h	Zm00001d041458
A_UP_8h	MSTRG.31996
A_UP_8h	Zm00001d044385
A_UP_8h	Zm00001d023332
A_UP_8h	Zm00001d003116
A_UP_8h	Zm00001d026173
A_UP_8h	Zm00001d021990
A_UP_8h	MSTRG.12100
A_UP_8h	Zm00001d042117
A_UP_8h	Zm00001d022234
A_UP_8h	Zm00001d002326
A_UP_8h	Zm00001d002592
A_UP_8h	Zm00001d022491
A_UP_8h	Zm00001d034571
A_UP_8h	MSTRG.5791
A_UP_8h	Zm00001d017612
A_UP_8h	Zm00001d022227
A_UP_8h	MSTRG.12737
A_UP_8h	zma-MIR169e
A_UP_8h	Zm00001d032643
A_UP_8h	Zm00001d009700
A_UP_8h	Zm00001d049061
A_UP_8h	MSTRG.13765
A_UP_8h	Zm00001d011123
A_UP_8h	Zm00001d026060
A_UP_8h	Zm00001d042084
A_UP_8h	Zm00001d034787
A_UP_8h	Zm00001d014315
A_UP_8h	Zm00001d027924
A_UP_8h	Zm00001d002018
A_UP_8h	Zm00001d022461
A_UP_8h	Zm00001d047883
A_UP_8h	Zm00001d007280
A_UP_8h	Zm00001d025864
A_UP_8h	Zm00001d016260
A_UP_8h	Zm00001d029349
A_UP_8h	Zm00001d001774
A_UP_8h	Zm00001d041830
A_UP_8h	Zm00001d014608
A_UP_8h	Zm00001d045610
A_UP_8h	Zm00001d001248
A_UP_8h	Zm00001d025665
A_UP_8h	Zm00001d041450
A_UP_8h	Zm00001d025303
A_UP_8h	Zm00001d005451
A_UP_8h	Zm00001d016152
A_UP_8h	MSTRG.20075
A_UP_8h	Zm00001d000429
A_UP_8h	Zm00001d029246
A_UP_8h	Zm00001d015767
A_UP_8h	Zm00001d005841
A_UP_8h	Zm00001d002158
A_UP_8h	Zm00001d019531
A_UP_8h	Zm00001d013003
A_UP_8h	Zm00001d045230
A_UP_8h	MSTRG.10867
A_UP_8h	Zm00001d011118
A_UP_8h	MSTRG.3124
A_UP_8h	Zm00001d007717
A_UP_8h	Zm00001d023995
A_UP_8h	Zm00001d020317
A_UP_8h	Zm00001d006915
A_UP_8h	Zm00001d019734
A_UP_8h	MSTRG.5017
A_UP_8h	Zm00001d033636
A_UP_8h	Zm00001d043913
A_UP_8h	Zm00001d014258
A_UP_8h	Zm00001d048392
A_UP_8h	Zm00001d028214
A_UP_8h	Zm00001d020769
A_UP_8h	Zm00001d052238
A_UP_8h	Zm00001d032120
A_UP_8h	Zm00001d004416
A_UP_8h	MSTRG.10680
A_UP_8h	MSTRG.10849
A_UP_8h	Zm00001d031221
A_UP_8h	Zm00001d014097
A_UP_8h	Zm00001d016076
A_UP_8h	Zm00001d032040
A_UP_8h	Zm00001d032130
A_UP_8h	Zm00001d016873
A_UP_8h	Zm00001d051287
A_UP_8h	Zm00001d022204
A_UP_8h	Zm00001d042275
A_UP_8h	MSTRG.27862
A_UP_8h	Zm00001d013033
A_UP_8h	MSTRG.25342
A_UP_8h	MSTRG.20250
A_UP_8h	MSTRG.15656
A_UP_8h	Zm00001d038810
A_UP_8h	Zm00001d015397
A_UP_8h	MSTRG.31933
A_UP_8h	Zm00001d030557
A_UP_8h	Zm00001d038435
A_UP_8h	Zm00001d051103
A_UP_8h	Zm00001d015806
A_UP_8h	Zm00001d015871
A_UP_8h	Zm00001d012480
A_UP_8h	Zm00001d025041
A_UP_8h	Zm00001d031773
A_UP_8h	Zm00001d011563
A_UP_8h	Zm00001d022886
A_UP_8h	Zm00001d008399
A_UP_8h	Zm00001d013844
A_UP_8h	Zm00001d027991
A_UP_8h	MSTRG.15586
A_UP_8h	Zm00001d029581
A_UP_8h	Zm00001d020492
A_UP_8h	Zm00001d008727
A_UP_8h	Zm00001d042781
A_UP_8h	Zm00001d048469
A_UP_8h	Zm00001d025803
A_UP_8h	Zm00001d021779
A_UP_8h	Zm00001d048294
A_UP_8h	Zm00001d044508
A_UP_8h	Zm00001d034643
A_UP_8h	Zm00001d046521
A_UP_8h	Zm00001d040019
A_UP_8h	Zm00001d007401
A_UP_8h	Zm00001d015091
A_UP_8h	MSTRG.8926
A_UP_8h	Zm00001d051361
A_UP_8h	Zm00001d001862
A_UP_8h	Zm00001d008381
A_UP_8h	Zm00001d014610
A_UP_8h	Zm00001d030741
A_UP_8h	Zm00001d026540
A_UP_8h	Zm00001d031189
A_UP_8h	Zm00001d031127
A_UP_8h	Zm00001d040619
A_UP_8h	MSTRG.30614
A_UP_8h	Zm00001d008812
A_UP_8h	Zm00001d034482
A_UP_8h	Zm00001d011193
A_UP_8h	Zm00001d018298
A_UP_8h	MSTRG.10906
A_UP_8h	Zm00001d018819
A_UP_8h	Zm00001d025932
A_UP_8h	Zm00001d038460
A_UP_8h	Zm00001d022492
A_UP_8h	MSTRG.28729
A_UP_8h	Zm00001d034723
A_UP_8h	Zm00001d038267
A_UP_8h	Zm00001d047220
A_UP_8h	MSTRG.5346
A_UP_8h	Zm00001d010119
A_UP_8h	MSTRG.855
A_UP_8h	Zm00001d001349
A_UP_8h	Zm00001d027040
A_UP_8h	Zm00001d002283
A_UP_8h	Zm00001d053926
A_UP_8h	MSTRG.23344
A_UP_8h	Zm00001d000228
A_UP_8h	Zm00001d043060
A_UP_8h	Zm00001d028962
A_UP_8h	Zm00001d040166
A_UP_8h	Zm00001d044950
A_UP_8h	Zm00001d006476
A_UP_8h	Zm00001d027522
A_UP_8h	Zm00001d023664
A_UP_8h	Zm00001d000909
A_UP_8h	Zm00001d040422
A_UP_8h	Zm00001d010856
A_UP_8h	Zm00001d035263
A_UP_8h	Zm00001d036418
A_UP_8h	Zm00001d013572
A_UP_8h	zma-MIR168b
A_UP_8h	Zm00001d043374
A_UP_8h	Zm00001d014491
A_UP_8h	Zm00001d014611
A_UP_8h	Zm00001d019936
A_UP_8h	Zm00001d040118
A_UP_8h	Zm00001d002360
A_UP_8h	MSTRG.11115
A_UP_8h	Zm00001d042875
A_UP_8h	Zm00001d028752
A_UP_8h	MSTRG.8099
A_UP_8h	Zm00001d050266
A_UP_8h	Zm00001d033483
A_UP_8h	Zm00001d007718
A_UP_8h	Zm00001d032511
A_UP_8h	Zm00001d023269
A_UP_8h	Zm00001d023472
A_UP_8h	Zm00001d013384
A_UP_8h	Zm00001d047932
A_UP_8h	Zm00001d019334
A_UP_8h	Zm00001d000719
A_UP_8h	MSTRG.12611
A_UP_8h	Zm00001d003059
A_UP_8h	Zm00001d052343
A_UP_8h	MSTRG.7582
A_UP_8h	Zm00001d012258
A_UP_8h	Zm00001d051267
A_UP_8h	MSTRG.13259
A_UP_8h	Zm00001d007153
A_UP_8h	Zm00001d041514
A_UP_8h	Zm00001d014325
A_UP_8h	Zm00001d033334
A_UP_8h	Zm00001d003966
A_UP_8h	MSTRG.31017
A_UP_8h	Zm00001d043853
A_UP_8h	Zm00001d001221
A_UP_8h	Zm00001d002161
A_UP_8h	MSTRG.15372
A_UP_8h	Zm00001d045051
A_UP_8h	Zm00001d020927
A_UP_8h	Zm00001d002545
A_UP_8h	Zm00001d025697
A_UP_8h	Zm00001d052843
A_UP_8h	Zm00001d043202
A_UP_8h	MSTRG.21043
A_UP_8h	Zm00001d036449
A_UP_8h	Zm00001d025967
A_UP_8h	Zm00001d045800
A_UP_8h	Zm00001d020607
A_UP_8h	Zm00001d033397
A_UP_8h	Zm00001d014081
A_UP_8h	Zm00001d046805
A_UP_8h	Zm00001d046554
A_UP_8h	Zm00001d050897
A_UP_8h	Zm00001d038320
A_UP_8h	Zm00001d045390
A_UP_8h	Zm00001d038450
A_UP_8h	Zm00001d009116
A_UP_8h	Zm00001d021627
A_UP_8h	Zm00001d038167
A_UP_8h	Zm00001d047418
A_UP_8h	Zm00001d046274
A_UP_8h	Zm00001d040564
A_UP_8h	Zm00001d004621
A_UP_8h	Zm00001d010676
A_UP_8h	Zm00001d048612
A_UP_8h	Zm00001d033230
A_UP_8h	Zm00001d017365
A_UP_8h	Zm00001d040726
A_UP_8h	Zm00001d051480
A_UP_8h	Zm00001d037334
A_UP_8h	Zm00001d051365
A_UP_8h	MSTRG.17276
A_UP_8h	Zm00001d024771
A_UP_8h	Zm00001d012387
A_UP_8h	Zm00001d044069
A_UP_8h	Zm00001d013501
A_UP_8h	Zm00001d038453
A_UP_8h	Zm00001d047257
A_UP_8h	Zm00001d051340
A_UP_8h	Zm00001d002736
A_UP_8h	MSTRG.16984
A_UP_8h	Zm00001d025549
A_UP_8h	Zm00001d010385
A_UP_8h	Zm00001d016924
A_UP_8h	Zm00001d015246
A_UP_8h	zma-MIR394b
A_UP_8h	Zm00001d012764
A_UP_8h	Zm00001d025099
A_UP_8h	Zm00001d027649
A_UP_8h	Zm00001d002904
A_UP_8h	Zm00001d023715
A_UP_8h	Zm00001d047209
A_UP_8h	Zm00001d033330
A_UP_8h	Zm00001d007240
A_UP_8h	Zm00001d009138
A_UP_8h	Zm00001d051562
A_UP_8h	Zm00001d011968
A_UP_8h	Zm00001d014463
A_UP_8h	Zm00001d035560
A_UP_8h	Zm00001d039482
A_UP_8h	Zm00001d013836
A_UP_8h	Zm00001d048988
A_UP_8h	Zm00001d052871
A_UP_8h	MSTRG.8341
A_UP_8h	Zm00001d026322
A_UP_8h	Zm00001d001984
A_UP_8h	Zm00001d042482
A_UP_8h	Zm00001d021638
A_UP_8h	Zm00001d037939
A_UP_8h	Zm00001d051554
A_UP_8h	Zm00001d026029
A_UP_8h	Zm00001d004220
A_UP_8h	Zm00001d001016
A_UP_8h	Zm00001d022576
A_UP_8h	Zm00001d016851
A_UP_8h	Zm00001d037095
A_UP_8h	Zm00001d030174
A_UP_8h	Zm00001d014945
A_UP_8h	Zm00001d051496
A_UP_8h	Zm00001d017306
A_UP_8h	Zm00001d014639
A_UP_8h	Zm00001d001677
A_UP_8h	Zm00001d018729
A_UP_8h	Zm00001d004019
A_UP_8h	Zm00001d031228
A_UP_8h	Zm00001d033544
A_UP_8h	Zm00001d005196
A_UP_8h	Zm00001d039684
A_UP_8h	Zm00001d016299
A_UP_8h	Zm00001d018682
A_UP_8h	Zm00001d029755
A_UP_8h	MSTRG.2594
A_UP_8h	Zm00001d000339
A_UP_8h	Zm00001d028293
A_UP_8h	MSTRG.19627
A_UP_8h	Zm00001d029940
A_UP_8h	MSTRG.21853
A_UP_8h	Zm00001d025735
A_UP_8h	MSTRG.15649
A_UP_8h	Zm00001d016846
A_UP_8h	Zm00001d012382
A_UP_8h	Zm00001d021062
A_UP_8h	Zm00001d007156
A_UP_8h	Zm00001d017112
A_UP_8h	Zm00001d018288
A_UP_8h	Zm00001d051526
A_UP_8h	Zm00001d019256
A_UP_8h	MSTRG.6895
A_UP_8h	Zm00001d044015
A_UP_8h	Zm00001d012515
A_UP_8h	Zm00001d033980
A_UP_8h	Zm00001d002799
A_UP_8h	Zm00001d038408
A_UP_8h	Zm00001d047074
A_UP_8h	MSTRG.6014
A_UP_8h	Zm00001d007015
A_UP_8h	Zm00001d049380
A_UP_8h	Zm00001d017050
A_UP_8h	Zm00001d025751
A_UP_8h	Zm00001d047453
A_UP_8h	Zm00001d004547
A_UP_8h	Zm00001d045788
A_UP_8h	Zm00001d013112
A_UP_8h	MSTRG.23746
A_UP_8h	Zm00001d013646
A_UP_8h	Zm00001d025862
A_UP_8h	Zm00001d012221
A_UP_8h	Zm00001d048460
A_UP_8h	Zm00001d015221
A_UP_8h	Zm00001d013907
A_UP_8h	Zm00001d039241
A_UP_8h	MSTRG.25638
A_UP_8h	MSTRG.20223
A_UP_8h	Zm00001d051460
A_UP_8h	MSTRG.5954
A_UP_8h	Zm00001d029717
A_UP_8h	Zm00001d044039
A_UP_8h	Zm00001d020418
A_UP_8h	Zm00001d047659
A_UP_8h	Zm00001d038753
A_UP_8h	MSTRG.11685
A_UP_8h	Zm00001d017539
A_UP_8h	Zm00001d043994
A_UP_8h	Zm00001d015985
A_UP_8h	Zm00001d007901
A_UP_8h	Zm00001d024465
A_UP_8h	Zm00001d019259
A_UP_8h	Zm00001d005766
A_UP_8h	MSTRG.23568
A_UP_8h	Zm00001d039315
A_UP_8h	MSTRG.11932
A_UP_8h	Zm00001d021992
A_UP_8h	Zm00001d044389
A_UP_8h	Zm00001d015310
A_UP_8h	Zm00001d006453
A_UP_8h	Zm00001d053119
A_UP_8h	Zm00001d020702
A_UP_8h	MSTRG.31999
A_UP_8h	Zm00001d047710
A_UP_8h	Zm00001d038845
A_UP_8h	Zm00001d044647
A_UP_8h	Zm00001d048327
A_UP_8h	Zm00001d043318
A_UP_8h	MSTRG.1051
A_UP_8h	Zm00001d045499
A_UP_8h	Zm00001d040048
A_UP_8h	Zm00001d028931
A_UP_8h	Zm00001d051565
A_UP_8h	Zm00001d029756
A_UP_8h	Zm00001d048901
A_UP_8h	Zm00001d024324
A_UP_8h	MSTRG.30667
A_UP_8h	Zm00001d043598
A_UP_8h	Zm00001d037608
A_UP_8h	Zm00001d004248
A_UP_8h	Zm00001d050285
A_UP_8h	Zm00001d029134
A_UP_8h	Zm00001d036835
A_UP_8h	Zm00001d047621
A_UP_8h	Zm00001d041877
A_UP_8h	MSTRG.6299
A_UP_8h	Zm00001d021943
A_DOWN_8h	Zm00001d039840
A_DOWN_8h	Zm00001d026352
A_DOWN_8h	Zm00001d023421
A_DOWN_8h	Zm00001d029201
A_DOWN_8h	Zm00001d038135
A_DOWN_8h	Zm00001d035629
A_DOWN_8h	Zm00001d025762
A_DOWN_8h	Zm00001d001126
A_DOWN_8h	Zm00001d033514
A_DOWN_8h	Zm00001d045302
A_DOWN_8h	Zm00001d021938
A_DOWN_8h	Zm00001d027589
A_DOWN_8h	Zm00001d009510
A_DOWN_8h	MSTRG.5486
A_DOWN_8h	Zm00001d002789
A_DOWN_8h	Zm00001d052918
A_DOWN_8h	Zm00001d034901
A_DOWN_8h	Zm00001d015927
A_DOWN_8h	Zm00001d023088
A_DOWN_8h	Zm00001d042905
A_DOWN_8h	Zm00001d033136
A_DOWN_8h	Zm00001d011902
A_DOWN_8h	Zm00001d036237
A_DOWN_8h	Zm00001d047089
A_DOWN_8h	Zm00001d026241
A_DOWN_8h	Zm00001d020195
A_DOWN_8h	Zm00001d049995
A_DOWN_8h	Zm00001d016621
A_DOWN_8h	Zm00001d021038
A_DOWN_8h	MSTRG.23968
A_DOWN_8h	Zm00001d050452
A_DOWN_8h	Zm00001d026262
A_DOWN_8h	Zm00001d045454
A_DOWN_8h	Zm00001d010078
A_DOWN_8h	Zm00001d037318
A_DOWN_8h	Zm00001d013918
A_DOWN_8h	zma-MIR156j
A_DOWN_8h	Zm00001d011285
A_DOWN_8h	MSTRG.8614
A_DOWN_8h	Zm00001d020550
A_DOWN_8h	Zm00001d026628
A_DOWN_8h	Zm00001d053099
A_DOWN_8h	Zm00001d034984
A_DOWN_8h	Zm00001d052636
A_DOWN_8h	Zm00001d024630
A_DOWN_8h	MSTRG.24786
A_DOWN_8h	Zm00001d013229
A_DOWN_8h	Zm00001d044664
A_DOWN_8h	Zm00001d006213
A_DOWN_8h	Zm00001d047516
A_DOWN_8h	Zm00001d046357
A_DOWN_8h	Zm00001d010813
A_DOWN_8h	Zm00001d027766
A_DOWN_8h	Zm00001d029074
A_DOWN_8h	Zm00001d013268
A_DOWN_8h	MSTRG.2426
A_DOWN_8h	Zm00001d014845
A_DOWN_8h	Zm00001d000866
A_DOWN_8h	MSTRG.15660
A_DOWN_8h	Zm00001d021298
A_DOWN_8h	Zm00001d044538
A_DOWN_8h	Zm00001d002822
A_DOWN_8h	MSTRG.20585
A_DOWN_8h	Zm00001d034020
A_DOWN_8h	Zm00001d044111
A_DOWN_8h	Zm00001d051389
A_DOWN_8h	Zm00001d012438
A_DOWN_8h	Zm00001d049016
A_DOWN_8h	MSTRG.15831
A_DOWN_8h	MSTRG.30904
A_DOWN_8h	Zm00001d029263
A_DOWN_8h	MSTRG.18819
A_DOWN_8h	Zm00001d024980
A_DOWN_8h	Zm00001d003314
A_DOWN_8h	Zm00001d035378
A_DOWN_8h	Zm00001d044074
A_DOWN_8h	Zm00001d008296
A_DOWN_8h	Zm00001d036135
A_DOWN_8h	Zm00001d033047
A_DOWN_8h	Zm00001d007470
A_DOWN_8h	Zm00001d022192
A_DOWN_8h	Zm00001d043921
A_DOWN_8h	Zm00001d044826
A_DOWN_8h	Zm00001d051778
A_DOWN_8h	Zm00001d044608
A_DOWN_8h	Zm00001d034818
A_DOWN_8h	Zm00001d007269
A_DOWN_8h	Zm00001d003550
A_DOWN_8h	Zm00001d030329
A_DOWN_8h	Zm00001d034415
A_DOWN_8h	Zm00001d034077
A_DOWN_8h	Zm00001d003719
A_DOWN_8h	Zm00001d037468
A_DOWN_8h	Zm00001d014863
A_DOWN_8h	Zm00001d039988
A_DOWN_8h	Zm00001d012707
A_DOWN_8h	Zm00001d028796
A_DOWN_8h	Zm00001d003160
A_DOWN_8h	Zm00001d021300
A_DOWN_8h	Zm00001d001641
A_DOWN_8h	Zm00001d031428
A_DOWN_8h	Zm00001d044132
A_DOWN_8h	Zm00001d042840
A_DOWN_8h	Zm00001d037727
A_DOWN_8h	Zm00001d002254
A_DOWN_8h	Zm00001d018065
A_DOWN_8h	Zm00001d015730
A_DOWN_8h	MSTRG.27504
A_DOWN_8h	Zm00001d032480
A_DOWN_8h	Zm00001d002342
A_DOWN_8h	Zm00001d021255
A_DOWN_8h	Zm00001d018926
A_DOWN_8h	Zm00001d007935
A_DOWN_8h	Zm00001d020392
A_DOWN_8h	Zm00001d049795
A_DOWN_8h	Zm00001d025524
A_DOWN_8h	Zm00001d045817
A_DOWN_8h	Zm00001d022669
A_DOWN_8h	Zm00001d036877
A_DOWN_8h	Zm00001d013814
A_DOWN_8h	Zm00001d033132
A_DOWN_8h	Zm00001d040733
A_DOWN_8h	Zm00001d036963
A_DOWN_8h	Zm00001d013654
A_DOWN_8h	Zm00001d041168
A_DOWN_8h	Zm00001d004048
A_DOWN_8h	Zm00001d043170
A_DOWN_8h	Zm00001d025863
A_DOWN_8h	Zm00001d035020
A_DOWN_8h	Zm00001d048422
A_DOWN_8h	Zm00001d025314
A_DOWN_8h	Zm00001d007130
A_DOWN_8h	Zm00001d047512
A_DOWN_8h	Zm00001d039240
A_DOWN_8h	Zm00001d019898
A_DOWN_8h	MSTRG.11954
A_DOWN_8h	Zm00001d004555
A_DOWN_8h	Zm00001d000320
A_DOWN_8h	Zm00001d042770
A_DOWN_8h	Zm00001d002238
A_DOWN_8h	Zm00001d007272
A_DOWN_8h	Zm00001d031270
A_DOWN_8h	Zm00001d014990
A_DOWN_8h	Zm00001d028371
A_DOWN_8h	Zm00001d026847
A_DOWN_8h	Zm00001d052002
A_DOWN_8h	Zm00001d007345
A_DOWN_8h	Zm00001d030317
A_DOWN_8h	Zm00001d042260
A_DOWN_8h	MSTRG.25757
A_DOWN_8h	Zm00001d043615
A_DOWN_8h	Zm00001d037248
A_DOWN_8h	Zm00001d019560
A_DOWN_8h	Zm00001d038153
A_DOWN_8h	Zm00001d045535
A_DOWN_8h	Zm00001d008312
A_DOWN_8h	Zm00001d020925
A_DOWN_8h	Zm00001d039216
A_DOWN_8h	Zm00001d017766
A_DOWN_8h	Zm00001d013143
A_DOWN_8h	Zm00001d043276
A_DOWN_8h	Zm00001d049996
A_DOWN_8h	MSTRG.6965
A_DOWN_8h	Zm00001d000986
A_DOWN_8h	Zm00001d048998
A_DOWN_8h	Zm00001d008187
A_DOWN_8h	MSTRG.12252
A_DOWN_8h	Zm00001d027885
A_DOWN_8h	Zm00001d028751
A_DOWN_8h	Zm00001d043458
A_DOWN_8h	Zm00001d035766
A_DOWN_8h	Zm00001d015348
A_DOWN_8h	Zm00001d051923
A_DOWN_8h	Zm00001d032922
A_DOWN_8h	Zm00001d010805
A_DOWN_8h	Zm00001d030361
A_DOWN_8h	Zm00001d043728
A_DOWN_8h	Zm00001d003164
A_DOWN_8h	Zm00001d053807
A_DOWN_8h	Zm00001d046923
A_DOWN_8h	Zm00001d052324
A_DOWN_8h	Zm00001d027763
A_DOWN_8h	Zm00001d000360
A_DOWN_8h	Zm00001d018415
A_DOWN_8h	Zm00001d043101
A_DOWN_8h	Zm00001d019855
A_DOWN_8h	Zm00001d013039
A_DOWN_8h	Zm00001d003730
A_DOWN_8h	Zm00001d038282
A_DOWN_8h	Zm00001d030101
A_DOWN_8h	Zm00001d029707
A_DOWN_8h	Zm00001d014648
A_DOWN_8h	Zm00001d011467
A_DOWN_8h	Zm00001d007896
A_DOWN_8h	Zm00001d051532
A_DOWN_8h	Zm00001d012917
A_DOWN_8h	Zm00001d017435
A_DOWN_8h	Zm00001d037828
A_DOWN_8h	Zm00001d031134
A_DOWN_8h	Zm00001d007351
A_DOWN_8h	Zm00001d037513
A_DOWN_8h	Zm00001d000533
A_DOWN_8h	Zm00001d014366
A_DOWN_8h	Zm00001d045578
A_DOWN_8h	Zm00001d010366
A_DOWN_8h	Zm00001d013295
A_DOWN_8h	MSTRG.5690
A_DOWN_8h	Zm00001d004491
A_DOWN_8h	Zm00001d020540
A_DOWN_8h	Zm00001d025444
A_DOWN_8h	Zm00001d006651
A_DOWN_8h	Zm00001d029776
A_DOWN_8h	Zm00001d015451
A_DOWN_8h	Zm00001d023536
A_DOWN_8h	MSTRG.11930
A_DOWN_8h	Zm00001d012231
A_DOWN_8h	Zm00001d004013
A_DOWN_8h	Zm00001d051206
A_DOWN_8h	Zm00001d018631
A_DOWN_8h	MSTRG.14538
A_DOWN_8h	Zm00001d014965
A_DOWN_8h	Zm00001d004867
A_DOWN_8h	Zm00001d053713
A_DOWN_8h	Zm00001d037337
A_DOWN_8h	Zm00001d019045
A_DOWN_8h	Zm00001d021370
A_DOWN_8h	Zm00001d020736
A_DOWN_8h	MSTRG.20691
A_DOWN_8h	Zm00001d005583
A_DOWN_8h	Zm00001d050637
A_DOWN_8h	Zm00001d007491
A_DOWN_8h	Zm00001d048191
A_DOWN_8h	Zm00001d029319
A_DOWN_8h	Zm00001d026377
A_DOWN_8h	Zm00001d050412
A_DOWN_8h	Zm00001d026603
A_DOWN_8h	Zm00001d039391
A_DOWN_8h	Zm00001d031875
A_DOWN_8h	Zm00001d046629
A_DOWN_8h	Zm00001d008595
A_DOWN_8h	Zm00001d038606
A_DOWN_8h	Zm00001d013146
A_DOWN_8h	Zm00001d020032
A_DOWN_8h	Zm00001d010463
A_DOWN_8h	Zm00001d005148
A_DOWN_8h	Zm00001d005010
A_DOWN_8h	MSTRG.25695
A_DOWN_8h	Zm00001d015198
A_DOWN_8h	Zm00001d001857
A_DOWN_8h	Zm00001d031149
A_DOWN_8h	Zm00001d043019
A_DOWN_8h	Zm00001d019457
A_DOWN_8h	Zm00001d035859
A_DOWN_8h	MSTRG.9486
A_DOWN_8h	Zm00001d049000
A_DOWN_8h	MSTRG.14914
A_DOWN_8h	Zm00001d004635
[truncated: 1,949 more rows]

## Sheet: 8h_1h Groups E-H
venn_group	gene
f_down	MSTRG.9505
f_down	MSTRG.8904
f_down	MSTRG.23746
f_down	MSTRG.10918
f_down	Zm00001d031502
f_down	MSTRG.21078
f_down	Zm00001d023534
f_down	Zm00001d017068
f_down	Zm00001d047000
f_down	Zm00001d001978
f_down	Zm00001d007424
f_down	Zm00001d003649
f_down	Zm00001d048692
f_down	Zm00001d020432
f_down	Zm00001d012624
f_down	Zm00001d038328
f_down	MSTRG.29581
f_down	Zm00001d005361
f_down	Zm00001d029672
f_down	Zm00001d024507
f_down	Zm00001d040203
f_down	Zm00001d047636
f_down	Zm00001d035973
f_down	Zm00001d003530
f_down	MSTRG.9103
f_down	Zm00001d038181
f_down	Zm00001d004705
f_down	Zm00001d033684
f_down	Zm00001d009057
f_down	Zm00001d030952
f_down	MSTRG.4538
f_down	Zm00001d002139
f_down	Zm00001d022388
f_down	Zm00001d002292
f_down	Zm00001d049326
f_down	Zm00001d040826
f_down	Zm00001d048558
f_down	Zm00001d028331
f_down	Zm00001d021480
f_down	Zm00001d014503
f_down	Zm00001d026313
f_down	Zm00001d021847
f_down	Zm00001d052675
f_down	MSTRG.19231
f_down	Zm00001d037321
f_down	Zm00001d007939
f_down	Zm00001d025980
f_down	MSTRG.17066
f_down	Zm00001d023700
f_down	Zm00001d029550
f_down	Zm00001d006158
f_down	Zm00001d021318
f_down	Zm00001d012401
f_down	Zm00001d020743
f_down	Zm00001d028204
f_down	Zm00001d022350
f_down	MSTRG.112
f_down	Zm00001d001961
f_down	Zm00001d000561
f_down	Zm00001d011461
f_down	Zm00001d007031
f_down	Zm00001d041789
f_down	Zm00001d046979
f_down	Zm00001d019376
f_down	Zm00001d006582
f_down	MSTRG.20823
f_down	Zm00001d007434
f_down	Zm00001d036635
f_down	Zm00001d011876
f_down	Zm00001d044602
f_down	Zm00001d038171
f_down	Zm00001d052886
f_down	Zm00001d024343
f_down	Zm00001d026041
f_down	Zm00001d032404
f_down	MSTRG.23285
f_down	Zm00001d035514
f_down	MSTRG.9621
f_down	Zm00001d045202
f_down	Zm00001d017025
f_down	Zm00001d038173
f_down	Zm00001d006308
f_down	Zm00001d013272
f_down	Zm00001d026382
f_down	Zm00001d019875
f_down	Zm00001d038880
f_down	Zm00001d025449
f_down	MSTRG.16261
f_down	Zm00001d042080
f_down	Zm00001d034887
f_down	Zm00001d002319
f_down	Zm00001d047362
f_down	Zm00001d045603
f_down	Zm00001d008456
f_down	Zm00001d047986
f_down	Zm00001d015054
f_down	Zm00001d015289
f_down	Zm00001d034217
f_down	Zm00001d022937
f_down	Zm00001d005429
f_down	MSTRG.27801
f_down	Zm00001d024234
f_down	Zm00001d042014
f_down	Zm00001d000071
f_down	Zm00001d033533
f_down	Zm00001d044195
f_down	Zm00001d047489
f_down	Zm00001d046882
f_down	Zm00001d025106
f_down	Zm00001d021943
f_down	Zm00001d046214
f_down	Zm00001d032326
f_down	Zm00001d028034
f_down	Zm00001d037099
f_down	Zm00001d047018
f_down	Zm00001d038536
f_down	MSTRG.12372
f_down	Zm00001d017427
f_down	Zm00001d012159
f_down	MSTRG.23464
f_down	MSTRG.1671
f_down	MSTRG.23159
f_down	Zm00001d053102
f_down	Zm00001d009112
f_down	Zm00001d021978
f_down	MSTRG.27551
f_down	Zm00001d048889
f_down	Zm00001d035947
f_down	Zm00001d042284
f_down	MSTRG.24975
f_down	Zm00001d017660
f_down	MSTRG.14404
f_down	Zm00001d053994
f_down	Zm00001d005748
f_down	Zm00001d018392
f_down	Zm00001d028926
f_down	Zm00001d038240
f_down	Zm00001d037346
f_down	Zm00001d053515
f_down	Zm00001d010482
f_down	Zm00001d046978
f_down	Zm00001d037625
f_down	Zm00001d033780
f_down	MSTRG.21311
f_down	Zm00001d013755
f_down	Zm00001d031899
f_down	MSTRG.5954
f_down	Zm00001d043117
f_down	Zm00001d011220
f_down	Zm00001d033786
f_down	MSTRG.28444
f_down	Zm00001d013909
f_down	Zm00001d019531
f_down	Zm00001d036982
f_down	Zm00001d048234
f_down	MSTRG.20250
f_down	Zm00001d002456
f_down	Zm00001d029714
f_down	Zm00001d029020
f_down	Zm00001d039091
f_down	Zm00001d005866
f_down	Zm00001d008311
f_down	Zm00001d039941
f_down	Zm00001d014723
f_down	MSTRG.8732
f_down	Zm00001d002954
f_down	Zm00001d047759
f_down	Zm00001d025773
f_down	Zm00001d046381
f_down	Zm00001d014760
f_down	Zm00001d029200
f_down	MSTRG.32244
f_down	Zm00001d042520
f_down	Zm00001d010811
f_down	Zm00001d053416
f_down	Zm00001d032546
f_down	Zm00001d054054
f_down	Zm00001d044393
f_down	Zm00001d023664
f_down	MSTRG.16540
f_down	Zm00001d004088
f_down	MSTRG.26350
f_down	Zm00001d014187
f_down	MSTRG.15631
f_down	Zm00001d029608
f_down	Zm00001d047710
f_down	Zm00001d026282
f_down	Zm00001d021933
f_down	Zm00001d049346
f_down	Zm00001d019733
f_down	Zm00001d052403
f_down	Zm00001d001000
f_down	Zm00001d045808
f_down	Zm00001d010282
f_down	Zm00001d011541
f_down	Zm00001d001917
f_down	MSTRG.10060
f_down	Zm00001d013678
f_down	Zm00001d026310
f_down	Zm00001d039230
f_down	Zm00001d007407
f_down	Zm00001d025274
f_down	Zm00001d001240
f_down	Zm00001d025326
f_down	MSTRG.20085
f_down	MSTRG.31556
f_down	MSTRG.25175
f_down	MSTRG.30498
f_down	Zm00001d015265
f_down	MSTRG.27597
f_down	Zm00001d021131
f_down	MSTRG.30775
f_down	Zm00001d036429
f_down	Zm00001d020066
f_down	Zm00001d032100
f_down	Zm00001d026381
f_down	MSTRG.28813
f_down	Zm00001d017249
f_down	Zm00001d033345
f_down	Zm00001d018727
f_down	Zm00001d047536
f_down	MSTRG.27991
f_down	Zm00001d018013
f_down	Zm00001d040832
f_down	Zm00001d012807
f_down	Zm00001d023587
f_down	Zm00001d012313
f_down	Zm00001d015399
f_down	Zm00001d052620
f_down	Zm00001d035574
f_down	Zm00001d017938
f_down	Zm00001d015446
f_down	Zm00001d043485
f_down	Zm00001d049173
f_down	Zm00001d018986
f_down	Zm00001d025860
f_down	MSTRG.21691
f_down	Zm00001d002704
f_down	Zm00001d026366
f_down	Zm00001d047683
f_down	Zm00001d015082
f_down	Zm00001d005164
f_down	Zm00001d043320
f_down	MSTRG.13936
f_down	Zm00001d051898
f_down	Zm00001d018525
f_down	Zm00001d052393
f_down	Zm00001d008826
f_down	Zm00001d021436
f_down	Zm00001d046656
f_down	Zm00001d041983
f_down	Zm00001d021871
f_down	Zm00001d047178
f_down	MSTRG.27939
f_down	Zm00001d030005
f_down	Zm00001d003857
f_down	Zm00001d046434
f_down	Zm00001d027475
f_down	Zm00001d042137
f_down	Zm00001d004913
f_down	Zm00001d042712
f_down	Zm00001d049376
f_down	Zm00001d053404
f_down	Zm00001d049508
f_down	Zm00001d000905
f_down	Zm00001d041592
f_down	MSTRG.15736
f_down	Zm00001d052062
f_down	Zm00001d024878
f_down	Zm00001d017088
f_down	MSTRG.30749
f_down	Zm00001d036795
f_down	Zm00001d007807
f_down	Zm00001d053989
f_down	Zm00001d010540
f_down	Zm00001d036831
f_down	Zm00001d011158
f_down	Zm00001d053155
f_down	Zm00001d029137
f_down	Zm00001d006900
f_down	Zm00001d020367
f_down	Zm00001d027040
f_down	Zm00001d053262
f_down	Zm00001d020960
f_down	Zm00001d005246
f_down	Zm00001d024225
f_down	Zm00001d033393
f_down	Zm00001d008381
f_down	Zm00001d027884
f_down	Zm00001d017104
f_down	Zm00001d005507
f_down	Zm00001d018724
f_down	Zm00001d041608
f_down	Zm00001d019397
f_down	MSTRG.6287
f_down	Zm00001d052153
f_down	Zm00001d050501
f_down	Zm00001d010720
f_down	MSTRG.27544
f_down	Zm00001d039858
f_down	MSTRG.6207
f_down	Zm00001d010292
f_down	Zm00001d037473
f_down	Zm00001d017808
f_down	Zm00001d048890
f_down	Zm00001d043649
f_down	Zm00001d045360
f_down	Zm00001d012392
f_down	Zm00001d017050
f_down	Zm00001d047292
f_down	Zm00001d031798
f_down	Zm00001d002742
f_down	Zm00001d019477
f_down	Zm00001d031641
f_down	MSTRG.19761
f_down	Zm00001d016121
f_down	MSTRG.3447
f_down	MSTRG.9278
f_down	Zm00001d038130
f_down	Zm00001d026072
f_down	MSTRG.15611
f_down	Zm00001d003140
f_down	Zm00001d030860
f_down	Zm00001d051976
f_down	Zm00001d025075
f_down	Zm00001d029581
f_down	Zm00001d042924
f_down	Zm00001d016702
f_down	Zm00001d047450
f_down	Zm00001d040725
f_down	Zm00001d017721
f_down	Zm00001d023576
f_down	Zm00001d012041
f_down	MSTRG.2013
f_down	MSTRG.9338
f_down	Zm00001d000706
f_down	Zm00001d026070
f_down	Zm00001d039133
f_down	Zm00001d017912
f_down	Zm00001d045171
f_down	Zm00001d035408
f_down	Zm00001d048147
f_down	Zm00001d044019
f_down	Zm00001d021804
f_down	Zm00001d027455
f_down	MSTRG.8903
f_down	Zm00001d047345
f_down	Zm00001d002266
f_down	MSTRG.25023
f_down	Zm00001d015239
f_down	Zm00001d036060
f_down	Zm00001d016731
f_down	Zm00001d039546
f_down	MSTRG.71
f_down	Zm00001d000166
f_down	Zm00001d024230
f_down	Zm00001d052401
f_down	Zm00001d028022
f_down	MSTRG.22496
f_down	Zm00001d046467
f_down	Zm00001d029650
f_down	Zm00001d017429
f_down	Zm00001d026691
f_down	Zm00001d023979
f_down	MSTRG.4376
f_down	Zm00001d001910
f_down	MSTRG.1596
f_down	Zm00001d014083
f_down	Zm00001d017986
f_down	Zm00001d017550
f_down	Zm00001d044929
f_down	Zm00001d046624
f_down	Zm00001d053309
f_down	MSTRG.17597
f_down	Zm00001d043846
f_down	Zm00001d042714
f_down	Zm00001d052416
f_down	Zm00001d046949
f_down	MSTRG.12305
f_down	Zm00001d028040
f_down	MSTRG.2537
f_down	Zm00001d042136
f_down	Zm00001d003089
f_down	Zm00001d005137
f_down	Zm00001d043733
f_down	MSTRG.10441
f_down	Zm00001d036678
f_down	Zm00001d045133
f_down	Zm00001d052888
f_down	Zm00001d052760
f_down	Zm00001d033675
f_down	Zm00001d033028
f_down	Zm00001d010199
f_down	Zm00001d038389
f_down	MSTRG.611
f_down	Zm00001d019856
f_down	zma-MIR396a
f_down	Zm00001d034187
f_down	Zm00001d015272
f_down	Zm00001d000769
f_down	Zm00001d025757
f_down	Zm00001d012195
f_down	Zm00001d052110
f_down	Zm00001d027275
f_down	MSTRG.19840
f_down	Zm00001d014744
f_down	Zm00001d016207
f_down	Zm00001d035298
f_down	Zm00001d004771
f_down	Zm00001d020961
f_down	Zm00001d031532
f_down	MSTRG.23510
f_down	Zm00001d016836
f_down	Zm00001d023337
f_down	Zm00001d007401
f_down	Zm00001d049061
f_down	Zm00001d040152
f_down	Zm00001d008380
f_down	Zm00001d052880
f_down	Zm00001d042052
f_down	Zm00001d026465
f_down	Zm00001d039219
f_down	Zm00001d049563
f_down	Zm00001d001906
f_down	Zm00001d019704
f_down	Zm00001d041438
f_down	Zm00001d004502
f_down	MSTRG.18689
f_down	Zm00001d021790
f_down	Zm00001d033523
f_down	Zm00001d031835
f_down	Zm00001d022302
f_down	Zm00001d038456
f_down	Zm00001d028875
f_down	Zm00001d010738
f_down	Zm00001d019961
f_down	Zm00001d020561
f_down	Zm00001d032449
f_down	Zm00001d034433
f_down	Zm00001d022166
f_down	Zm00001d038665
f_down	Zm00001d020989
f_down	MSTRG.24476
f_down	Zm00001d020416
f_down	Zm00001d014864
f_down	Zm00001d006856
f_down	Zm00001d038571
f_down	Zm00001d015221
f_down	Zm00001d040118
f_down	Zm00001d004772
f_down	Zm00001d014649
f_down	Zm00001d024816
f_down	Zm00001d047762
f_down	Zm00001d011123
f_down	Zm00001d047863
f_down	Zm00001d006231
f_down	Zm00001d008181
f_down	Zm00001d047717
f_down	Zm00001d033668
f_down	Zm00001d053014
f_down	Zm00001d037855
f_down	Zm00001d008654
f_down	Zm00001d028151
f_down	Zm00001d030290
f_down	Zm00001d042097
f_down	Zm00001d001709
f_down	Zm00001d012536
f_down	Zm00001d019527
f_down	Zm00001d001039
f_down	Zm00001d000357
f_down	MSTRG.25432
f_down	Zm00001d020612
f_down	Zm00001d036629
f_down	Zm00001d046679
f_down	MSTRG.22579
f_down	Zm00001d045199
f_down	MSTRG.29023
f_down	Zm00001d008091
f_down	Zm00001d009961
f_down	Zm00001d014569
f_down	Zm00001d002992
f_down	Zm00001d043062
f_down	Zm00001d016835
f_down	Zm00001d028654
f_down	Zm00001d001968
f_down	Zm00001d027971
f_down	Zm00001d049457
f_down	Zm00001d007716
f_down	MSTRG.10886
f_down	Zm00001d014671
f_down	Zm00001d007851
f_down	Zm00001d032516
f_down	Zm00001d047813
f_down	Zm00001d022040
f_down	Zm00001d009177
f_down	Zm00001d029286
f_down	Zm00001d047739
f_down	Zm00001d020532
f_down	Zm00001d037829
f_down	Zm00001d035616
f_down	Zm00001d001848
f_down	Zm00001d026390
f_down	Zm00001d042475
f_down	Zm00001d018947
f_down	Zm00001d027340
f_down	Zm00001d044861
f_down	Zm00001d053674
f_down	Zm00001d017128
f_down	MSTRG.6255
f_down	Zm00001d018863
f_down	Zm00001d032636
f_down	MSTRG.12576
f_down	Zm00001d041964
f_down	Zm00001d021659
f_down	Zm00001d001219
f_down	Zm00001d025654
f_down	Zm00001d006347
f_down	Zm00001d011617
f_down	Zm00001d008520
f_down	MSTRG.4108
f_down	Zm00001d018895
f_down	Zm00001d037235
f_down	MSTRG.14774
f_down	Zm00001d008363
f_down	Zm00001d045097
f_down	Zm00001d039394
f_down	Zm00001d026303
f_down	Zm00001d016797
f_down	MSTRG.30178
f_down	Zm00001d043272
f_down	Zm00001d023237
f_down	Zm00001d039421
f_down	Zm00001d042718
f_down	MSTRG.15971
f_down	Zm00001d017042
f_down	Zm00001d013720
f_down	Zm00001d025421
f_down	Zm00001d000674
f_down	Zm00001d014761
f_down	Zm00001d021799
f_down	Zm00001d000257
f_down	Zm00001d011512
f_down	Zm00001d035089
f_down	MSTRG.29424
f_down	Zm00001d048877
f_down	Zm00001d022840
f_down	Zm00001d032644
f_down	Zm00001d054052
f_down	Zm00001d021570
f_down	Zm00001d024729
f_down	MSTRG.18686
f_down	MSTRG.9062
f_down	Zm00001d040979
f_down	Zm00001d043913
f_down	Zm00001d052399
f_down	Zm00001d043312
f_down	MSTRG.18519
f_down	Zm00001d025963
f_down	Zm00001d047220
f_down	Zm00001d034456
f_down	Zm00001d014587
f_down	Zm00001d048270
f_down	MSTRG.9045
f_down	Zm00001d025469
f_down	Zm00001d053251
f_down	Zm00001d030148
f_down	Zm00001d016379
f_down	Zm00001d017829
f_down	Zm00001d012128
f_down	Zm00001d038248
f_down	MSTRG.1028
f_down	Zm00001d036579
f_down	Zm00001d000754
f_down	Zm00001d015093
f_down	Zm00001d002090
f_down	Zm00001d039095
f_down	Zm00001d012620
f_down	Zm00001d025673
f_down	Zm00001d026487
f_down	MSTRG.17762
f_down	Zm00001d050352
f_down	Zm00001d014442
f_down	MSTRG.29228
f_down	MSTRG.30296
f_down	Zm00001d033654
f_down	Zm00001d022441
f_down	Zm00001d019115
f_down	Zm00001d011831
f_down	MSTRG.21810
f_down	Zm00001d010126
f_down	Zm00001d051291
f_down	Zm00001d028417
f_down	Zm00001d029557
f_down	Zm00001d000191
f_down	Zm00001d009684
f_down	Zm00001d047471
f_down	Zm00001d050125
f_down	Zm00001d006350
f_down	Zm00001d002312
f_down	Zm00001d045050
f_down	Zm00001d024800
f_down	MSTRG.2423
f_down	Zm00001d008306
f_down	MSTRG.31657
f_down	Zm00001d017470
f_down	Zm00001d020158
f_down	MSTRG.20223
f_down	Zm00001d024083
f_down	Zm00001d048510
f_down	Zm00001d009726
f_down	Zm00001d019493
f_down	MSTRG.8110
f_down	Zm00001d007901
f_down	Zm00001d032304
f_down	Zm00001d048129
f_down	Zm00001d014640
f_down	Zm00001d040567
f_down	Zm00001d037738
f_down	MSTRG.24840
f_down	Zm00001d014600
f_down	Zm00001d038460
f_down	Zm00001d013589
f_down	Zm00001d015249
f_down	Zm00001d004358
f_down	Zm00001d012861
f_down	Zm00001d025606
f_down	MSTRG.5524
f_down	Zm00001d046952
f_down	Zm00001d039539
f_down	Zm00001d043992
f_down	Zm00001d045678
f_down	Zm00001d048119
f_down	Zm00001d015988
f_down	Zm00001d037536
f_down	Zm00001d047814
f_down	Zm00001d003652
f_down	Zm00001d043901
f_down	Zm00001d011563
f_down	Zm00001d049442
f_down	Zm00001d006639
f_down	Zm00001d020112
f_down	MSTRG.15764
f_down	Zm00001d003254
f_down	Zm00001d002973
f_down	Zm00001d009077
f_down	Zm00001d024423
f_down	Zm00001d044281
f_down	MSTRG.10047
f_down	MSTRG.12416
f_down	Zm00001d004910
f_down	Zm00001d048673
f_down	MSTRG.26225
f_down	Zm00001d032099
f_down	Zm00001d040302
f_down	Zm00001d027800
f_down	Zm00001d014413
f_down	Zm00001d010213
f_down	Zm00001d033620
f_down	MSTRG.28812
f_down	Zm00001d034914
f_down	Zm00001d011885
f_down	MSTRG.17106
f_down	Zm00001d022919
f_down	Zm00001d005424
f_down	Zm00001d010499
f_down	Zm00001d008721
f_down	Zm00001d053042
f_down	Zm00001d050660
f_down	Zm00001d020652
f_down	Zm00001d037731
f_down	Zm00001d001980
f_down	Zm00001d040166
f_down	Zm00001d015804
f_down	Zm00001d042639
f_down	Zm00001d051399
f_down	Zm00001d053759
f_down	MSTRG.3036
f_down	Zm00001d047506
f_down	Zm00001d033584
f_down	Zm00001d020593
f_down	Zm00001d001453
f_down	Zm00001d038167
f_down	MSTRG.5301
f_down	Zm00001d003496
f_down	Zm00001d005240
f_down	Zm00001d017101
f_down	Zm00001d031934
f_down	Zm00001d019822
f_down	Zm00001d034525
f_down	Zm00001d016160
f_down	Zm00001d008869
f_down	Zm00001d028481
f_down	Zm00001d019223
f_down	MSTRG.7363
f_down	Zm00001d035964
f_down	Zm00001d033337
f_down	Zm00001d044389
f_down	Zm00001d047191
f_down	MSTRG.19864
f_down	Zm00001d026737
f_down	Zm00001d021632
f_down	MSTRG.6196
f_down	Zm00001d045210
f_down	MSTRG.11050
f_down	Zm00001d043527
f_down	Zm00001d021263
f_down	Zm00001d005502
f_down	Zm00001d049188
f_down	Zm00001d011968
f_down	Zm00001d016602
f_down	Zm00001d043347
f_down	Zm00001d049049
f_down	Zm00001d012431
f_down	Zm00001d019217
f_down	Zm00001d041690
f_down	Zm00001d024009
f_down	Zm00001d039147
f_down	Zm00001d023841
f_down	Zm00001d026128
f_down	Zm00001d007904
f_down	Zm00001d053563
f_down	Zm00001d035377
f_down	Zm00001d002382
f_down	Zm00001d046601
f_down	Zm00001d001951
f_down	Zm00001d020418
f_down	Zm00001d045729
f_down	Zm00001d050437
f_down	MSTRG.14468
f_down	Zm00001d053969
f_down	Zm00001d003572
f_down	Zm00001d029455
f_down	Zm00001d041183
f_down	Zm00001d027388
f_down	Zm00001d019680
f_down	Zm00001d003048
f_down	Zm00001d032970
f_down	Zm00001d038655
f_down	Zm00001d012525
f_down	Zm00001d020638
f_down	Zm00001d036280
f_down	Zm00001d018289
f_down	Zm00001d028428
f_down	Zm00001d028783
f_down	Zm00001d030339
f_down	Zm00001d049140
f_down	Zm00001d000548
f_down	Zm00001d039323
f_down	Zm00001d038563
f_down	Zm00001d029223
f_down	Zm00001d003445
f_down	MSTRG.10716
f_down	Zm00001d048065
f_down	Zm00001d009503
f_down	MSTRG.29197
f_down	Zm00001d014493
f_down	Zm00001d039762
f_down	Zm00001d025053
f_down	Zm00001d028297
f_down	MSTRG.339
f_down	Zm00001d022938
f_down	MSTRG.15656
f_down	Zm00001d052191
f_down	MSTRG.13620
f_down	Zm00001d003975
f_down	MSTRG.12823
f_down	Zm00001d039488
f_down	MSTRG.21931
f_down	Zm00001d002420
f_down	Zm00001d046509
f_down	Zm00001d005313
f_down	Zm00001d002148
f_down	Zm00001d026253
f_down	Zm00001d013836
f_down	Zm00001d024036
f_down	Zm00001d015246
f_down	Zm00001d020227
f_down	Zm00001d041105
f_down	Zm00001d006944
f_down	MSTRG.26947
f_down	Zm00001d038437
f_down	Zm00001d008577
f_down	Zm00001d037098
f_down	MSTRG.29368
f_down	MSTRG.18378
f_down	Zm00001d031191
f_down	Zm00001d049708
f_down	Zm00001d046593
f_down	Zm00001d019809
f_down	Zm00001d049980
f_down	Zm00001d017279
f_down	Zm00001d034090
f_down	Zm00001d038393
f_down	Zm00001d014347
f_down	Zm00001d046378
f_down	Zm00001d042885
f_down	MSTRG.2740
f_down	Zm00001d021157
f_down	Zm00001d016530
f_down	MSTRG.1051
f_down	Zm00001d021000
f_down	Zm00001d000500
f_down	Zm00001d023520
f_down	Zm00001d027723
f_down	Zm00001d037057
f_down	MSTRG.202
f_down	Zm00001d004659
f_down	Zm00001d014391
f_down	MSTRG.25210
f_down	Zm00001d044313
f_down	Zm00001d028692
f_down	Zm00001d027734
f_down	Zm00001d041794
f_down	Zm00001d033397
f_down	MSTRG.19267
f_down	Zm00001d012797
f_down	Zm00001d026290
f_down	Zm00001d005108
f_down	Zm00001d011231
f_down	Zm00001d050112
f_down	Zm00001d044352
f_down	Zm00001d036654
f_down	Zm00001d006344
f_down	Zm00001d024306
f_down	Zm00001d000077
f_down	Zm00001d048460
f_down	Zm00001d040536
f_down	Zm00001d033642
f_down	Zm00001d005536
f_down	Zm00001d003851
f_down	Zm00001d041634
f_down	Zm00001d012745
f_down	Zm00001d011252
f_down	Zm00001d025803
f_down	Zm00001d042874
f_down	Zm00001d028436
f_down	Zm00001d017397
f_down	Zm00001d049018
f_down	Zm00001d028530
f_down	Zm00001d041823
f_down	Zm00001d049370
f_down	Zm00001d029918
f_down	Zm00001d053059
f_down	Zm00001d012259
f_down	Zm00001d050339
f_down	MSTRG.1906
f_down	MSTRG.3467
f_down	Zm00001d044378
f_down	Zm00001d039541
f_down	MSTRG.20066
f_down	Zm00001d021188
f_down	Zm00001d023281
f_down	Zm00001d004282
f_down	Zm00001d010447
f_down	Zm00001d044189
f_down	Zm00001d051599
f_down	Zm00001d008133
f_down	Zm00001d004602
f_down	Zm00001d046274
f_down	zma-MIR156f
f_down	Zm00001d036006
f_down	Zm00001d042637
f_down	Zm00001d031667
f_down	Zm00001d047079
f_down	Zm00001d013886
f_down	Zm00001d023238
f_down	Zm00001d045760
f_down	Zm00001d010048
f_down	Zm00001d052695
f_down	Zm00001d006922
f_down	MSTRG.15237
f_down	Zm00001d024795
f_down	MSTRG.29914
f_down	Zm00001d029227
f_down	MSTRG.6575
f_down	Zm00001d036573
f_down	Zm00001d051938
f_down	Zm00001d022716
f_down	Zm00001d027293
f_down	MSTRG.18670
f_down	Zm00001d035041
f_down	Zm00001d042575
f_down	MSTRG.22671
f_down	Zm00001d045611
f_down	MSTRG.21112
f_down	MSTRG.11532
f_down	Zm00001d034524
f_down	Zm00001d038217
f_down	Zm00001d022434
f_down	Zm00001d005932
f_down	Zm00001d033619
f_down	Zm00001d000665
f_down	Zm00001d027460
f_down	Zm00001d032692
f_down	Zm00001d043191
f_down	Zm00001d021617
f_down	Zm00001d029603
f_down	Zm00001d026246
f_down	Zm00001d053623
f_down	Zm00001d007533
f_down	MSTRG.31409
f_down	Zm00001d009348
f_down	Zm00001d011427
f_down	Zm00001d013218
f_down	Zm00001d053266
f_down	Zm00001d038453
f_down	Zm00001d019413
f_down	Zm00001d005344
f_down	Zm00001d053283
f_down	Zm00001d024425
f_down	Zm00001d049707
f_down	Zm00001d016804
f_down	MSTRG.20822
f_down	Zm00001d047912
f_down	Zm00001d020409
f_down	Zm00001d002933
f_down	Zm00001d053888
f_down	Zm00001d043157
f_down	Zm00001d033636
f_down	Zm00001d044874
f_down	MSTRG.12402
f_down	Zm00001d019624
f_down	Zm00001d014114
f_down	Zm00001d013738
f_down	Zm00001d045046
f_down	Zm00001d022181
f_down	Zm00001d043305
f_down	MSTRG.81
f_down	Zm00001d005100
f_down	Zm00001d005484
f_down	MSTRG.23384
f_down	Zm00001d045905
f_down	Zm00001d036940
f_down	Zm00001d035975
f_down	MSTRG.1886
f_down	Zm00001d048127
f_down	Zm00001d019595
f_down	Zm00001d008872
f_down	Zm00001d014186
f_down	Zm00001d047467
f_down	MSTRG.23876
f_down	Zm00001d027726
f_down	Zm00001d024645
f_down	Zm00001d036903
f_down	Zm00001d026523
f_down	Zm00001d012428
f_down	Zm00001d048783
f_down	Zm00001d014158
f_down	MSTRG.17730
f_down	MSTRG.15745
f_down	Zm00001d018178
f_down	Zm00001d001079
f_down	Zm00001d043953
f_down	Zm00001d029448
f_down	Zm00001d011168
f_down	Zm00001d030551
f_down	Zm00001d045800
f_down	Zm00001d026672
f_down	Zm00001d021347
f_down	Zm00001d032268
f_down	Zm00001d019122
f_down	Zm00001d044437
f_down	MSTRG.10855
f_down	Zm00001d027537
f_down	Zm00001d002674
f_down	Zm00001d032111
f_down	Zm00001d008597
f_down	Zm00001d022097
f_down	MSTRG.2204
f_down	Zm00001d048732
f_down	Zm00001d048962
f_down	Zm00001d037808
f_down	Zm00001d014900
f_down	Zm00001d032016
f_down	MSTRG.19806
f_down	Zm00001d033273
f_down	Zm00001d025380
f_down	Zm00001d041911
f_down	Zm00001d017853
f_down	Zm00001d036611
f_down	Zm00001d025830
f_down	Zm00001d024601
f_down	Zm00001d017326
f_down	Zm00001d041035
f_down	Zm00001d033080
f_down	Zm00001d026387
f_down	Zm00001d050844
f_down	Zm00001d024310
f_down	Zm00001d037772
f_down	Zm00001d049360
f_down	Zm00001d005736
f_down	Zm00001d004700
f_down	Zm00001d030034
f_down	Zm00001d048327
f_down	Zm00001d044289
f_down	Zm00001d049433
f_down	Zm00001d018598
f_down	Zm00001d016444
f_down	Zm00001d040954
f_down	MSTRG.5264
f_down	Zm00001d019463
f_down	Zm00001d027043
f_down	Zm00001d012884
f_down	Zm00001d050862
f_down	Zm00001d038446
f_down	MSTRG.21807
f_down	MSTRG.17525
f_down	Zm00001d043982
f_down	Zm00001d030613
f_down	Zm00001d012329
f_down	Zm00001d009055
f_down	Zm00001d011663
f_down	Zm00001d027826
f_down	Zm00001d034152
f_down	Zm00001d001349
f_down	MSTRG.27781
f_down	MSTRG.3661
f_down	MSTRG.9267
f_down	Zm00001d011473
f_down	Zm00001d026293
f_down	Zm00001d016956
f_down	Zm00001d011573
f_down	Zm00001d006214
f_down	MSTRG.19470
f_down	Zm00001d048362
f_down	Zm00001d053401
f_down	MSTRG.11511
f_down	Zm00001d020901
f_down	Zm00001d016441
f_down	Zm00001d007034
f_down	Zm00001d008067
f_down	Zm00001d029664
f_down	Zm00001d046020
f_down	Zm00001d051520
f_down	Zm00001d038730
f_down	MSTRG.735
f_down	Zm00001d008645
f_down	MSTRG.9779
f_down	Zm00001d024406
f_down	Zm00001d039131
f_down	MSTRG.21679
f_down	Zm00001d023387
f_down	Zm00001d053555
f_down	Zm00001d049662
f_down	Zm00001d036749
f_down	Zm00001d006124
f_down	Zm00001d046157
f_down	Zm00001d038557
f_down	Zm00001d012822
f_down	Zm00001d021567
f_down	MSTRG.27653
f_down	Zm00001d039176
f_down	Zm00001d042796
f_down	Zm00001d031205
f_down	Zm00001d022949
f_down	MSTRG.29220
f_down	Zm00001d018423
f_down	Zm00001d033464
f_down	Zm00001d043294
f_down	Zm00001d046960
f_down	MSTRG.805
f_down	Zm00001d024408
f_down	Zm00001d033982
f_down	Zm00001d010227
f_down	Zm00001d014435
f_down	Zm00001d038891
f_down	MSTRG.9104
f_down	Zm00001d034078
f_down	Zm00001d027412
f_down	Zm00001d012380
f_down	Zm00001d042478
f_down	Zm00001d011193
f_down	Zm00001d024481
f_down	Zm00001d053676
f_down	Zm00001d028208
f_down	Zm00001d046454
f_down	Zm00001d004624
f_down	Zm00001d001726
f_down	Zm00001d022980
f_down	Zm00001d035249
f_down	Zm00001d009783
f_down	MSTRG.17515
f_down	Zm00001d037332
f_down	MSTRG.31628
f_down	Zm00001d039052
f_down	MSTRG.22416
f_down	Zm00001d009826
f_down	Zm00001d023694
f_down	Zm00001d048414
f_down	Zm00001d046135
f_down	Zm00001d023342
f_down	Zm00001d034498
f_down	MSTRG.12235
f_down	MSTRG.29925
f_down	Zm00001d014416
f_down	Zm00001d030301
f_down	MSTRG.17757
f_down	Zm00001d000228
f_down	Zm00001d002644
f_down	Zm00001d030231
f_down	Zm00001d031418
f_down	Zm00001d028255
f_down	Zm00001d016766
f_down	Zm00001d016518
f_down	MSTRG.26378
f_down	Zm00001d030020
f_down	Zm00001d049647
f_down	Zm00001d049734
f_down	Zm00001d047823
f_down	Zm00001d006941
f_down	Zm00001d020157
f_down	Zm00001d029885
f_down	Zm00001d039944
f_down	Zm00001d042543
f_down	Zm00001d041298
f_down	Zm00001d035235
f_down	Zm00001d023311
f_down	Zm00001d023553
f_down	Zm00001d036145
f_down	Zm00001d002434
f_down	Zm00001d006861
f_down	Zm00001d010478
f_down	Zm00001d042940
f_down	Zm00001d017252
f_down	Zm00001d032319
f_down	Zm00001d023853
f_down	Zm00001d005881
f_down	Zm00001d000852
f_down	Zm00001d027810
f_down	MSTRG.25307
f_down	Zm00001d029120
f_down	MSTRG.30632
f_down	Zm00001d027790
f_down	Zm00001d020717
f_down	Zm00001d030031
f_down	Zm00001d034713
f_down	Zm00001d029266
f_down	MSTRG.19593
f_down	Zm00001d052795
f_down	Zm00001d040020
f_down	Zm00001d017597
f_down	Zm00001d028806
f_down	Zm00001d001221
f_down	Zm00001d039349
f_down	Zm00001d025539
f_down	Zm00001d041450
f_down	Zm00001d021254
f_down	Zm00001d042656
f_down	Zm00001d026083
f_down	MSTRG.31746
f_down	Zm00001d031239
f_down	MSTRG.6411
f_down	MSTRG.25200
f_down	Zm00001d030937
f_down	Zm00001d039222
f_down	MSTRG.22153
f_down	MSTRG.9695
f_down	Zm00001d026144
f_down	Zm00001d052996
f_down	Zm00001d021385
f_down	Zm00001d022032
f_down	Zm00001d014344
f_down	Zm00001d039401
f_down	Zm00001d048988
f_down	Zm00001d008845
f_down	Zm00001d033364
f_down	Zm00001d028697
f_down	Zm00001d015976
f_down	Zm00001d033906
f_down	Zm00001d022405
f_down	Zm00001d043105
f_down	MSTRG.9856
f_down	Zm00001d029717
f_down	Zm00001d026548
f_down	Zm00001d038739
f_down	Zm00001d030796
f_down	Zm00001d022450
f_down	Zm00001d046810
f_down	Zm00001d020828
f_down	Zm00001d023765
f_down	Zm00001d015401
f_down	Zm00001d053967
f_down	Zm00001d002967
f_down	Zm00001d029393
f_down	Zm00001d052445
f_down	Zm00001d029756
f_down	MSTRG.20075
f_down	Zm00001d042910
f_down	Zm00001d009186
f_down	Zm00001d034263
f_down	Zm00001d029755
f_down	Zm00001d052273
f_down	Zm00001d023677
f_down	Zm00001d041515
f_down	MSTRG.29223
f_down	MSTRG.4813
f_down	Zm00001d019034
f_down	MSTRG.19643
f_down	Zm00001d011742
f_down	Zm00001d021721
f_down	Zm00001d041649
f_down	Zm00001d015134
f_down	Zm00001d002521
f_down	Zm00001d021421
f_down	Zm00001d041657
f_down	Zm00001d027401
f_down	Zm00001d018859
f_down	Zm00001d001923
f_down	Zm00001d029868
f_down	Zm00001d043483
f_down	Zm00001d000346
f_down	Zm00001d017288
f_down	MSTRG.23089
f_down	Zm00001d025017
f_down	MSTRG.31570
f_down	Zm00001d042793
f_down	Zm00001d010630
f_down	Zm00001d033558
f_down	Zm00001d042775
f_down	Zm00001d013695
f_down	Zm00001d052307
f_down	MSTRG.30784
f_down	Zm00001d020764
f_down	Zm00001d023673
f_down	Zm00001d040036
f_down	MSTRG.8301
f_down	Zm00001d012170
f_down	Zm00001d026257
f_down	Zm00001d004008
f_down	Zm00001d036338
f_down	MSTRG.5086
f_down	MSTRG.30195
f_down	Zm00001d018642
f_down	Zm00001d042690
f_down	Zm00001d029056
f_down	Zm00001d038572
f_down	Zm00001d000329
f_down	MSTRG.4096
f_down	Zm00001d044730
f_down	Zm00001d052947
f_down	Zm00001d018460
f_down	Zm00001d039643
f_down	Zm00001d000366
f_down	Zm00001d014650
f_down	Zm00001d050196
f_down	Zm00001d039931
f_down	Zm00001d006880
f_down	MSTRG.13764
f_down	Zm00001d027386
f_down	Zm00001d023332
f_down	Zm00001d046112
f_down	Zm00001d020506
f_down	Zm00001d011519
f_down	Zm00001d046661
f_down	MSTRG.12180
f_down	MSTRG.17632
f_down	Zm00001d007341
f_down	Zm00001d046521
f_down	MSTRG.23571
f_down	Zm00001d043551
f_down	Zm00001d009588
f_down	MSTRG.13365
f_down	Zm00001d034760
f_down	Zm00001d003584
f_down	Zm00001d012277
f_down	Zm00001d052990
f_down	Zm00001d008763
f_down	Zm00001d015729
f_down	Zm00001d047020
f_down	MSTRG.21809
f_down	Zm00001d021702
f_down	Zm00001d002695
f_down	Zm00001d017564
f_down	MSTRG.14721
f_down	Zm00001d048031
f_down	Zm00001d030555
f_down	MSTRG.29847
f_down	Zm00001d021512
f_down	Zm00001d045026
f_down	Zm00001d006602
f_down	Zm00001d013719
f_down	Zm00001d026645
f_down	Zm00001d040766
f_down	Zm00001d053334
f_down	Zm00001d027588
f_down	Zm00001d028084
f_down	Zm00001d049982
f_down	Zm00001d039255
f_down	Zm00001d051584
f_down	Zm00001d015469
f_down	Zm00001d045734
f_down	Zm00001d040191
f_down	Zm00001d010723
f_down	Zm00001d039538
f_down	MSTRG.433
f_down	Zm00001d030370
f_down	Zm00001d014970
f_down	MSTRG.3085
f_down	Zm00001d016373
f_down	Zm00001d017306
f_down	Zm00001d021247
f_down	Zm00001d037313
f_down	Zm00001d002473
f_down	Zm00001d042117
f_down	Zm00001d028419
f_down	Zm00001d047505
f_down	Zm00001d006472
f_down	Zm00001d031878
f_down	Zm00001d021890
f_down	Zm00001d002958
f_down	Zm00001d040422
f_down	Zm00001d016679
f_down	Zm00001d043056
f_down	Zm00001d007865
f_down	Zm00001d015765
f_down	Zm00001d025303
f_down	Zm00001d025166
f_down	Zm00001d011684
f_down	Zm00001d031065
f_down	Zm00001d049038
f_down	Zm00001d051866
f_down	Zm00001d023657
f_down	Zm00001d023946
f_down	MSTRG.2787
f_down	MSTRG.28958
f_down	Zm00001d049320
f_down	MSTRG.1176
f_down	MSTRG.5707
f_down	Zm00001d030086
f_down	MSTRG.19944
f_down	Zm00001d017640
f_down	Zm00001d033307
f_down	Zm00001d052030
f_down	MSTRG.15702
f_down	Zm00001d038292
f_down	Zm00001d037776
f_down	Zm00001d000526
f_down	MSTRG.7094
f_down	Zm00001d034446
f_down	Zm00001d022481
f_down	Zm00001d024471
f_down	Zm00001d035765
f_down	Zm00001d008500
f_down	Zm00001d004982
f_down	Zm00001d028109
f_down	Zm00001d033334
f_down	Zm00001d051126
f_down	Zm00001d020793
f_down	MSTRG.27860
f_down	Zm00001d037268
f_down	MSTRG.1554
f_down	Zm00001d027835
f_down	Zm00001d034183
f_down	Zm00001d012522
f_down	Zm00001d052138
f_down	Zm00001d026573
f_down	Zm00001d032637
f_down	Zm00001d031543
f_down	Zm00001d021770
f_down	Zm00001d039474
f_down	MSTRG.25901
f_down	Zm00001d018061
f_down	Zm00001d017502
f_down	MSTRG.24872
f_down	Zm00001d043135
f_down	Zm00001d027921
f_down	Zm00001d025592
f_down	MSTRG.2579
f_down	Zm00001d053066
f_down	Zm00001d001583
f_down	Zm00001d021802
f_down	Zm00001d000002
f_down	Zm00001d038695
f_down	Zm00001d051103
f_down	Zm00001d009054
f_down	Zm00001d052561
f_down	MSTRG.8502
f_down	Zm00001d038650
f_down	Zm00001d029359
f_down	Zm00001d038797
f_down	Zm00001d019472
f_down	Zm00001d041787
f_down	Zm00001d028642
f_down	Zm00001d002455
f_down	Zm00001d037232
f_down	MSTRG.9237
f_down	MSTRG.9529
f_down	Zm00001d048487
f_down	Zm00001d018113
f_down	Zm00001d045888
f_down	MSTRG.10305
f_down	Zm00001d048839
f_down	Zm00001d025377
f_down	Zm00001d012131
f_down	Zm00001d004004
f_down	Zm00001d028201
f_down	Zm00001d041692
f_down	Zm00001d002940
f_down	Zm00001d047834
f_down	MSTRG.24706
f_down	MSTRG.29367
f_down	Zm00001d042147
f_down	Zm00001d007060
f_down	Zm00001d043743
f_down	Zm00001d043401
f_down	Zm00001d022491
f_down	MSTRG.12875
f_down	Zm00001d021719
f_down	Zm00001d005813
f_down	Zm00001d048541
f_down	Zm00001d040194
f_down	Zm00001d038720
f_down	Zm00001d031250
f_down	Zm00001d015578
f_down	MSTRG.29222
f_down	Zm00001d048268
f_down	Zm00001d039409
f_down	Zm00001d022492
f_down	MSTRG.11837
f_down	Zm00001d053906
f_down	Zm00001d025431
f_down	Zm00001d043190
f_down	Zm00001d050372
f_down	Zm00001d038703
f_down	Zm00001d025300
f_down	Zm00001d032096
f_down	Zm00001d006762
f_down	Zm00001d025027
f_down	Zm00001d011130
f_down	Zm00001d047074
f_down	Zm00001d044284
f_down	MSTRG.15928
f_down	Zm00001d021332
f_down	Zm00001d046476
f_down	Zm00001d022428
f_down	MSTRG.20095
f_down	Zm00001d018657
f_down	Zm00001d044907
f_down	Zm00001d014894
f_down	MSTRG.15055
f_down	Zm00001d038848
f_down	MSTRG.17508
f_down	Zm00001d052751
f_down	MSTRG.14553
f_down	MSTRG.23180
f_down	Zm00001d018637
f_down	MSTRG.15105
f_down	Zm00001d018047
f_down	Zm00001d050430
f_down	Zm00001d011622
f_down	Zm00001d038651
f_down	MSTRG.22060
f_down	Zm00001d043667
f_down	Zm00001d045404
f_down	Zm00001d047453
f_down	Zm00001d000764
f_down	MSTRG.29694
f_down	Zm00001d020380
f_down	MSTRG.31948
f_down	Zm00001d035933
f_down	Zm00001d013842
f_down	Zm00001d052777
f_down	Zm00001d035762
f_down	Zm00001d024953
f_down	Zm00001d029426
f_down	Zm00001d019920
f_down	Zm00001d015242
f_down	Zm00001d023320
f_down	Zm00001d017507
f_down	Zm00001d019061
f_down	Zm00001d021490
f_down	Zm00001d045897
f_down	Zm00001d013503
f_down	Zm00001d045372
f_down	Zm00001d008730
f_down	MSTRG.195
f_down	Zm00001d007081
f_down	Zm00001d044860
f_down	Zm00001d034510
f_down	Zm00001d043994
f_down	Zm00001d015205
f_down	Zm00001d013847
f_down	Zm00001d031327
f_down	Zm00001d048109
f_down	Zm00001d048535
f_down	MSTRG.16250
f_down	MSTRG.29492
f_down	Zm00001d038862
f_down	Zm00001d003791
f_down	Zm00001d036724
f_down	Zm00001d008907
f_down	Zm00001d054070
f_down	Zm00001d000904
f_down	Zm00001d003059
f_down	MSTRG.31248
f_down	Zm00001d053648
f_down	Zm00001d044460
f_down	Zm00001d042256
f_down	Zm00001d031430
f_down	Zm00001d053452
f_down	Zm00001d040411
f_down	Zm00001d052354
f_down	Zm00001d024303
f_down	Zm00001d007571
f_down	MSTRG.25075
f_down	Zm00001d034650
f_down	Zm00001d024403
f_down	MSTRG.27213
f_down	Zm00001d017768
f_down	Zm00001d000407
f_down	Zm00001d048259
f_down	Zm00001d020616
f_down	Zm00001d032734
f_down	Zm00001d003017
f_down	MSTRG.5602
f_down	Zm00001d004407
f_down	Zm00001d033657
f_down	Zm00001d033545
f_down	Zm00001d002160
f_down	Zm00001d021558
f_down	Zm00001d031192
f_down	Zm00001d018489
f_down	Zm00001d029654
f_down	Zm00001d036401
f_down	Zm00001d006430
f_down	Zm00001d014361
f_down	Zm00001d007071
f_down	MSTRG.15704
f_down	Zm00001d011474
f_down	Zm00001d021343
f_down	Zm00001d003713
f_down	Zm00001d042585
f_down	Zm00001d044740
f_down	Zm00001d012750
f_down	Zm00001d033935
f_down	Zm00001d012511
f_down	Zm00001d023945
f_down	Zm00001d023335
f_down	MSTRG.27756
f_down	Zm00001d029872
f_down	Zm00001d020097
f_down	Zm00001d008863
f_down	Zm00001d017648
f_down	MSTRG.2707
f_down	Zm00001d051810
f_down	Zm00001d026264
f_down	Zm00001d004716
f_down	Zm00001d047592
f_down	Zm00001d032375
f_down	Zm00001d011756
f_down	Zm00001d036495
f_down	Zm00001d047242
f_down	Zm00001d051415
f_down	Zm00001d015985
f_down	Zm00001d024510
f_down	Zm00001d036152
f_down	Zm00001d019454
f_down	Zm00001d043601
f_down	Zm00001d002591
f_down	MSTRG.20572
f_down	Zm00001d011610
f_down	Zm00001d000113
f_down	Zm00001d045953
f_down	Zm00001d044023
f_down	Zm00001d025940
f_down	Zm00001d046255
f_down	Zm00001d028193
f_down	Zm00001d018336
f_down	MSTRG.22696
f_down	Zm00001d008262
f_down	Zm00001d021881
f_down	Zm00001d030110
f_down	Zm00001d014162
f_down	Zm00001d041998
f_down	Zm00001d051507
f_down	Zm00001d007943
f_down	Zm00001d035913
f_down	Zm00001d053530
f_down	Zm00001d042799
f_down	Zm00001d007234
f_down	Zm00001d036777
f_down	Zm00001d041853
f_down	Zm00001d019348
f_down	Zm00001d043734
f_down	MSTRG.12435
f_down	Zm00001d038408
f_down	Zm00001d036361
f_down	Zm00001d047765
f_down	Zm00001d034777
f_down	Zm00001d003817
f_down	Zm00001d026677
f_down	Zm00001d007477
f_down	Zm00001d014258
f_down	Zm00001d034624
f_down	Zm00001d049403
f_down	Zm00001d025210
f_down	Zm00001d048096
f_down	Zm00001d029771
f_down	Zm00001d019117
f_down	Zm00001d039754
f_down	Zm00001d038039
f_down	Zm00001d008904
f_down	MSTRG.27542
f_down	zma-MIR167e
f_down	zma-MIR156g
f_down	Zm00001d038190
f_down	Zm00001d034832
f_down	Zm00001d036300
f_down	Zm00001d047849
f_down	Zm00001d033002
f_down	Zm00001d044526
f_down	Zm00001d047600
f_down	Zm00001d026514
f_down	Zm00001d028699
f_down	MSTRG.19414
f_down	Zm00001d040637
f_down	MSTRG.29520
f_down	Zm00001d029444
f_down	Zm00001d031963
f_down	Zm00001d031028
f_down	Zm00001d049595
f_down	Zm00001d048235
f_down	Zm00001d020025
f_down	Zm00001d013824
f_down	MSTRG.4092
f_down	Zm00001d016590
f_down	Zm00001d019678
f_down	Zm00001d020799
f_down	Zm00001d013840
f_down	Zm00001d041191
f_down	Zm00001d038576
f_down	Zm00001d052988
f_down	MSTRG.24659
f_down	Zm00001d008954
f_down	Zm00001d001758
f_down	Zm00001d033980
f_down	Zm00001d009542
f_down	Zm00001d010440
f_down	Zm00001d015086
f_down	Zm00001d044723
f_down	Zm00001d026783
f_down	Zm00001d051565
f_down	Zm00001d033510
f_down	Zm00001d019495
f_down	Zm00001d015890
f_down	Zm00001d043239
f_down	Zm00001d025903
f_down	Zm00001d025305
f_down	Zm00001d030256
f_down	Zm00001d013963
f_down	Zm00001d023201
f_down	Zm00001d043109
f_down	Zm00001d052093
f_down	Zm00001d048364
f_down	Zm00001d017547
f_down	Zm00001d017076
f_down	Zm00001d026905
f_down	Zm00001d011844
f_down	Zm00001d008225
f_down	Zm00001d024262
f_down	MSTRG.26197
f_down	Zm00001d029342
f_down	Zm00001d049974
f_down	Zm00001d006389
f_down	Zm00001d053247
f_down	Zm00001d021085
f_down	Zm00001d008606
f_down	Zm00001d048400
f_down	Zm00001d006758
f_down	Zm00001d011150
f_down	Zm00001d050359
f_down	Zm00001d042211
f_down	MSTRG.124
f_down	Zm00001d021142
f_down	Zm00001d016570
f_down	Zm00001d030612
f_down	Zm00001d004526
f_down	Zm00001d053747
f_down	Zm00001d038842
f_down	Zm00001d021123
f_down	Zm00001d027333
f_down	MSTRG.20105
f_down	Zm00001d021870
f_down	Zm00001d013733
f_down	Zm00001d000308
f_down	Zm00001d049293
f_down	Zm00001d025799
f_down	MSTRG.17317
f_down	MSTRG.30698
f_down	Zm00001d010565
f_down	Zm00001d019605
f_down	Zm00001d038747
f_down	MSTRG.14941
f_down	Zm00001d032245
f_down	Zm00001d053084
f_down	Zm00001d047044
f_down	MSTRG.121
f_down	Zm00001d035053
f_down	Zm00001d025125
f_down	Zm00001d040278
f_down	Zm00001d027855
f_down	Zm00001d024803
f_down	Zm00001d032109
f_down	Zm00001d050440
f_down	zma-MIR168a
f_down	Zm00001d047994
f_down	Zm00001d012574
f_down	Zm00001d046372
f_down	Zm00001d050347
f_down	Zm00001d025598
f_down	Zm00001d037397
f_down	MSTRG.23873
f_down	Zm00001d014792
f_down	Zm00001d024302
f_down	Zm00001d029806
f_down	Zm00001d040340
f_down	Zm00001d022202
f_down	MSTRG.10849
f_down	Zm00001d009171
f_down	Zm00001d007485
f_down	Zm00001d006916
f_down	Zm00001d034425
f_down	Zm00001d048545
f_down	MSTRG.20735
f_down	MSTRG.9091
f_down	Zm00001d035878
f_down	Zm00001d000027
f_down	Zm00001d051420
f_down	Zm00001d011457
f_down	Zm00001d033378
f_down	Zm00001d043094
f_down	Zm00001d021972
f_down	Zm00001d039228
f_down	Zm00001d030620
f_down	Zm00001d043330
f_down	Zm00001d000184
f_down	MSTRG.16236
f_down	Zm00001d013540
f_down	Zm00001d042968
f_down	Zm00001d002694
f_down	Zm00001d023112
f_down	Zm00001d013828
f_down	MSTRG.14864
f_down	Zm00001d053284
f_down	Zm00001d008374
f_down	MSTRG.20634
f_down	Zm00001d034454
f_down	Zm00001d028119
f_down	Zm00001d002503
f_down	Zm00001d033172
f_down	Zm00001d005950
f_down	Zm00001d007752
f_down	Zm00001d028818
f_down	Zm00001d017798
f_down	Zm00001d016720
f_down	Zm00001d046999
f_down	MSTRG.965
f_down	Zm00001d011833
f_down	Zm00001d046041
f_down	Zm00001d021225
f_down	Zm00001d027038
f_down	Zm00001d052753
f_down	MSTRG.20817
f_down	Zm00001d044056
f_down	Zm00001d039039
f_down	Zm00001d006387
f_down	Zm00001d049218
f_down	Zm00001d002313
f_down	Zm00001d001311
f_down	Zm00001d028376
f_down	MSTRG.28527
f_down	Zm00001d028380
f_down	Zm00001d013829
f_down	Zm00001d050099
f_down	Zm00001d039684
f_down	Zm00001d019591
f_down	MSTRG.5307
f_down	Zm00001d026173
f_down	MSTRG.882
f_down	Zm00001d052806
f_down	Zm00001d051320
f_down	Zm00001d015066
f_down	Zm00001d048564
f_down	Zm00001d021574
f_down	MSTRG.19843
f_down	Zm00001d000016
f_down	MSTRG.6014
f_down	Zm00001d047300
f_down	Zm00001d028557
f_down	Zm00001d002113
f_down	Zm00001d003460
f_down	Zm00001d032253
f_down	Zm00001d044159
f_down	Zm00001d007320
f_down	Zm00001d029140
f_down	Zm00001d050146
f_down	Zm00001d034497
f_down	Zm00001d001471
f_down	Zm00001d019631
f_down	Zm00001d033369
f_down	Zm00001d027514
f_down	Zm00001d005980
f_down	Zm00001d007411
f_down	Zm00001d038432
f_down	Zm00001d048823
f_down	Zm00001d028218
f_down	Zm00001d014896
f_down	Zm00001d044468
f_down	Zm00001d045195
f_down	Zm00001d031422
f_down	Zm00001d047960
f_down	MSTRG.28129
f_down	Zm00001d041816
f_down	Zm00001d014315
f_down	Zm00001d004222
f_down	Zm00001d037557
f_down	Zm00001d015269
f_down	Zm00001d018049
f_down	Zm00001d029257
f_down	Zm00001d041142
f_down	Zm00001d027616
f_down	Zm00001d049455
f_down	Zm00001d048868
f_down	Zm00001d007446
f_down	Zm00001d040748
f_down	Zm00001d007990
f_down	Zm00001d046630
f_down	Zm00001d039276
f_down	Zm00001d032710
f_down	Zm00001d000620
f_down	MSTRG.29403
f_down	MSTRG.9835
f_down	MSTRG.21811
f_down	Zm00001d044500
f_down	Zm00001d014423
f_down	Zm00001d042826
f_down	Zm00001d020209
f_down	Zm00001d037659
f_down	Zm00001d039712
f_down	Zm00001d023323
f_down	Zm00001d052666
f_down	Zm00001d027423
f_down	Zm00001d033297
f_down	Zm00001d012701
f_down	Zm00001d052765
f_down	Zm00001d013927
f_down	MSTRG.13285
f_down	Zm00001d032170
f_down	Zm00001d045573
f_down	Zm00001d051594
f_down	Zm00001d049211
f_down	Zm00001d038882
f_down	Zm00001d013460
f_down	Zm00001d036738
f_down	Zm00001d026717
f_down	Zm00001d005080
f_down	Zm00001d004669
f_down	Zm00001d029955
f_down	Zm00001d009987
f_down	Zm00001d017997
f_down	Zm00001d017212
f_down	Zm00001d044186
f_down	Zm00001d025712
f_down	Zm00001d049494
f_down	Zm00001d029095
f_down	Zm00001d031372
f_down	Zm00001d021915
f_down	Zm00001d005052
f_down	MSTRG.117
f_down	Zm00001d028096
f_down	Zm00001d037408
f_down	Zm00001d043419
f_down	Zm00001d048095
f_down	Zm00001d045436
f_down	Zm00001d043727
f_down	Zm00001d012263
f_down	Zm00001d010639
f_down	Zm00001d000660
f_down	Zm00001d018868
f_down	Zm00001d003611
f_down	Zm00001d052231
f_down	Zm00001d000736
f_down	MSTRG.7721
f_down	Zm00001d025611
f_down	Zm00001d022205
f_down	Zm00001d040784
f_down	MSTRG.29224
f_down	Zm00001d040056
f_down	Zm00001d019335
f_down	Zm00001d028443
f_down	Zm00001d026610
f_down	Zm00001d038857
e_up	Zm00001d035306
e_up	Zm00001d037730
e_up	Zm00001d051877
e_up	Zm00001d043993
e_up	Zm00001d043549
e_up	Zm00001d035166
e_up	Zm00001d030644
e_up	Zm00001d004442
e_up	MSTRG.25031
e_up	Zm00001d020723
e_up	MSTRG.29437
e_up	MSTRG.25585
e_up	MSTRG.6526
e_up	Zm00001d011559
e_up	MSTRG.28131
e_up	Zm00001d013527
e_up	Zm00001d020100
e_up	Zm00001d052409
e_up	Zm00001d008905
e_up	Zm00001d014481
e_up	Zm00001d002601
e_up	Zm00001d049926
e_up	Zm00001d027522
e_up	Zm00001d052513
e_up	Zm00001d014368
e_up	MSTRG.21783
e_up	Zm00001d053975
e_up	Zm00001d024541
e_up	Zm00001d022437
e_up	Zm00001d024665
e_up	Zm00001d051047
e_up	Zm00001d042756
e_up	Zm00001d044411
e_up	Zm00001d039370
e_up	Zm00001d043278
e_up	Zm00001d037870
e_up	Zm00001d023535
e_up	Zm00001d032866
e_up	Zm00001d014013
e_up	MSTRG.23752
e_up	Zm00001d013003
e_up	Zm00001d043024
e_up	Zm00001d026665
e_up	Zm00001d042274
e_up	Zm00001d000339
e_up	Zm00001d010284
e_up	Zm00001d048680
e_up	Zm00001d038526
e_up	Zm00001d005018
e_up	MSTRG.15783
e_up	Zm00001d009619
e_up	Zm00001d016551
e_up	Zm00001d010287
e_up	Zm00001d049111
e_up	Zm00001d021577
e_up	Zm00001d049485
e_up	Zm00001d010119
e_up	Zm00001d003197
e_up	Zm00001d003301
e_up	Zm00001d014226
e_up	Zm00001d046634
e_up	Zm00001d051814
e_up	Zm00001d011784
e_up	Zm00001d021738
e_up	Zm00001d034642
e_up	Zm00001d028451
e_up	Zm00001d026541
e_up	Zm00001d008565
e_up	MSTRG.141
e_up	Zm00001d023404
e_up	Zm00001d007575
e_up	Zm00001d024102
e_up	Zm00001d022021
e_up	Zm00001d003499
e_up	Zm00001d013210
e_up	Zm00001d051194
e_up	Zm00001d044748
e_up	Zm00001d027338
e_up	Zm00001d015777
e_up	Zm00001d008529
e_up	MSTRG.9332
e_up	Zm00001d051977
e_up	Zm00001d053617
e_up	Zm00001d009760
e_up	MSTRG.22156
e_up	Zm00001d007501
e_up	Zm00001d045581
e_up	Zm00001d005998
e_up	MSTRG.14624
e_up	Zm00001d028611
e_up	Zm00001d001945
e_up	Zm00001d028873
e_up	Zm00001d051554
e_up	Zm00001d035992
e_up	Zm00001d037476
e_up	Zm00001d007113
e_up	Zm00001d047984
e_up	Zm00001d024751
e_up	Zm00001d042243
e_up	Zm00001d041684
e_up	Zm00001d032479
e_up	Zm00001d052871
e_up	Zm00001d030174
e_up	Zm00001d029349
e_up	MSTRG.25365
e_up	MSTRG.3744
e_up	Zm00001d047737
[truncated: 14,384 more rows]
